# Supplementary material for: Transcriptional Heterogeneity of Cryptococcus gattii VGII Compared with Non-VGII Lineages Underpins Key Pathogenicity Pathways
Source: mSphere. 2018 Oct 24;3(5):e00445-18. doi: 10.1128/mSphere.00445-18 (PMC6200987; doi:10.1128/mSphere.00445-18)
Supplement: TABLE S1 [file sph006182675st1.xlsx]

## Sheet: contaminants per sample
File name	Time point (h)	Strain	Replicate	Reads aligning to E coli	align to vector 1	align to vector 2	E coli Depth	Vector Depth
t0_Mphage_A.1.fastq	0	Mphage	A	4745999	375	10426	1.02248	0.966705
t0_Mphage_B.1.fastq	0	Mphage	B	3563730	1201	27869	0.767772	2.60181
t0_strain_1_A.1.fastq	0	VGIV CBS10101	A	2118481	3452	47442	0.456407	4.55509
t0_strain_1_B.1.fastq	0	VGIV CBS10101	B	2095978	1689	103733	0.451559	9.43542
t0_strain_2_A.1.fastq	0	VGIIa R265	A	5096048	2812	102540	1.0979	9.42916
t0_strain_2_B.1.fastq	0	VGIIa R265	B	720260	975	98515	0.155173	8.9045
t0_strain_3_A.1.fastq	0	VGIIa ENV152	A	569287	675	15488	0.122647	1.44661
t0_strain_3_B.1.fastq	0	VGIIa ENV152	B	2788304	1387	47784	0.600714	4.40088
t0_strain_4_A.1.fastq	0	VGIII CA1873	A	7211348	8589	104263	1.55362	10.1004
t0_strain_4_B.1.fastq	0	VGIII CA1873	B	3715828	6899	92898	0.80054	8.93198
t0_strain_5_A.1.fastq	0	VGI WM276	A	746886	1236	52653	0.16091	4.82315
t0_strain_5_B.1.fastq	0	VGI WM276	B	5237959	3451	167215	1.12847	15.2749
t1_strain_1_A.1.fastq	1	VGIV CBS10101	A	3027111	1425	105639	0.652162	9.58239
t1_strain_1_B.1.fastq	1	VGIV CBS10101	B	1731750	1163	129712	0.373089	11.7135
t1_strain_2_A.1.fastq	1	VGIIa R265	A	1861048	900	52427	0.400945	4.77285
t1_strain_2_B.1.fastq	1	VGIIa R265	B	8848046	1875	40729	1.90623	3.81312
t1_strain_3_A.1.fastq	1	VGIIa ENV152	A	4434368	1501	22656	0.955343	2.16209
t1_strain_3_B.1.fastq	1	VGIIa ENV152	B	5101347	1425	19203	1.09904	1.84624
t1_strain_4_A.1.fastq	1	VGIII CA1873	A	4954044	900	18831	1.0673	1.76595
t1_strain_4_B.1.fastq	1	VGIII CA1873	B	3388190	825	27010	0.729953	2.49127
t1_strain_5_A.1.fastq	1	VGI WM276	A	6049835	825	15040	1.30338	1.41994
t1_strain_5_B.1.fastq	1	VGI WM276	B	629286	300	27939	0.135574	2.52743
t3_strain_1_A.1.fastq	3	VGIV CBS10101	A	2803494	1088	36418	0.603986	3.35684
t3_strain_1_B.1.fastq	3	VGIV CBS10101	B	2939805	1613	31882	0.633353	2.99785
t3_strain_2_A.1.fastq	3	VGIIa R265	A	4901510	525	9865	1.05598	0.92992
t3_strain_2_B.1.fastq	3	VGIIa R265	B	5898935	1650	10840	1.27087	1.11787
t3_strain_3_A.1.fastq	3	VGIIa ENV152	A	6165523	1351	14176	1.3283	1.38969
t3_strain_3_B.1.fastq	3	VGIIa ENV152	B	4690156	1050	33194	1.01045	3.06489
t3_strain_4_A.1.fastq	3	VGIII CA1873	A	2264248	675	21827	0.487811	2.01396
t3_strain_4_B.1.fastq	3	VGIII CA1873	B	2527237	300	23738	0.544469	2.15144
t3_strain_5_A.1.fastq	3	VGI WM276	A	4813084	600	28991	1.03693	2.64844
t3_strain_5_B.1.fastq	3	VGI WM276	B	3502982	600	26893	0.754684	2.46066
t6_strain_2_A.1.fastq	6	VGIIa R265	A	6009521	1388	38366	1.29469	3.55804
t6_strain_2_B.1.fastq	6	VGIIa R265	B	3036110	675	48190	0.654101	4.37349
t6_strain_3_A.1.fastq	6	VGIIa ENV152	A	2551870	1125	27755	0.549776	2.5848
t6_strain_3_B.1.fastq	6	VGIIa ENV152	B	4536486	525	11589	0.977343	1.08422
t6_strain_4_A.1.fastq	6	VGIII CA1873	A	2554306	787	48907	0.550301	4.44769
t6_strain_4_B.1.fastq	6	VGIII CA1873	B	3240664	1238	50673	0.69817	4.64611
t6_strain_5_A.1.fastq	6	VGI WM276	A	2140949	901	8475	0.461247	0.839166
t6_strain_5_B.1.fastq	6	VGI WM276	B	5594435	750	15265	1.20527	1.43337
			Mb	148.806	0.060721	1.81706	32.0589	168.064

## Sheet: alignment depths
Time point	Strain	Rep.	Total reads	Reads align to mm10p4 gene set or genome	Reads align to CNB2 gene set or genome	C. gattii (%)	mm10p4 (%)	Amb. (%)	C. gattii (ARD)	mm10p4 (ARD)
0	Mphage	A	13834852	13701270	NA	NA	99.0345	0.965547	NA	3.64106
0	Mphage	B	9003502	8395870	NA	NA	93.2512	6.74884	NA	2.23117
0	VGIV CBS10101	A	1702254	37102	299184	17.5758	2.17958	80.2447	1.18821	0.00985972
0	VGIV CBS10101	B	1226216	52840	187682	15.3058	4.30919	80.385	0.745379	0.014042
0	VGIIa R265	A	8014804	287246	4565850	56.9677	3.58394	39.4484	18.1333	0.0763346
0	VGIIa R265	B	1744382	44772	414156	23.7423	2.56664	73.6911	1.64482	0.011898
0	VGIIa ENV152	A	904770	26518	446214	49.3179	2.93091	47.7511	1.77214	0.00704706
0	VGIIa ENV152	B	3947662	141188	1906126	48.2849	3.5765	48.1386	7.57018	0.0375202
0	VGIII CA1873	A	14382218	276006	6034096	41.9553	1.91908	56.1257	23.9644	0.0733476
0	VGIII CA1873	B	8471044	156730	2738592	32.3289	1.85019	65.821	10.8763	0.0416504
0	VGI WM276	A	1714220	34322	298288	17.4008	2.00219	80.597	1.18465	0.00912095
0	VGI WM276	B	10289372	218964	4738562	46.053	2.12806	51.819	18.8192	0.0581889
1	VGIV CBS10101	A	11461004	9824318	5550	0.0484251	85.7195	14.2321	0.0220418	2.61078
1	VGIV CBS10101	B	6643116	5942866	3558	0.0535592	89.459	10.4874	0.0141306	1.57929
1	VGIIa R265	A	5865022	4961098	54168	0.923577	84.5879	14.4885	0.215128	1.31839
1	VGIIa R265	B	17610556	16168710	159568	0.906093	91.8126	7.2813	0.633724	4.29678
1	VGIIa ENV152	A	12005610	11555120	40592	0.338109	96.2477	3.41422	0.161211	3.07073
1	VGIIa ENV152	B	12755230	12247688	55816	0.437593	96.0209	3.5415	0.221673	3.25478
1	VGIII CA1873	A	13698060	13450068	4828	0.0352459	98.1896	1.77517	0.0191744	3.57431
1	VGIII CA1873	B	8230194	7754980	2838	0.0344828	94.226	5.73955	0.0112711	2.06086
1	VGI WM276	A	12557178	12361300	16216	0.129137	98.4401	1.43075	0.0644018	3.28497
1	VGI WM276	B	2490396	2156108	2208	0.0886606	86.5769	13.3344	0.00876907	0.572978
3	VGIV CBS10101	A	7866210	7401144	1700	0.0216114	94.0878	5.89059	0.00675155	1.96683
3	VGIV CBS10101	B	7623918	7081610	2368	0.0310601	92.8868	7.08219	0.00940451	1.88191
3	VGIIa R265	A	16579290	16419414	43836	0.264402	99.0357	0.699909	0.174095	4.3634
3	VGIIa R265	B	15822792	15511710	70958	0.448454	98.034	1.51758	0.28181	4.12218
3	VGIIa ENV152	A	15495300	15163966	134654	0.868999	97.8617	1.26929	0.534778	4.02977
3	VGIIa ENV152	B	10495294	10048848	151108	1.43977	95.7462	2.814	0.600125	2.67044
3	VGIII CA1873	A	7292912	7060042	6772	0.0928573	96.8069	3.10024	0.026895	1.87618
3	VGIII CA1873	B	9184494	9029052	14216	0.154783	98.3076	1.53766	0.0564588	2.39944
3	VGI WM276	A	12142362	11796570	17766	0.146314	97.1522	2.7015	0.0705576	3.1349
3	VGI WM276	B	8815142	8414310	21528	0.244216	95.4529	4.30287	0.0854984	2.23607
6	VGIIa R265	A	12177082	11692998	14348	0.117828	96.0246	3.85754	0.0569831	3.10737
6	VGIIa R265	B	5656828	5179838	18840	0.333049	91.5679	8.09906	0.074823	1.37652
6	VGIIa ENV152	A	5728716	5410094	44094	0.769701	94.4382	4.79214	0.175119	1.43771
6	VGIIa ENV152	B	16890686	16598822	148588	0.879704	98.272	0.848254	0.590117	4.41108
6	VGIII CA1873	A	6175800	5781630	10566	0.171087	93.6175	6.21141	0.0419629	1.53645
6	VGIII CA1873	B	7159516	6565360	12058	0.168419	91.7012	8.13041	0.0478883	1.74472
6	VGI WM276	A	6444730	6273186	11668	0.181047	97.3382	2.48072	0.0463394	1.66708
6	VGI WM276	B	15754384	15428856	20160	0.127964	97.9337	1.9383	0.0800654	4.10016
