# Supplementary material for: Transcriptional Heterogeneity of Cryptococcus gattii VGII Compared with Non-VGII Lineages Underpins Key Pathogenicity Pathways
Source: mSphere. 2018 Oct 24;3(5):e00445-18. doi: 10.1128/mSphere.00445-18 (PMC6200987; doi:10.1128/mSphere.00445-18)
Supplement: DATA SET S1 [file sph006182675sd1.xlsx]

## Sheet: in vitro expression values
Comparison	Upregulated in	ID	logFC	logCPM	PValue	FDR	T0C1A	T0C1B	T0C2A	T0C2B	T0C3A	T0C3B	T0C4A	T0C4B	T0C5A	T0C5B	T1C1A	T1C1B	T1C2A	T1C2B	T1C3A	T1C3B	T1C4A	T1C4B	T1C5A	T1C5B	T3C1A	T3C1B	T3C2A	T3C2B	T3C3A	T3C3B	T3C4A	T3C4B	T3C5A	T3C5B	T6C2A	T6C2B	T6C3A	T6C3B	T6C4A	T6C4B	T6C5A	T6C5B
A vs B (VGIV vs VGII)	A (VGIV)	CNBG_2899	-8.58491	9.09873	1.61757e-22	3.08364e-19	1590.1	1566.53	3.283	0	8.033	11.673	3.512	14.989	374.252	800.339	0	0	0	0	0	75.811	0	0	97.263	0	0	0	47.627	0	0	0	0	0	0	582.634	0	0	0	15.848	0	0	222.431	144.139
A vs B (VGIV vs VGII)	A (VGIV)	CNBG_3322	-8.5198	9.03374	3.75945e-22	5.37507e-19	2352.62	2432.74	5.218	0	152.153	92.657	1007.45	827.655	649.09	844.195	200.639	391.475	0	0	73.427	478.841	0	0	0	0	957.001	370.217	377.47	53.423	269.146	318.608	0	1060.39	714.942	395.378	0	0	0	175.041	0	0	0	0
A vs B (VGIV vs VGII)	A (VGIV)	CNBG_1676	-9.30512	8.97685	8.47966e-22	9.69903e-19	1594.24	1675.45	1.848	0	0	37.216	1640.81	2360.48	578.433	281.466	0	557.941	229.015	284.852	2459.54	2727.87	197.385	0	0	0	0	0	107.2	76.093	404.695	265.486	774.895	107.606	0	93.649	0	156.205	0	231.659	0	0	0	0
A vs B (VGIV vs VGII)	A (VGIV)	CNBG_6019	-5.69959	9.59875	2.70503e-19	1.71889e-16	2722.93	2740.77	42.001	41.823	9.979	43.597	172.271	110.226	0	24.99	630.915	0	168.629	92.539	0	94.214	0	0	0	0	0	291.709	296.398	546.577	400.159	293.173	0	0	451.134	0	113.259	430.905	772.013	866.38	0	0	276.809	358.081
A vs B (VGIV vs VGII)	A (VGIV)	CNBG_2146	-6.95729	8.34405	6.94852e-16	2.83847e-13	1230.53	944.646	7.718	0	18.786	20.507	0	0	21.883	44.258	1336.36	3483.38	0	0	816.78	133.063	0	0	341.312	0	0	0	557.918	316.721	842.255	1025.87	0	0	425.001	194.947	0	243.678	97.009	185.425	0	0	0	84.302
A vs B (VGIV vs VGII)	A (VGIV)	CNBG_0047	-4.61276	7.94689	5.96363e-09	6.28148e-07	462.57	915.099	18.109	33.548	0	13.615	20.521	67.399	0	54.742	0	0	713.285	641.146	372.402	75.811	175.545	0	389.042	328.875	0	0	571.531	1251.99	890.36	1130.91	275.906	191.264	909.081	0	182.714	347.856	706.26	1046.2	312.857	684.064	556.073	504.488
A vs B (VGIV vs VGII)	A (VGIV)	CNBG_4170	-4.28534	7.64599	1.59403e-08	1.51938e-06	426.106	440.956	16.892	19.828	44.414	49.102	48.167	61.142	0	105.103	0	0	349.507	637.227	257.758	179.837	0	1408.15	615.44	0	0	371.828	112.815	508.4	239.68	507.866	109.243	75.533	431.891	65.749	0	55.155	197.621	188.073	165.149	0	175.654	399.039
A vs B (VGIV vs VGII)	A (VGIV)	CNBG_3739	-3.35299	8.74412	4.13339e-08	3.63675e-06	2090.95	3436.06	216.55	227.147	116.421	204.732	667.033	418.174	1170.55	652.767	3691.57	1195.69	4397.33	4829.43	2578.2	2654.23	2118.72	610.431	5388.34	1615.42	1961.38	3386.48	9751.32	13472.6	11428	12354.7	4616.57	3490.66	5218.42	4249.12	12620.3	7917.5	9066.02	10577.8	1995.19	5150.28	5145.37	7810.91
A vs B (VGIV vs VGII)	A (VGIV)	CNBG_5251	-3.52692	8.10521	4.94711e-08	4.11605e-06	206.743	205.911	14.653	14.13	34.121	27.934	6.126	11.306	0	22.643	0	0	0	0	0	21.499	0	0	0	0	0	0	0	0	32.25	38.484	0	0	0	70.588	0	39.839	59.458	45.008	0	0	31.414	20.466
A vs B (VGIV vs VGII)	A (VGIV)	CNBG_4173	-3.67782	8.11906	4.96604e-08	4.11605e-06	582.464	577.011	44.654	19.457	12.448	7.533	7.269	0	0	24.387	0	0	52.782	92.657	0	0	0	0	0	0	0	0	36.902	26.266	73.511	39.363	0	0	0	0	426.32	0	193.997	24.616	0	0	0	0
A vs B (VGIV vs VGII)	A (VGIV)	CNBG_4954	-2.82374	9.56519	5.97245e-08	4.87949e-06	678.546	815.028	88.416	84.465	68.932	64.958	179.663	179.981	296.475	256.408	346.108	679.154	266.164	140.172	163.836	59.231	0	0	0	382.608	0	0	426.171	409.856	547.734	377.344	108.242	148.921	499.18	389.019	251.286	273.92	572.4	520.634	204.529	574.54	346.284	366.366
A vs B (VGIV vs VGII)	A (VGIV)	CNBG_5487	-2.82746	10.1117	6.86825e-08	5.30804e-06	3830.84	5613.15	460.123	681.264	659.782	600.71	761.326	1078.52	422.83	955.467	852.452	0	624.314	249.242	311.8	699.119	0	0	325.767	0	0	785.948	481.289	907.484	603.314	225.398	0	321.884	303.46	140.01	0	1040.67	345.319	185.843	522.154	0	374.447	724.149
A vs B (VGIV vs VGII)	A (VGIV)	CNBG_5802	-4.72224	8.83086	1.95234e-07	1.37845e-05	890.523	2517.63	79.307	0	74.016	46.264	1562.14	1427.28	0	11.668	0	0	0	176.519	61.281	0	231.224	0	0	0	0	0	565.829	668.507	573.863	310.618	0	0	0	0	0	730.129	708.57	1001.75	0	0	0	189.759
A vs B (VGIV vs VGII)	A (VGIV)	CNBG_2196	-2.88277	8.90148	3.44249e-07	2.21209e-05	1174.18	1574.6	147.635	160.968	18.096	125.114	301.704	250.568	94.881	246.774	1144.13	0	267.828	436.722	472.125	170.911	0	286.394	109.606	1113.79	0	0	376.113	457.666	619.2	589.307	310.711	323.606	307.141	281.634	925.644	0	514.278	589.504	117.449	440.295	376.364	162.432
A vs B (VGIV vs VGII)	A (VGIV)	CNBG_9245	-9.33097	6.5322	1.15389e-06	6.46971e-05	224.726	274.892	0	0	29.958	41.719	56.355	54.727	0	15.781	0	463.184	31.711	139.185	2476.42	2617.64	0	0	90.775	613.312	938.858	0	844.085	694.714	1732.51	1307.95	0	0	763.845	465.883	0	974.68	970.039	1923.22	194.722	0	622.456	403.573
A vs B (VGIV vs VGII)	A (VGIV)	CNBG_4130	-4.45619	7.00802	3.72892e-06	0.000180726	803.192	1204.42	47.98	0	66.213	92.337	330.331	614.054	0	37.418	0	0	0	0	0	208.129	0	0	0	0	0	1281.96	0	0	415.737	45.811	0	0	0	230.423	0	0	334.754	43.391	0	0	0	0
A vs B (VGIV vs VGII)	A (VGIV)	CNBG_0652	-6.60243	6.23061	1.54487e-05	0.000649639	363.807	372.34	2.826	0	0	20.059	13.068	0	0	124.885	0	0	0	0	79.386	0	0	0	0	0	0	0	0	115.542	129.367	286.895	0	0	0	0	0	0	0	81.123	0	0	0	0
A vs B (VGIV vs VGII)	A (VGIV)	CNBG_0170	-2.64474	8.6923	1.95584e-05	0.000787709	1220.4	708.902	99.547	175.605	382.171	368.471	666.298	848.722	44.568	181.012	1932.5	0	1553.24	2073.88	8513.72	9351.08	668.814	968.678	741.148	0	0	895.286	2811.67	1966.03	4474.87	3924.02	920.075	3733.57	86.609	0	2524.62	2453.28	4553.27	8138.51	1490.41	1768.96	529.494	892.445
A vs B (VGIV vs VGII)	A (VGIV)	CNBG_5803	-4.19191	6.95772	2.23207e-05	0.000892672	167.116	279.009	13.218	0	10.335	14.98	48.617	60.984	0	23.359	0	0	0	9.621	0	73.216	0	0	0	0	0	0	0	21.793	0	0	0	61.45	0	0	177.06	89.993	26.866	20.42	67.3	0	0	0
A vs B (VGIV vs VGII)	A (VGIV)	CNBG_2777	-3.96749	6.96355	2.27791e-05	0.000898439	586.767	382.067	25.044	24.395	81.233	79.042	85.86	41.56	135.079	175.514	0	0	146.945	21.511	268.895	493.084	0	0	0	0	0	0	69.039	244.487	273.744	364.85	0	138.554	392.999	120.56	394.415	0	119.42	68.675	0	0	161.164	0
A vs B (VGIV vs VGII)	A (VGIV)	CNBG_2170	-2.25879	9.30975	2.56218e-05	0.000990075	1657.46	1243.9	215.529	307.845	116.337	148.438	1955.28	2402.76	958.562	1720.65	0	719.5	295.486	317.074	0	0	169.659	0	1316.02	1588.56	778.02	681.284	368.152	261.618	311.253	293.697	0	1293.69	615.141	804.284	264.968	269.067	401.679	183.85	0	1228.01	1074.62	1114.48
A vs C (VGIV vs VGII)	A (VGIV)	CNBG_6019	-5.97653	9.5522	4.20227e-28	3.03141e-25	2722.93	2740.77	42.001	41.823	9.979	43.597	172.271	110.226	0	24.99	630.915	0	168.629	92.539	0	94.214	0	0	0	0	0	291.709	296.398	546.577	400.159	293.173	0	0	451.134	0	113.259	430.905	772.013	866.38	0	0	276.809	358.081
A vs C (VGIV vs VGII)	A (VGIV)	CNBG_2899	-6.79855	9.07095	8.73613e-27	4.20135e-24	1590.1	1566.53	3.283	0	8.033	11.673	3.512	14.989	374.252	800.339	0	0	0	0	0	75.811	0	0	97.263	0	0	0	47.627	0	0	0	0	0	0	582.634	0	0	0	15.848	0	0	222.431	144.139
A vs C (VGIV vs VGII)	A (VGIV)	CNBG_1676	-5.58832	8.96028	3.05661e-21	1.10248e-18	1594.24	1675.45	1.848	0	0	37.216	1640.81	2360.48	578.433	281.466	0	557.941	229.015	284.852	2459.54	2727.87	197.385	0	0	0	0	0	107.2	76.093	404.695	265.486	774.895	107.606	0	93.649	0	156.205	0	231.659	0	0	0	0
A vs C (VGIV vs VGII)	A (VGIV)	CNBG_2146	-5.40855	8.33605	2.98263e-17	6.62028e-15	1230.53	944.646	7.718	0	18.786	20.507	0	0	21.883	44.258	1336.36	3483.38	0	0	816.78	133.063	0	0	341.312	0	0	0	557.918	316.721	842.255	1025.87	0	0	425.001	194.947	0	243.678	97.009	185.425	0	0	0	84.302
A vs C (VGIV vs VGII)	A (VGIV)	CNBG_4173	-5.66543	8.0177	1.61705e-16	3.21793e-14	582.464	577.011	44.654	19.457	12.448	7.533	7.269	0	0	24.387	0	0	52.782	92.657	0	0	0	0	0	0	0	0	36.902	26.266	73.511	39.363	0	0	0	0	426.32	0	193.997	24.616	0	0	0	0
A vs C (VGIV vs VGII)	A (VGIV)	CNBG_3322	-4.0818	9.08404	5.62971e-16	9.84517e-14	2352.62	2432.74	5.218	0	152.153	92.657	1007.45	827.655	649.09	844.195	200.639	391.475	0	0	73.427	478.841	0	0	0	0	957.001	370.217	377.47	53.423	269.146	318.608	0	1060.39	714.942	395.378	0	0	0	175.041	0	0	0	0
A vs C (VGIV vs VGII)	A (VGIV)	CNBG_0047	-5.66915	7.86706	2.03258e-14	2.66591e-12	462.57	915.099	18.109	33.548	0	13.615	20.521	67.399	0	54.742	0	0	713.285	641.146	372.402	75.811	175.545	0	389.042	328.875	0	0	571.531	1251.99	890.36	1130.91	275.906	191.264	909.081	0	182.714	347.856	706.26	1046.2	312.857	684.064	556.073	504.488
A vs C (VGIV vs VGII)	A (VGIV)	CNBG_4954	-3.17467	9.49085	1.30126e-13	1.56449e-11	678.546	815.028	88.416	84.465	68.932	64.958	179.663	179.981	296.475	256.408	346.108	679.154	266.164	140.172	163.836	59.231	0	0	0	382.608	0	0	426.171	409.856	547.734	377.344	108.242	148.921	499.18	389.019	251.286	273.92	572.4	520.634	204.529	574.54	346.284	366.366
A vs C (VGIV vs VGII)	A (VGIV)	CNBG_3739	-3.67058	8.67698	1.44069e-11	1.31972e-09	2090.95	3436.06	216.55	227.147	116.421	204.732	667.033	418.174	1170.55	652.767	3691.57	1195.69	4397.33	4829.43	2578.2	2654.23	2118.72	610.431	5388.34	1615.42	1961.38	3386.48	9751.32	13472.6	11428	12354.7	4616.57	3490.66	5218.42	4249.12	12620.3	7917.5	9066.02	10577.8	1995.19	5150.28	5145.37	7810.91
A vs C (VGIV vs VGII)	A (VGIV)	CNBG_2170	-3.1156	9.15043	1.84347e-11	1.66229e-09	1657.46	1243.9	215.529	307.845	116.337	148.438	1955.28	2402.76	958.562	1720.65	0	719.5	295.486	317.074	0	0	169.659	0	1316.02	1588.56	778.02	681.284	368.152	261.618	311.253	293.697	0	1293.69	615.141	804.284	264.968	269.067	401.679	183.85	0	1228.01	1074.62	1114.48
A vs C (VGIV vs VGII)	A (VGIV)	CNBG_5802	-4.57549	8.81108	3.97142e-11	3.27415e-09	890.523	2517.63	79.307	0	74.016	46.264	1562.14	1427.28	0	11.668	0	0	0	176.519	61.281	0	231.224	0	0	0	0	0	565.829	668.507	573.863	310.618	0	0	0	0	0	730.129	708.57	1001.75	0	0	0	189.759
A vs C (VGIV vs VGII)	A (VGIV)	CNBG_5487	-2.60073	10.1032	1.66914e-10	1.17471e-08	3830.84	5613.15	460.123	681.264	659.782	600.71	761.326	1078.52	422.83	955.467	852.452	0	624.314	249.242	311.8	699.119	0	0	325.767	0	0	785.948	481.289	907.484	603.314	225.398	0	321.884	303.46	140.01	0	1040.67	345.319	185.843	522.154	0	374.447	724.149
A vs C (VGIV vs VGII)	A (VGIV)	CNBG_1566	-4.85051	7.15362	1.48445e-09	8.74159e-08	513.582	511.558	84.59	42.642	10.167	14.81	333.353	414.629	130.267	367.904	0	0	300.734	490.425	58.925	48.006	666.989	0	123.13	0	0	0	60.425	214.261	215.92	192.066	0	363.909	574.679	527.781	692.47	351.25	104.881	581.991	131.845	247.181	141.087	456.191
A vs C (VGIV vs VGII)	A (VGIV)	CNBG_2196	-3.72355	8.77535	2.74596e-09	1.50923e-07	1174.18	1574.6	147.635	160.968	18.096	125.114	301.704	250.568	94.881	246.774	1144.13	0	267.828	436.722	472.125	170.911	0	286.394	109.606	1113.79	0	0	376.113	457.666	619.2	589.307	310.711	323.606	307.141	281.634	925.644	0	514.278	589.504	117.449	440.295	376.364	162.432
A vs C (VGIV vs VGII)	A (VGIV)	CNBG_4170	-2.86935	7.73226	1.74586e-07	6.76199e-06	426.106	440.956	16.892	19.828	44.414	49.102	48.167	61.142	0	105.103	0	0	349.507	637.227	257.758	179.837	0	1408.15	615.44	0	0	371.828	112.815	508.4	239.68	507.866	109.243	75.533	431.891	65.749	0	55.155	197.621	188.073	165.149	0	175.654	399.039
A vs C (VGIV vs VGII)	A (VGIV)	CNBG_2448	-3.20801	7.41031	3.71545e-07	1.33179e-05	322.59	280.455	54.023	44.809	16.15	31.22	49.107	66.924	0	17.301	425.042	0	182.62	0	31.258	0	0	0	0	0	0	0	191.321	22.714	88.982	34.057	185.562	0	244.526	390.32	61.499	0	55.988	85.137	0	65.694	0	96.772
A vs C (VGIV vs VGII)	A (VGIV)	CNBG_5251	-2.45736	8.20556	4.6932e-07	1.65149e-05	206.743	205.911	14.653	14.13	34.121	27.934	6.126	11.306	0	22.643	0	0	0	0	0	21.499	0	0	0	0	0	0	0	0	32.25	38.484	0	0	0	70.588	0	39.839	59.458	45.008	0	0	31.414	20.466
A vs C (VGIV vs VGII)	A (VGIV)	CNBG_2304	-2.48838	8.18948	5.92194e-07	2.01033e-05	447.285	377.649	144.461	75.722	45.543	68.159	58.458	72.864	127.615	111.182	0	0	0	0	0	0	0	0	0	0	0	0	188.717	134.485	75.295	38.438	0	0	0	0	0	0	47.426	72.035	0	0	0	40.94
A vs C (VGIV vs VGII)	A (VGIV)	CNBG_9511	-2.33959	9.82039	9.51326e-07	3.0332e-05	3195.59	1719.92	420.796	465.378	329.096	453.104	760.346	928.575	1326.82	1702.9	1265.41	4124.28	6470.76	6639.31	2063.1	2520.47	2334.44	2815.95	6789.12	2919.45	0	2862.99	3908.61	4012.22	3904.65	5607.66	3971.78	4029.63	4932.89	6275.59	2528.42	4003.5	5103.42	5269.13	5427.79	3355.19	7276.37	9023.32
A vs C (VGIV vs VGII)	A (VGIV)	CNBG_4769	-2.35515	8.1668	1.20674e-06	3.80551e-05	666.038	628.922	128.961	223.985	110.982	96.754	97.846	180.634	284.724	253.189	0	0	219.3	68.76	171.699	0	0	0	269.047	0	0	0	175.56	93.603	209.599	295.841	763.56	0	167.717	230.131	168.591	321.039	268.388	292.334	0	270.417	614.945	465.193
A vs C (VGIV vs VGII)	A (VGIV)	CNBG_5900	-4.43751	6.9162	1.95032e-06	5.98687e-05	411.928	162.376	56.719	109.641	7.008	11.865	14.844	59.914	0	17.569	0	0	0	0	81.301	66.191	0	0	0	0	0	0	124.639	177.267	148.868	0	0	0	0	0	0	0	0	0	0	0	0	0
A vs C (VGIV vs VGII)	A (VGIV)	CNBG_9121	-2.37089	9.12115	2.11145e-06	6.41074e-05	766.487	1558.52	272.922	217.408	201.755	162.757	207.248	189.247	431.472	481.366	106.246	208.036	455.864	700.344	351.261	190.625	588.549	1279.18	652.319	0	0	0	558.264	850.889	1016.25	892.244	347.275	560.58	1296.7	975.92	383.463	467.467	872.296	1129.6	437.516	655.843	651.869	302.113
A vs C (VGIV vs VGII)	A (VGIV)	CNBG_2438	-2.40096	7.90618	2.58804e-06	7.54322e-05	568.575	620.402	68.328	92.252	72.238	101.128	82.123	74.903	514.585	879.245	0	0	101.901	0	0	0	0	0	0	0	0	0	47.627	67.674	113.665	151.916	137.953	0	0	166.464	0	0	207.725	47.558	0	0	0	432.418
A vs C (VGIV vs VGII)	A (VGIV)	CNBG_5803	-3.67734	6.97981	3.69535e-06	0.000104029	167.116	279.009	13.218	0	10.335	14.98	48.617	60.984	0	23.359	0	0	0	9.621	0	73.216	0	0	0	0	0	0	0	21.793	0	0	0	61.45	0	0	177.06	89.993	26.866	20.42	67.3	0	0	0
A vs C (VGIV vs VGII)	A (VGIV)	CNBG_2556	-2.35152	7.95294	4.9569e-06	0.000134935	778.288	691.609	234.116	344.184	77.3	140.756	259.438	199.999	315.183	377.783	0	0	81.691	430.358	168.04	182.521	211.301	0	117.029	0	0	0	229.629	610.919	136.811	182.61	0	115.245	109.274	0	0	501.135	49.879	286.117	0	469.994	134.031	607.039
A vs C (VGIV vs VGII)	A (VGIV)	CNBG_4130	-3.23785	7.08125	5.23834e-06	0.000140607	803.192	1204.42	47.98	0	66.213	92.337	330.331	614.054	0	37.418	0	0	0	0	0	208.129	0	0	0	0	0	1281.96	0	0	415.737	45.811	0	0	0	230.423	0	0	334.754	43.391	0	0	0	0
A vs C (VGIV vs VGII)	A (VGIV)	CNBG_0806	-2.10976	9.30439	1.03764e-05	0.000264966	1528.03	2322.06	394.578	433.45	242.026	450.672	112.179	216.611	176.193	434.649	0	623.207	894.889	654.818	116.898	1095.23	220.514	319.02	488.505	414.406	0	0	539.393	1062.58	951.799	1227.74	1037.89	0	228.01	104.69	228.963	522.638	208.076	796.199	523.109	122.583	139.92	361.977
A vs C (VGIV vs VGII)	A (VGIV)	CNBG_0652	-4.2818	6.27851	1.24174e-05	0.000312928	363.807	372.34	2.826	0	0	20.059	13.068	0	0	124.885	0	0	0	0	79.386	0	0	0	0	0	0	0	0	115.542	129.367	286.895	0	0	0	0	0	0	0	81.123	0	0	0	0
A vs C (VGIV vs VGII)	A (VGIV)	CNBG_2041	-2.212	8.00772	1.80304e-05	0.000433555	161.865	260.667	30.436	53.279	29.769	40.439	159.673	164.695	41.114	165.187	0	0	57.494	126.161	267.366	51.165	118.479	0	131.421	110.099	0	0	64.004	296.945	140.671	120.141	0	160.755	154.053	83.992	62.051	23.68	127.226	85.666	0	33.098	74.757	73.041
A vs C (VGIV vs VGII)	A (VGIV)	CNBG_4019	-4.23348	6.22576	2.22919e-05	0.000520837	294.331	373.77	37.045	27.069	0	18.8	3.777	12.019	74.782	12.875	0	0	0	0	74.435	0	0	0	0	0	0	0	229.666	162.475	0	26.916	0	0	0	0	0	0	0	25.354	0	311.851	178.686	0
A vs C (VGIV vs VGII)	A (VGIV)	CNBG_0678	-3.41874	6.75238	2.57569e-05	0.000580636	252.199	243.564	12.935	0	21.025	16.965	19.438	8.712	0	6.326	221.37	650.086	0	0	203.263	33.096	0	0	0	0	351.224	0	41.542	0	99.24	29.492	0	0	0	653.628	0	0	108.986	41.523	0	0	0	62.941
A vs C (VGIV vs VGII)	A (VGIV)	CNBG_2732	-2.84674	7.51195	2.62358e-05	0.000589132	326.957	754.169	73.546	85.441	54.414	61.607	118.734	118.542	116.256	73.675	0	0	460.252	286.252	52.592	214.165	0	0	0	0	682.92	265.356	269.32	229.389	235.451	323.96	311.464	108.132	0	0	0	0	281.197	734.214	0	0	251.526	0
A vs C (VGIV vs VGII)	A (VGIV)	CNBG_2235	-2.83598	7.94823	2.68768e-05	0.000599731	1239.75	3062.83	265.726	505.991	78.388	348.775	247.207	167.685	0	304.243	0	0	436.412	383.594	602.278	0	0	0	0	0	0	0	314.108	219.625	491.817	540.211	0	0	0	1366.58	871.25	439.16	393.643	307.833	0	0	732.334	0
A vs C (VGIV vs VGII)	A (VGIV)	CNBG_4507	-3.19918	7.03939	2.80071e-05	0.00062165	149.132	349.23	26.066	29.43	16.966	23.239	11.965	31.64	0	59.637	89.306	0	503.498	315.704	164.142	133.59	0	0	205.754	0	283.249	165.778	301.532	381.647	293.798	488.74	194.879	0	192.607	175.747	581.199	344.571	352.709	324.169	220.957	0	313.005	457.419
A vs C (VGIV vs VGII)	A (VGIV)	CNBG_1169	-3.66533	6.57907	3.03578e-05	0.000668683	884.052	1289.47	89.068	0	32.866	81.859	102.46	226.887	0	39.14	0	1008.37	0	300.234	377.885	154.768	0	0	0	0	0	0	198.516	0	154.481	607.77	0	0	0	0	0	0	0	193.203	0	0	925.086	0
A vs C (VGIV vs VGII)	A (VGIV)	CNBG_2977	-4.16586	6.32674	3.25511e-05	0.000711562	134.328	88.118	11.044	17.252	4.163	5.015	24.237	12.256	0	7.935	0	0	0	23.22	0	0	90.925	0	0	0	0	0	147.532	35.05	39.247	26.314	143.387	0	0	86.021	0	0	0	41.077	0	0	0	0
A vs C (VGIV vs VGII)	A (VGIV)	CNBG_3991	-3.5526	6.68375	3.3225e-05	0.000720833	211.142	372.165	46.371	52.518	16.736	20.294	14.068	79.437	48.791	52.06	661.503	0	0	93.291	97.094	0	0	0	0	0	0	0	0	35.298	158.064	70.397	0	199.534	94.79	0	0	0	129.919	82.656	0	0	0	0
A vs C (VGIV vs VGII)	A (VGIV)	CNBG_2613	-4.15465	6.15448	4.06116e-05	0.000858496	185.002	170.149	11.283	0	0	10.67	24.135	57.063	0	3.688	0	0	186.484	122.787	212.927	104.013	0	0	0	0	0	0	217.695	340.458	121.293	478.868	0	349.722	332.793	76.103	0	63.707	76.077	188.505	0	357.708	101.67	395.578
A vs C (VGIV vs VGII)	A (VGIV)	CNBG_2973	-4.20543	6.83397	4.16279e-05	0.000873581	923.792	237.668	78.872	0	30.606	22.428	164.063	145.589	71.148	36.726	242.367	0	0	226.361	0	72.227	0	0	370.078	0	0	0	456.494	773.394	432.977	383.637	0	183.131	172.168	0	172.558	131.018	704.355	573.043	0	555.8	0	0
A vs C (VGIV vs VGII)	A (VGIV)	CNBG_2053	-3.70223	6.50279	4.55096e-05	0.000945455	294.283	303.057	23.131	0	9.791	21.404	58.744	38.095	171.07	77.542	0	0	0	0	0	0	0	0	0	0	0	0	58.179	0	23.099	143.895	0	0	221.428	0	333.563	0	0	77.303	0	0	0	175.729
A vs C (VGIV vs VGII)	A (VGIV)	CNBG_1818	-3.41058	6.81081	4.55444e-05	0.000945455	277.648	603.014	33.197	36.358	23.054	36.469	126.697	123.908	93.964	39.274	912.102	0	48.684	0	400.839	0	0	0	0	0	0	0	68.607	97.184	163.231	96.696	0	413.055	0	119.801	0	99.364	0	136.514	0	560.075	480.459	0
A vs D (VGIV vs VGIII)	A (VGIV)	CNBG_2899	-7.37949	9.14664	2.097e-27	1.18418e-23	1590.1	1566.53	3.283	0	8.033	11.673	3.512	14.989	374.252	800.339	0	0	0	0	0	75.811	0	0	97.263	0	0	0	47.627	0	0	0	0	0	0	582.634	0	0	0	15.848	0	0	222.431	144.139
A vs D (VGIV vs VGIII)	A (VGIV)	CNBG_5863	-6.56059	9.10692	5.43135e-25	1.53354e-21	836.413	1155.67	1218.99	1083.68	947.938	1002.96	11.026	6.475	297.916	621.585	822.486	0	662.725	785.34	30.239	738.303	0	0	442.267	0	0	0	832.94	1098.59	836.473	637.092	0	0	354.956	323.687	238.062	226.871	568.941	535.45	0	0	648.489	421.371
A vs D (VGIV vs VGIII)	A (VGIV)	CNBG_2146	-12.1047	8.36806	1.64723e-22	3.10063e-19	1230.53	944.646	7.718	0	18.786	20.507	0	0	21.883	44.258	1336.36	3483.38	0	0	816.78	133.063	0	0	341.312	0	0	0	557.918	316.721	842.255	1025.87	0	0	425.001	194.947	0	243.678	97.009	185.425	0	0	0	84.302
A vs D (VGIV vs VGIII)	A (VGIV)	CNBG_4173	-6.81038	8.05649	1.94963e-20	2.7524e-17	582.464	577.011	44.654	19.457	12.448	7.533	7.269	0	0	24.387	0	0	52.782	92.657	0	0	0	0	0	0	0	0	36.902	26.266	73.511	39.363	0	0	0	0	426.32	0	193.997	24.616	0	0	0	0
A vs D (VGIV vs VGIII)	A (VGIV)	CNBG_6019	-4.07068	9.70078	1.57515e-15	9.88317e-13	2722.93	2740.77	42.001	41.823	9.979	43.597	172.271	110.226	0	24.99	630.915	0	168.629	92.539	0	94.214	0	0	0	0	0	291.709	296.398	546.577	400.159	293.173	0	0	451.134	0	113.259	430.905	772.013	866.38	0	0	276.809	358.081
A vs D (VGIV vs VGIII)	A (VGIV)	CNBG_3019	-3.60985	9.71402	1.58439e-13	6.88235e-11	1734.58	2367.95	427.405	379.176	726.267	678.024	155.324	137.649	149.973	87.31	0	0	0	0	0	71.47	0	0	0	0	0	2436.94	0	0	178.595	47.754	0	90.126	1028.81	784.449	0	0	0	29.884	0	368.627	0	0
A vs D (VGIV vs VGIII)	A (VGIV)	CNBG_5873	-4.20628	8.67973	1.96046e-13	7.90767e-11	712.055	979.105	1435.11	1353.28	1162.77	1305.94	47.861	30.769	216.489	192.524	0	191.353	445.624	172.585	179.494	87.664	405.98	0	225.01	1011.29	1239.62	0	0	52.18	87.629	169.407	0	73.627	1403.69	705.005	0	322.732	32.121	146.69	0	0	513.685	444.624
A vs D (VGIV vs VGIII)	A (VGIV)	CNBG_5251	-4.4112	8.08268	1.65889e-12	5.85483e-10	206.743	205.911	14.653	14.13	34.121	27.934	6.126	11.306	0	22.643	0	0	0	0	0	21.499	0	0	0	0	0	0	0	0	32.25	38.484	0	0	0	70.588	0	39.839	59.458	45.008	0	0	31.414	20.466
A vs D (VGIV vs VGIII)	A (VGIV)	CNBG_5144	-5.79467	7.28213	5.50645e-11	1.35195e-08	4322.88	4203.2	21074.4	25453.2	26049.3	18990.5	113.527	0	0	0	0	0	0	0	0	0	0	0	0	0	0	0	0	0	0	295.625	0	0	0	0	0	0	347.53	722.548	0	0	0	0
A vs D (VGIV vs VGIII)	A (VGIV)	CNBG_5862	-10.6075	6.83293	3.38181e-10	7.34503e-08	142.71	238.605	45.023	28.571	50.397	50.895	0	0	53.504	46.047	0	0	0	25.606	0	64.958	0	0	0	0	0	0	27.127	57.998	129.875	116.023	0	0	0	0	0	0	0	81.541	0	0	0	123.588
A vs D (VGIV vs VGIII)	A (VGIV)	CNBG_0806	-3.37035	9.22113	4.27258e-10	8.93603e-08	1528.03	2322.06	394.578	433.45	242.026	450.672	112.179	216.611	176.193	434.649	0	623.207	894.889	654.818	116.898	1095.23	220.514	319.02	488.505	414.406	0	0	539.393	1062.58	951.799	1227.74	1037.89	0	228.01	104.69	228.963	522.638	208.076	796.199	523.109	122.583	139.92	361.977
A vs D (VGIV vs VGIII)	A (VGIV)	CNBG_2144	-2.54727	10.1243	6.86645e-08	9.01741e-06	1585.06	2726.67	675	641.471	472.86	614.346	309.79	334.321	1163.79	1017.14	0	0	0	0	150.377	122.404	0	0	0	0	0	0	76.802	0	61.177	109.159	0	0	0	0	0	0	67.242	38.401	0	315.912	0	0
A vs D (VGIV vs VGIII)	A (VGIV)	CNBG_0047	-3.80381	8.0157	7.46948e-08	9.5864e-06	462.57	915.099	18.109	33.548	0	13.615	20.521	67.399	0	54.742	0	0	713.285	641.146	372.402	75.811	175.545	0	389.042	328.875	0	0	571.531	1251.99	890.36	1130.91	275.906	191.264	909.081	0	182.714	347.856	706.26	1046.2	312.857	684.064	556.073	504.488
A vs D (VGIV vs VGIII)	A (VGIV)	CNBG_3397	-5.91393	6.41875	7.01881e-07	7.2064e-05	503.065	449.396	73.154	179.508	354.975	384.583	11.332	0	0	0	0	0	0	0	89.277	0	0	0	0	0	0	0	92.069	194.967	109.144	354.562	0	0	0	0	0	0	0	0	0	0	0	0
A vs D (VGIV vs VGIII)	A (VGIV)	CNBG_2438	-2.72636	7.92297	8.37858e-07	8.06326e-05	568.575	620.402	68.328	92.252	72.238	101.128	82.123	74.903	514.585	879.245	0	0	101.901	0	0	0	0	0	0	0	0	0	47.627	67.674	113.665	151.916	137.953	0	0	166.464	0	0	207.725	47.558	0	0	0	432.418
A vs D (VGIV vs VGIII)	A (VGIV)	CNBG_4170	-2.80788	7.79792	1.09208e-06	9.7088e-05	426.106	440.956	16.892	19.828	44.414	49.102	48.167	61.142	0	105.103	0	0	349.507	637.227	257.758	179.837	0	1408.15	615.44	0	0	371.828	112.815	508.4	239.68	507.866	109.243	75.533	431.891	65.749	0	55.155	197.621	188.073	165.149	0	175.654	399.039
A vs D (VGIV vs VGIII)	A (VGIV)	CNBG_2235	-3.14138	7.98867	1.37735e-06	0.00011746	1239.75	3062.83	265.726	505.991	78.388	348.775	247.207	167.685	0	304.243	0	0	436.412	383.594	602.278	0	0	0	0	0	0	0	314.108	219.625	491.817	540.211	0	0	0	1366.58	871.25	439.16	393.643	307.833	0	0	732.334	0
A vs D (VGIV vs VGIII)	A (VGIV)	CNBG_4942	-2.12703	10.1342	1.39478e-06	0.00011746	2191.77	1722.29	1813.9	1723.5	1325.8	2012.41	386.707	405.422	773.448	1005.89	489.294	0	2704.44	3561.17	827.079	1229.31	406.658	0	450.767	506.502	310.427	1634.09	2790.73	3057.24	3481.7	3968.13	1066.93	958.746	1546.63	1540.78	2686.55	3017.19	4600.49	4224.27	1129.09	302.21	1715.16	2226.83
A vs D (VGIV vs VGIII)	A (VGIV)	CNBG_5487	-2.17125	10.2588	1.88546e-06	0.000152103	3830.84	5613.15	460.123	681.264	659.782	600.71	761.326	1078.52	422.83	955.467	852.452	0	624.314	249.242	311.8	699.119	0	0	325.767	0	0	785.948	481.289	907.484	603.314	225.398	0	321.884	303.46	140.01	0	1040.67	345.319	185.843	522.154	0	374.447	724.149
A vs D (VGIV vs VGIII)	A (VGIV)	CNBG_5879	-3.81987	7.04249	3.83564e-06	0.000264145	1437.42	2656.92	6113.39	4527.36	5021	4898.21	164.247	77.675	1388.76	3822.85	0	0	4616.09	6905.92	2565.52	5690.57	0	0	1073.31	0	0	5141.63	3277.17	9389.35	4625.81	7743.07	0	0	3433.45	2838.99	0	2556.62	873.599	1400	0	0	635.537	1590.15
A vs D (VGIV vs VGIII)	A (VGIV)	CNBG_2304	-2.47851	8.26423	4.52492e-06	0.000306401	447.285	377.649	144.461	75.722	45.543	68.159	58.458	72.864	127.615	111.182	0	0	0	0	0	0	0	0	0	0	0	0	188.717	134.485	75.295	38.438	0	0	0	0	0	0	47.426	72.035	0	0	0	40.94
A vs D (VGIV vs VGIII)	A (VGIV)	CNBG_4607	-3.65265	7.05831	5.0577e-06	0.00033601	154.319	201.905	20.196	8.372	40.271	11.673	16.437	7.504	0	10.126	0	0	0	37.511	140.373	361.638	88.154	0	0	0	0	236.366	119.184	152.945	76.11	76.536	0	0	0	125.077	184.378	0	20.987	15.932	157.624	98.411	0	0
A vs D (VGIV vs VGIII)	A (VGIV)	CNBG_9121	-2.34577	9.20278	6.15512e-06	0.000399517	766.487	1558.52	272.922	217.408	201.755	162.757	207.248	189.247	431.472	481.366	106.246	208.036	455.864	700.344	351.261	190.625	588.549	1279.18	652.319	0	0	0	558.264	850.889	1016.25	892.244	347.275	560.58	1296.7	975.92	383.463	467.467	872.296	1129.6	437.516	655.843	651.869	302.113
A vs D (VGIV vs VGIII)	A (VGIV)	CNBG_1635	-6.05681	6.17463	1.1516e-05	0.00064559	127.665	278.866	7.783	31.733	7.594	14.724	0	5.9	0	21.347	0	0	96.486	296.462	3128.93	5310.56	0	0	0	0	0	0	135.203	192.19	502.121	239.758	0	0	0	0	0	131.807	0	90.043	0	0	105.239	0
A vs D (VGIV vs VGIII)	A (VGIV)	CNBG_0678	-3.89591	6.71488	1.26634e-05	0.000669444	252.199	243.564	12.935	0	21.025	16.965	19.438	8.712	0	6.326	221.37	650.086	0	0	203.263	33.096	0	0	0	0	351.224	0	41.542	0	99.24	29.492	0	0	0	653.628	0	0	108.986	41.523	0	0	0	62.941
A vs D (VGIV vs VGIII)	A (VGIV)	CNBG_4202	-3.33408	7.15238	1.26946e-05	0.000669444	1322.38	1139.4	360.403	256.791	238.533	229.401	139.132	70.527	122.607	472.045	0	814.713	0	194.508	152.711	374.686	0	0	0	0	0	0	956.11	334.144	1122.38	985.994	0	638.218	0	1109.14	2649.95	222.588	2128.25	780.546	0	317.906	0	1655.45
A vs D (VGIV vs VGIII)	A (VGIV)	CNBG_2196	-2.11651	9.06267	1.28033e-05	0.000669444	1174.18	1574.6	147.635	160.968	18.096	125.114	301.704	250.568	94.881	246.774	1144.13	0	267.828	436.722	472.125	170.911	0	286.394	109.606	1113.79	0	0	376.113	457.666	619.2	589.307	310.711	323.606	307.141	281.634	925.644	0	514.278	589.504	117.449	440.295	376.364	162.432
A vs D (VGIV vs VGIII)	A (VGIV)	CNBG_4621	-3.15983	7.17972	1.39682e-05	0.000717076	102.89	131.589	16.544	18.345	27.824	29.875	11.802	10.989	44.355	31.294	0	0	193.54	9.444	58.823	0	0	0	0	0	0	0	59.832	0	23.914	37.451	131.204	0	28.812	0	0	0	52.889	100.121	0	0	69.884	182.113
A vs D (VGIV vs VGIII)	A (VGIV)	CNBG_4019	-5.25316	6.16728	1.84913e-05	0.00090315	294.331	373.77	37.045	27.069	0	18.8	3.777	12.019	74.782	12.875	0	0	0	0	74.435	0	0	0	0	0	0	0	229.666	162.475	0	26.916	0	0	0	0	0	0	0	25.354	0	311.851	178.686	0
A vs D (VGIV vs VGIII)	A (VGIV)	CNBG_0652	-5.38513	6.21507	1.85524e-05	0.00090315	363.807	372.34	2.826	0	0	20.059	13.068	0	0	124.885	0	0	0	0	79.386	0	0	0	0	0	0	0	0	115.542	129.367	286.895	0	0	0	0	0	0	0	81.123	0	0	0	0
A vs E (VGIV vs VGI)	A (VGIV)	CNBG_6019	-6.98366	9.69014	2.36018e-19	6.56012e-16	2722.93	2740.77	42.001	41.823	9.979	43.597	172.271	110.226	0	24.99	630.915	0	168.629	92.539	0	94.214	0	0	0	0	0	291.709	296.398	546.577	400.159	293.173	0	0	451.134	0	113.259	430.905	772.013	866.38	0	0	276.809	358.081
A vs E (VGIV vs VGI)	A (VGIV)	CNBG_5802	-7.2901	8.90462	1.08794e-13	1.20957e-10	890.523	2517.63	79.307	0	74.016	46.264	1562.14	1427.28	0	11.668	0	0	0	176.519	61.281	0	231.224	0	0	0	0	0	565.829	668.507	573.863	310.618	0	0	0	0	0	730.129	708.57	1001.75	0	0	0	189.759
A vs E (VGIV vs VGI)	A (VGIV)	CNBG_2146	-4.73169	8.49872	4.1397e-10	2.87658e-07	1230.53	944.646	7.718	0	18.786	20.507	0	0	21.883	44.258	1336.36	3483.38	0	0	816.78	133.063	0	0	341.312	0	0	0	557.918	316.721	842.255	1025.87	0	0	425.001	194.947	0	243.678	97.009	185.425	0	0	0	84.302
A vs E (VGIV vs VGI)	A (VGIV)	CNBG_3019	-4.01865	9.75738	8.9716e-10	4.98731e-07	1734.58	2367.95	427.405	379.176	726.267	678.024	155.324	137.649	149.973	87.31	0	0	0	0	0	71.47	0	0	0	0	0	2436.94	0	0	178.595	47.754	0	90.126	1028.81	784.449	0	0	0	29.884	0	368.627	0	0
A vs E (VGIV vs VGI)	A (VGIV)	CNBG_4173	-4.9337	8.16752	2.45345e-09	1.13656e-06	582.464	577.011	44.654	19.457	12.448	7.533	7.269	0	0	24.387	0	0	52.782	92.657	0	0	0	0	0	0	0	0	36.902	26.266	73.511	39.363	0	0	0	0	426.32	0	193.997	24.616	0	0	0	0
A vs E (VGIV vs VGI)	A (VGIV)	CNBG_5144	-10.3028	7.37076	6.28175e-09	2.68617e-06	4322.88	4203.2	21074.4	25453.2	26049.3	18990.5	113.527	0	0	0	0	0	0	0	0	0	0	0	0	0	0	0	0	0	0	295.625	0	0	0	0	0	0	347.53	722.548	0	0	0	0
A vs E (VGIV vs VGI)	A (VGIV)	CNBG_9654	-4.86908	7.77383	3.98324e-08	1.30252e-05	211.463	340.52	26.892	52.966	43.179	61.565	138.193	170.081	9.166	8.293	0	0	116.64	29.245	136.804	55.648	85.904	0	0	0	0	0	46.454	0	92.719	16.581	67.75	0	0	0	0	0	0	7.764	0	47.958	0	0
A vs E (VGIV vs VGI)	A (VGIV)	CNBG_2448	-4.50732	7.45582	1.83367e-06	0.000407736	322.59	280.455	54.023	44.809	16.15	31.22	49.107	66.924	0	17.301	425.042	0	182.62	0	31.258	0	0	0	0	0	0	0	191.321	22.714	88.982	34.057	185.562	0	244.526	390.32	61.499	0	55.988	85.137	0	65.694	0	96.772
A vs E (VGIV vs VGI)	A (VGIV)	CNBG_0047	-4.16552	8.06263	3.6402e-06	0.000722709	462.57	915.099	18.109	33.548	0	13.615	20.521	67.399	0	54.742	0	0	713.285	641.146	372.402	75.811	175.545	0	389.042	328.875	0	0	571.531	1251.99	890.36	1130.91	275.906	191.264	909.081	0	182.714	347.856	706.26	1046.2	312.857	684.064	556.073	504.488
A vs E (VGIV vs VGI)	A (VGIV)	CNBG_3878	-2.56781	9.80465	4.79973e-06	0.000920059	6385.3	6464.29	1998.15	1684.07	2688.84	2894.64	4293.67	4588.47	691.482	1199.85	0	765.696	832.415	823.072	1435.32	1408.14	1629.64	3122.33	600.037	0	0	1443.76	598.078	313.973	1288.98	566.865	420.756	0	277.52	0	831.491	838.637	250.565	586.87	0	0	697.259	0
A vs B (VGIV vs VGII)	B (VGII)	CNBG_1896	9.48435	10.6293	1.60675e-27	9.18898e-24	13.503	0	5489.78	5124.6	3331.4	3156.05	144.563	59.38	992.458	1345.12	0	0	189.443	478.27	3119.42	4342.68	0	0	0	0	0	0	6071.27	3875.91	9314.71	7949.79	0	0	0	0	254.291	2417.49	3811.62	5842.95	0	0	0	0
A vs B (VGIV vs VGII)	B (VGII)	CNBG_3091	7.09864	10.9421	4.0919e-23	1.17008e-19	43.625	11.698	3828.97	3189.61	5123.34	5256.59	1425.15	954.652	403.255	779.931	0	0	0	78.955	140.781	114.583	0	0	0	0	0	0	0	0	0	0	0	0	0	0	0	158.226	188.95	287.609	0	0	0	0
A vs B (VGIV vs VGII)	B (VGII)	CNBG_1022	5.63972	11.1479	4.10355e-21	3.91137e-18	110.677	66.82	3923.01	3736.69	4684.94	5137.24	780.703	507.531	605.979	862.212	455.622	0	0	21.466	133.983	136.3	0	0	0	0	0	0	136.746	48.672	81.754	255.383	0	0	0	0	0	200.858	59.962	114.045	0	0	159.693	155.561
A vs B (VGIV vs VGII)	B (VGII)	CNBG_9112	6.50509	9.90136	6.79957e-20	5.55525e-17	12.572	5.054	657.89	832.942	869.612	995.707	207.248	173.348	33.766	71.596	0	0	111.649	53.894	91.611	49.676	0	0	0	0	0	0	31.064	66.534	99.317	111.087	0	31.212	0	81.536	0	0	27.457	72.773	34.317	0	0	0
A vs B (VGIV vs VGII)	B (VGII)	CNBG_3719	7.49968	10.2495	8.1742e-20	5.84353e-17	0	98.147	6121.56	6157.19	4850	4862.17	0	0	0	0	0	0	283.215	373.193	2142.14	1668.53	0	0	0	0	0	0	4625.85	2552.14	6786.75	5444.16	0	0	0	0	2273.66	575.11	4809.68	5373.14	0	0	0	0
A vs B (VGIV vs VGII)	B (VGII)	CNBG_3432	6.55563	9.91623	6.49934e-18	3.71697e-15	131.47	0	5662.94	7040.35	4791.84	5034.81	4152.25	4011.99	1231.24	1857.24	0	0	817.52	359.196	375.438	1329.09	0	0	0	0	0	0	3377.93	1276.78	3727.09	1980.73	367.614	2603.55	1454.56	226.333	242.399	183.591	1864.76	2899.34	1946.42	2088.76	303.016	1550.36
A vs B (VGIV vs VGII)	B (VGII)	CNBG_0687	6.56112	9.71185	1.21181e-17	6.30032e-15	7.547	36.43	1623.33	1455.21	1710.94	1567.2	764.164	536.795	22.014	81.476	0	0	266.566	327.623	2008.03	1158.98	0	398.916	0	0	0	0	186.421	212.244	460.444	251.789	0	0	0	0	0	0	130.63	174.037	0	0	0	0
A vs B (VGIV vs VGII)	B (VGII)	CNBG_1437	5.70964	10.5666	5.07729e-17	2.41975e-14	86.914	223.649	7266.16	5445.95	6210.82	6280.59	672.505	599.758	469.084	1071.12	0	0	0	53.32	0	0	0	0	0	0	0	0	0	0	0	0	0	0	0	0	0	0	0	0	0	0	0	0
A vs B (VGIV vs VGII)	B (VGII)	CNBG_5447	5.53843	11.2504	1.33691e-16	5.88139e-14	150.32	453.21	12356.2	9793.69	13509.1	13982.8	2980.51	1788.74	1537.19	2236.23	0	0	0	172.6	0	0	0	0	0	0	0	0	0	0	0	32.499	0	0	0	0	175.404	0	0	0	0	0	0	0
A vs B (VGIV vs VGII)	B (VGII)	CNBG_9064	4.31139	11.5013	1.03608e-15	3.95023e-13	378.033	554.648	7970.77	7293.34	7206.5	7538.46	1247.04	1000.45	7998.26	9661.21	731.237	0	273.824	532.37	53.634	131.073	0	0	0	0	0	0	329.696	428.96	633.133	330.392	0	220.626	523.337	192.002	0	480.146	1242.53	1022.85	0	0	128.294	747.368
A vs B (VGIV vs VGII)	B (VGII)	CNBG_6082	11.1931	8.4348	1.81305e-15	6.48053e-13	0	0	572.779	689.519	235.018	249.823	188.279	107.672	7.218	28.567	0	0	0	80.532	0	0	0	0	0	0	0	0	73.322	208.692	146.038	26.067	0	0	0	0	0	0	192.705	85.569	0	0	0	0
A vs B (VGIV vs VGII)	B (VGII)	CNBG_4908	11.145	8.3892	4.46697e-15	1.50274e-12	0	0	651.803	887.333	1815	1319.15	747.217	826.388	90.052	190.646	0	0	0	28.7	134.414	145.932	0	0	0	0	0	0	733.219	358.231	1294.49	519.959	398.404	0	0	0	87.955	0	320.018	686.544	0	0	0	208.094
A vs B (VGIV vs VGII)	B (VGII)	CNBG_1362	4.40726	10.4503	5.38627e-15	1.71134e-12	796.946	523.304	11053.3	13530.7	3207.49	3228.11	1922.88	1759.3	651.66	1265.92	0	0	0	54.366	683.67	559.57	0	0	0	0	0	0	0	873.165	1815.63	1468.76	0	0	0	0	0	0	0	349.496	0	0	0	0
A vs B (VGIV vs VGII)	B (VGII)	CNBG_2116	11.2007	8.43824	3.81222e-14	1.14748e-11	0	0	663.521	459.894	237.863	306.672	70.669	109.137	0	3.979	0	0	0	137.019	0	53.516	0	0	0	0	0	0	33.557	0	80.247	23.877	0	134.798	0	0	0	0	0	33.592	0	0	0	0
A vs B (VGIV vs VGII)	B (VGII)	CNBG_0072	11.0374	8.28022	6.14512e-14	1.72973e-11	0	0	417.122	353.669	374.912	426.472	143.297	103.751	110.708	143.348	0	0	36.58	8.03	0	0	0	0	52.291	0	0	0	51.021	36.365	0	9.1	0	0	0	0	0	0	22.454	17.047	0	0	0	77.499
A vs B (VGIV vs VGII)	B (VGII)	CNBG_3099	6.23276	8.90041	6.35151e-14	1.72973e-11	35.597	0	1511.98	1210.09	2950.74	2338.91	938.722	761.82	91.967	105.863	0	0	0	0	0	0	0	0	0	0	0	0	0	0	69.866	0	0	0	0	0	0	0	50.93	19.486	0	0	0	0
A vs B (VGIV vs VGII)	B (VGII)	CNBG_9636	5.41744	9.29097	7.40232e-14	1.92427e-11	81.759	21.918	2194.37	1902.56	2037.59	2667.82	644.981	463.595	0	44.236	0	0	143.372	41.975	131.162	160.341	0	0	0	0	0	0	202.009	0	80.109	71.199	0	0	0	0	128.297	0	0	89.346	0	0	0	0
A vs B (VGIV vs VGII)	B (VGII)	CNBG_5069	7.33276	8.5485	1.28093e-13	3.18505e-11	0	247.506	15214	14159.2	14490.5	12306.2	3498.25	3623.6	4289.89	18845.1	0	3614.94	0	0	0	0	0	0	0	0	0	0	0	0	0	0	0	0	0	0	0	0	0	461.743	0	0	0	0
A vs B (VGIV vs VGII)	B (VGII)	CNBG_3152	10.9473	8.19246	3.36391e-13	8.01592e-11	0	0	943.486	765.436	598.235	859.56	123.92	58.39	177.142	204.282	0	0	85.688	75.243	176.31	95.755	0	962.286	0	0	0	0	180.793	42.738	23.93	42.572	0	483.867	114.622	0	0	0	0	0	0	246.505	0	0
A vs B (VGIV vs VGII)	B (VGII)	CNBG_5564	5.8921	8.57236	1.01007e-12	2.31064e-10	26.477	0	805.243	813.758	794.279	935.038	219.744	190.99	248.716	501.886	0	0	217.994	54.675	42.667	0	0	0	0	0	0	0	0	0	121.539	15.471	0	0	0	0	0	127.656	0	87.172	0	0	0	0
A vs B (VGIV vs VGII)	B (VGII)	CNBG_3227	3.9464	9.89234	1.07306e-11	2.36032e-09	129.543	193.609	2088.85	1996.33	1726.42	1501.22	908.421	1038.01	844.744	774.142	0	0	228.39	14.321	0	218.429	0	0	0	0	1159.69	0	91.464	649.973	127.353	356.737	265.054	367.306	349.328	79.923	0	0	0	45.677	0	0	320.357	138.445
A vs B (VGIV vs VGII)	B (VGII)	CNBG_0417	10.5434	7.80763	1.49886e-11	3.1748e-09	0	0	506.777	720.394	464.869	566.332	34.691	15.919	0	2.794	0	0	0	0	0	0	0	0	0	0	0	0	0	39.186	0	0	0	0	0	0	0	0	48.028	55.071	0	0	0	0
A vs B (VGIV vs VGII)	B (VGII)	CNBG_3408	3.92048	10.2872	2.07732e-11	4.24292e-09	515.412	248.666	4838.91	5261.27	7022.09	6540.45	1696.13	1687.37	1871.33	2043.53	0	0	0	0	0	67.219	0	0	0	0	0	0	0	0	167.922	29.785	0	0	0	0	0	244.302	0	28.072	0	0	0	0
A vs B (VGIV vs VGII)	B (VGII)	CNBG_3283	10.4152	7.68271	2.33887e-11	4.6124e-09	0	0	398.013	474.063	263.7	422.183	249.923	162.894	42.718	229.361	0	0	0	0	0	0	0	0	177.593	0	0	0	0	0	0	15.424	0	0	0	0	0	0	0	28.95	0	0	0	0
A vs B (VGIV vs VGII)	B (VGII)	CNBG_0396	3.14138	11.8769	3.55601e-11	6.77895e-09	1446.72	1372.79	9851.09	11191	10146.9	10254.9	1858.5	1309.01	4981.01	6444.02	0	0	390.933	286.06	536.25	631.079	0	650.394	124.499	0	0	0	427.763	649.929	946.047	712.009	0	0	116.202	0	116.681	177.544	795.234	1116.02	0	0	0	92.246
A vs B (VGIV vs VGII)	B (VGII)	CNBG_5817	3.67313	10.2518	4.73421e-11	8.51113e-09	646.481	778.98	8214.28	6859.63	8215.38	9328.4	6525.85	6247.04	3550.13	4157.05	0	0	0	0	896.926	837.5	0	0	0	0	0	0	266.185	280.151	1045.56	552.906	0	0	0	0	0	0	0	43.656	0	0	0	0
A vs B (VGIV vs VGII)	B (VGII)	CNBG_4611	3.49563	11.1772	4.7623e-11	8.51113e-09	774.836	528.947	6726.52	5647.81	3495.65	3717.45	347.197	314.561	22.75	167.377	0	0	660.358	1540.18	0	553.329	0	1235.86	591.33	0	245.197	571.156	1102.36	658.524	1059.93	1394.19	502.647	232.938	772.951	2635.18	110.893	843.904	755.964	481.884	0	0	270.92	0
A vs B (VGIV vs VGII)	B (VGII)	CNBG_5448	10.3178	7.58959	8.91088e-11	1.54428e-08	0	0	221.377	263.368	236.001	166.684	20.725	34.63	122.492	54.474	0	0	0	16.28	0	61.966	0	0	0	0	0	0	25.868	36.877	72.265	9.224	0	103.953	198.735	226.26	50.002	0	0	77.791	0	0	0	39.295
A vs B (VGIV vs VGII)	B (VGII)	CNBG_0756	4.23503	9.23138	9.80878e-11	1.64989e-08	160.051	64.372	1883.73	1885.19	2016.96	1800.04	664.624	483.157	477.399	508.525	0	0	233.984	390.386	128.42	261.619	242.304	0	0	0	0	0	65.905	186.811	52.288	69.719	0	0	0	0	251.286	286.685	0	153.073	287.167	0	153.865	0
A vs B (VGIV vs VGII)	B (VGII)	CNBG_4161	4.0912	10.7031	1.4375e-10	2.30433e-08	216.409	603.427	6210.18	4988.89	8098.87	8744.89	783.848	761.325	1645.3	2009.76	0	0	0	22.203	0	0	0	0	0	0	0	0	71.298	0	56.517	225.938	0	0	540.788	373.462	0	103.148	246.415	141.797	0	0	0	107.444
A vs B (VGIV vs VGII)	B (VGII)	CNBG_3630	4.03562	9.17157	1.45053e-10	2.30433e-08	884.389	642.607	11213.1	10771.2	9902.8	8811	5246.97	4625.02	3220.3	3575.61	7230.51	0	783.843	920.65	0	301.586	1394.91	0	0	0	0	0	397.328	0	751.812	0	0	0	0	0	2724.27	0	0	249.612	0	0	0	0
A vs B (VGIV vs VGII)	B (VGII)	CNBG_3627	4.42005	8.91928	2.18671e-10	3.37994e-08	130.699	209.996	3321.02	2555.13	1185.59	1394.33	1363.18	1010.57	9818.03	12863.2	0	0	0	0	124.421	0	0	0	0	0	0	0	129.156	362.675	253.798	89.524	0	0	0	0	0	0	327.222	84.774	0	0	0	0
A vs B (VGIV vs VGII)	B (VGII)	CNBG_4326	3.09	11.3018	2.8887e-10	4.29892e-08	820.934	699.492	5551.72	5328.51	5195.62	5572.72	1926.31	1969.02	1987.81	2682.98	0	0	102.113	59.773	419.873	341.899	0	0	0	0	0	0	95.463	169.549	265.793	202.986	0	191.679	182.209	0	457.775	0	249.798	95.312	0	0	111.462	216.678
A vs B (VGIV vs VGII)	B (VGII)	CNBG_1345	5.30745	9.74345	2.9316e-10	4.29892e-08	96.13	0	1899.15	1710.09	1798.64	1925.56	735.701	563.901	433.109	709.632	0	0	0	0	42.248	103.191	0	0	0	0	0	0	43.196	30.709	51.581	15.332	0	0	82.543	0	0	63.208	37.748	143.874	0	0	100.867	0
A vs B (VGIV vs VGII)	B (VGII)	CNBG_5255	5.70829	7.85546	3.18869e-10	4.48244e-08	19.798	0	501.233	594.32	296.649	283.625	33.731	80.744	0	28.924	0	0	0	0	0	0	0	0	0	0	0	0	0	0	58.347	51.98	0	0	0	0	0	0	213.199	244.12	321.164	0	0	0
A vs B (VGIV vs VGII)	B (VGII)	CNBG_1575	5.26398	9.09498	3.2135e-10	4.48244e-08	118.416	0	2572.3	1805.46	561.102	530.354	33.956	41.54	0	7.019	0	0	0	25.96	0	0	0	0	0	0	0	0	83.603	59.079	132.305	58.675	0	0	0	0	0	0	0	55.308	0	0	0	0
A vs B (VGIV vs VGII)	B (VGII)	CNBG_4816	3.53112	9.93987	3.62386e-10	4.93449e-08	363.068	303.692	3548.98	2916.88	3967.33	4103.44	1631.91	1660.36	842.027	1269.23	0	0	203.534	893.688	838.137	797.007	0	0	1167.55	1490.67	0	0	215.301	203.225	28.451	126.326	0	0	0	250.612	0	0	433.986	285.448	156.085	1170.83	0	108.143
A vs B (VGIV vs VGII)	B (VGII)	CNBG_4245	10.2577	7.53552	5.11743e-10	6.80618e-08	0	0	871.071	1614.03	488.487	797.867	93.313	34.709	0	0	0	0	0	612.829	0	0	0	0	0	0	0	0	0	373.52	0	0	0	0	0	0	0	0	0	130.967	0	0	0	0
A vs B (VGIV vs VGII)	B (VGII)	CNBG_1574	3.51463	10.3759	5.28888e-10	6.87434e-08	284.392	517.28	3949.3	3525.48	2128.07	2505.04	1761.43	1544.25	766.312	1071.59	0	2223.56	1259.67	1716.38	595.832	1456.34	0	0	1493.96	0	0	0	794.409	1343.2	1140.11	841.467	0	245.322	232.404	213.471	583.399	177.544	212.061	608.739	0	249.91	285.335	0
A vs B (VGIV vs VGII)	B (VGII)	CNBG_5896	4.05654	8.84284	6.24128e-10	7.93197e-08	56.952	91.662	889.376	1156.24	703.547	812.186	363.961	314.759	912.439	795.534	0	0	0	117.512	596.126	0	0	0	95.808	0	0	0	140.732	166.655	74.649	282.684	0	94.193	0	163.966	0	0	0	62.459	0	0	0	70.996
A vs B (VGIV vs VGII)	B (VGII)	CNBG_5132	3.64623	9.54092	1.16588e-09	1.44949e-07	147.109	99.705	1468.29	1143.85	1484.67	1463.32	146.585	134.461	346.412	239.8	0	399.388	711.163	888.428	74.934	182.97	0	0	78.271	527.923	0	0	153.062	353.92	381.043	475.891	222.275	0	73.234	133.798	368.188	224.445	402.062	510.263	0	0	0	231.995
A vs B (VGIV vs VGII)	B (VGII)	CNBG_2203	4.24283	8.67651	1.19655e-09	1.45597e-07	124.807	50.194	1517.2	1458.9	1061.58	1211.22	25.625	106.9	30.116	198.291	0	0	0	47.942	74.956	0	0	0	0	0	0	0	77.098	109.082	91.597	27.101	0	0	0	0	0	0	0	25.535	0	0	0	0
A vs B (VGIV vs VGII)	B (VGII)	CNBG_5996	6.39867	7.60665	1.37846e-09	1.64238e-07	5.604	0	257.399	257.533	257.11	251.722	37.509	47.936	387.51	291.211	0	0	39.673	0	0	0	0	0	0	0	0	0	27.682	59.167	0	29.584	0	111.202	0	0	0	0	0	9.241	0	0	0	0
A vs B (VGIV vs VGII)	B (VGII)	CNBG_0203	5.03511	8.13129	2.44781e-09	2.85694e-07	57.338	0	987.727	901.112	833.232	703.952	177.029	72.309	374.056	366.004	0	0	50.236	0	0	0	0	0	0	0	0	0	212.499	150.46	308.87	74.824	0	0	134.337	0	0	0	244.861	234.823	0	0	165.355	0
A vs B (VGIV vs VGII)	B (VGII)	CNBG_3523	4.45353	8.57378	2.97322e-09	3.40077e-07	39.049	20.965	701.174	429.508	575.62	702.116	453.312	334.183	183.804	252.005	0	0	46.06	0	0	51.32	0	0	0	0	0	0	64.337	22.904	51.304	0	0	0	0	0	0	47.291	0	10.733	212.233	0	0	0
A vs B (VGIV vs VGII)	B (VGII)	CNBG_5881	10.0527	7.33835	3.9845e-09	4.46811e-07	0	0	494.45	686.885	326.314	403.447	0	0	102.213	16.34	0	0	0	0	0	0	0	0	0	0	0	0	74.717	52.867	0	0	0	0	0	0	0	0	0	24.755	0	0	0	112.524
A vs B (VGIV vs VGII)	B (VGII)	CNBG_0831	5.63273	7.87389	4.08557e-09	4.49335e-07	0	17.516	297.509	302.127	222.591	228.121	97.723	83.278	0	13.233	0	0	0	0	0	21.46	99.415	0	0	0	0	266.51	0	19.162	42.922	38.345	0	0	0	188.141	51.949	0	0	26.943	0	0	0	0
A vs B (VGIV vs VGII)	B (VGII)	CNBG_4404	3.01453	10.7741	4.40994e-09	4.75857e-07	199.293	155.462	1241.71	1167.8	1616.55	1802.54	648.105	677.315	757.49	694.32	0	0	210.189	48.546	30.261	49.213	0	0	31.609	0	0	0	138.511	76.911	55.364	82.552	0	216.487	88.922	0	0	45.566	0	77.262	136.024	31.84	71.908	70.263
A vs B (VGIV vs VGII)	B (VGII)	CNBG_3820	2.89312	11.6729	6.04094e-09	6.28148e-07	3236.1	4859.91	25952.2	24270.7	18530	19410.7	6949.49	6055.93	18440.9	32532.8	0	877.098	1785.08	1098.51	1315.08	1210.58	0	0	0	0	0	0	171.92	0	537.184	294.484	0	0	0	0	316.349	0	999.675	392.134	0	341.905	0	254.584
A vs B (VGIV vs VGII)	B (VGII)	CNBG_5572	3.50998	9.01502	7.50673e-09	7.57781e-07	974.546	839.156	8897.87	9041.35	8839.28	8605.48	6079.21	4757.69	3496.18	4369.24	0	0	10780.7	11221.3	7527.67	10722.2	5220.55	0	11462	0	0	1709.93	1481.64	1256.27	844.101	241.069	982.243	738.136	1297.63	0	1280.2	478.102	1144.19	2804.02	2231.11	2107.21	5162.58	9019.58
A vs B (VGIV vs VGII)	B (VGII)	CNBG_1618	4.34509	8.86371	7.55263e-09	7.57781e-07	134.184	21.584	1624.77	1276.21	1516.28	1702.58	1476.93	1329.76	402.388	600.953	0	0	2589.2	3348.51	1162.75	1421.29	243.76	0	944.825	0	0	0	0	0	0	140.286	0	399.267	0	0	631.957	1249.65	1205.61	879.97	1011.08	135.416	154.805	1100.15
A vs B (VGIV vs VGII)	B (VGII)	CNBG_5365	4.11528	8.29122	8.60427e-09	8.48411e-07	57.322	55.344	880.289	759.269	238.428	310.235	302.113	231.54	0	27.74	0	0	0	0	0	45.039	0	0	115.527	0	0	0	56.661	80.404	180.056	140.224	0	0	0	0	0	0	98.487	56.493	0	0	0	0
A vs B (VGIV vs VGII)	B (VGII)	CNBG_5193	4.07054	10.046	1.26206e-08	1.22334e-06	382.047	91.058	4098.37	2804.19	4101.43	4981.39	1498.82	909.627	4459.18	5166.21	0	0	0	0	408.453	221.935	0	0	0	0	0	0	209.784	643.732	332.661	344.814	0	420.989	0	122.101	266.237	0	181.352	486.874	0	142.668	0	105.398
A vs B (VGIV vs VGII)	B (VGII)	CNBG_2255	2.98433	9.84433	1.81726e-08	1.70375e-06	249.501	276.958	1480.05	2064.77	2028.8	1850.32	1103.91	1286.38	418.051	436.75	0	0	60.721	479.773	790.326	270.917	156.835	454.401	260.718	0	0	0	0	0	16.932	30.186	0	0	0	0	0	62.24	111.493	311.611	0	0	0	257.593
A vs B (VGIV vs VGII)	B (VGII)	CNBG_1325	3.04088	9.80988	2.77433e-08	2.5591e-06	398.906	363.678	2831.85	2413.11	806.58	1018.18	1142.4	1242.11	308.751	387.462	0	0	699.863	1515.95	640.198	834.7	241.581	0	0	0	0	0	722.828	698.426	391.008	625.647	0	0	124.797	114.754	626.367	190.567	170.711	588.668	0	268.423	153.403	0
A vs B (VGIV vs VGII)	B (VGII)	CNBG_6056	9.92145	7.21362	2.92386e-08	2.65422e-06	0	0	99.416	128.415	118.555	83.737	45.738	41.402	66.123	30.623	0	0	0	45.216	0	0	58.982	85.62	0	0	0	0	47.787	79.601	57.302	159.474	0	0	0	27.869	0	141.45	28.147	26.651	0	0	0	0
A vs B (VGIV vs VGII)	B (VGII)	CNBG_5993	3.57545	8.93036	4.06051e-08	3.62845e-06	67.453	155.097	888.137	1283.08	1027.25	1048.31	161.307	228.431	93.555	206.115	0	0	0	0	0	0	0	0	0	0	0	0	0	0	0	0	0	0	0	0	0	0	41.547	0	0	0	0	72.07
A vs B (VGIV vs VGII)	B (VGII)	CNBG_9392	4.60112	8.01532	4.62946e-08	4.0115e-06	37.026	0	473.776	411.729	438.404	473.42	142.889	163.151	79.25	71.931	0	0	78.508	57.43	0	58.344	0	0	0	0	0	0	0	26.046	58.317	0	0	0	210.202	0	0	0	0	122.032	0	0	0	0
A vs B (VGIV vs VGII)	B (VGII)	CNBG_0982	2.93001	10.689	4.85713e-08	4.11605e-06	967.369	1453.72	8517.27	6624.1	8193.16	6447.92	326.105	160.161	1837.91	1715.33	1653.69	0	73.104	224.785	100.561	1477.2	0	0	420.301	0	0	1013.08	935.253	951.888	1229.77	1015.33	0	208.377	0	362.42	0	0	265.903	239.785	0	210.202	242.462	311.413
A vs B (VGIV vs VGII)	B (VGII)	CNBG_3989	9.99903	7.28478	6.19154e-08	4.98724e-06	0	0	607.041	337.47	376.794	412.282	391.138	386.514	129.023	192.099	0	0	187.187	143.826	64.216	261.619	242.304	0	0	0	0	0	263.643	560.419	732.066	162.682	0	264.572	125.163	0	0	0	57.071	87.465	0	0	0	0
A vs B (VGIV vs VGII)	B (VGII)	CNBG_2595	9.91386	7.20457	6.6149e-08	5.20884e-06	0	0	394.512	303.844	93.995	136.744	27.483	2.653	0	24.856	0	0	0	31.735	0	0	0	0	0	0	0	0	50.724	0	20.162	17.97	0	0	0	0	0	0	44.197	118.129	0	0	0	0
A vs B (VGIV vs VGII)	B (VGII)	CNBG_2842	6.22198	7.4343	6.64881e-08	5.20884e-06	7.113	0	348.468	209.875	272.632	394.122	649.8	450.467	193.657	303.55	0	0	150.752	33.076	0	0	0	0	0	0	0	0	0	0	0	62.454	102.098	0	0	61.409	0	0	0	11.708	0	144.595	0	0
A vs B (VGIV vs VGII)	B (VGII)	CNBG_4785	9.80639	7.10456	1.17901e-07	8.99038e-06	0	0	256.552	282.884	604.909	467.914	744.501	718.914	162.199	211.479	0	0	647.93	64.635	1573.54	1543.77	152.117	0	0	0	174.283	0	783.438	557.13	1067.05	717.315	239.303	993.666	236.528	0	951.185	181.165	937.556	934.219	361.787	169.484	96.289	124.927
A vs B (VGIV vs VGII)	B (VGII)	CNBG_6104	5.30695	7.57682	1.57168e-07	1.169e-05	0	29.85	421.339	395.277	301.21	417.254	141.664	210.196	162.101	185.215	0	0	0	0	0	0	0	0	0	0	0	0	0	0	54.703	0	0	0	350.051	80.089	0	0	0	0	0	0	0	69.368
A vs B (VGIV vs VGII)	B (VGII)	CNBG_3720	9.80297	7.10072	1.57393e-07	1.169e-05	0	0	399.1	348.809	704.886	534.856	0	0	0	0	0	0	82.762	145.343	964.778	1109.57	0	0	0	0	0	0	2152.43	1650.65	2448.89	1418.4	0	0	0	0	111.185	761.494	1566.39	1565.45	0	0	0	0
A vs B (VGIV vs VGII)	B (VGII)	CNBG_1057	2.49235	11.2214	1.63585e-07	1.19941e-05	606.259	647.613	3025.97	2853.22	3936.2	4490.18	920.284	544.279	727.08	975.25	0	0	123.853	54.351	169.535	22.988	0	0	59.024	0	0	0	86.441	41.057	183.87	174.497	0	0	0	0	0	296.89	75.967	240.51	253.684	0	201.892	0
A vs B (VGIV vs VGII)	B (VGII)	CNBG_3235	9.76513	7.06637	1.7425e-07	1.26144e-05	0	0	259.834	332.845	163.22	220.31	1.143	14.513	0	45.242	0	0	0	0	90.172	0	0	0	0	0	0	0	0	0	0	0	0	0	0	0	0	0	0	0	0	0	0	0
A vs B (VGIV vs VGII)	B (VGII)	CNBG_4204	4.81026	9.75749	1.9254e-07	1.37642e-05	133.734	0	1892.82	1540.63	2117.71	2217.49	203.001	141.886	406.267	325.836	0	0	0	0	121.271	0	0	0	0	0	0	0	41.308	58.758	0	58.659	0	0	0	0	0	121	144.512	13.771	0	0	96.478	0
A vs B (VGIV vs VGII)	B (VGII)	CNBG_1200	5.95533	7.18536	1.99893e-07	1.39413e-05	5.026	0	175.201	161.28	109.12	147.884	31.22	112.127	34.306	55.256	0	0	0	54.719	97.513	0	0	0	0	0	0	0	24.844	17.7	29.743	0	0	0	190.862	0	0	0	0	33.202	0	0	0	0
A vs B (VGIV vs VGII)	B (VGII)	CNBG_1142	5.32224	7.59172	2.05689e-07	1.41727e-05	0	10.109	156.179	119.692	202.152	180.917	5.921	6.118	0	6.594	0	0	200.821	137.078	122.064	62.043	0	0	31.873	0	0	0	15.526	66.475	161.278	133.206	0	0	0	0	30.107	45.949	109.731	212.981	0	0	0	0
A vs B (VGIV vs VGII)	B (VGII)	CNBG_5144	2.63832	10.117	2.09673e-07	1.42753e-05	4322.88	4203.2	21074.4	25453.2	26049.3	18990.5	113.527	0	0	0	0	0	0	0	0	0	0	0	0	0	0	0	0	0	0	295.625	0	0	0	0	0	0	347.53	722.548	0	0	0	0
A vs B (VGIV vs VGII)	B (VGII)	CNBG_2964	2.82939	9.42405	2.23661e-07	1.50484e-05	55.266	65.802	358.337	355.737	339.661	285.033	232.976	217.739	16.449	43.878	0	0	0	14.998	11.681	28.498	0	0	0	0	150.654	0	11.873	25.447	4.752	0	0	0	0	103.931	0	105.645	10.51	15.904	0	0	27.754	0
A vs B (VGIV vs VGII)	B (VGII)	CNBG_3330	4.2783	8.58315	2.7022e-07	1.79697e-05	150.031	1676.52	12196.4	16412.7	8825.64	9778.82	3098.6	3270.41	3903.01	5422.68	0	0	0	0	0	0	0	0	0	0	0	0	745.795	482.368	1083.84	670.548	0	0	0	0	0	2564.2	2562.8	1790.95	0	0	0	0
A vs B (VGIV vs VGII)	B (VGII)	CNBG_9361	2.8512	9.60291	2.96443e-07	1.94869e-05	315.268	194.006	1583.98	1556.87	1351.59	1498.77	328.453	355.547	288.177	419.27	0	0	0	0	44.808	182.405	337.896	0	93.608	0	0	0	320.785	586.188	164.093	227.48	0	92.016	262.536	240.278	0	133.976	40.004	320.392	0	0	0	0
A vs B (VGIV vs VGII)	B (VGII)	CNBG_9220	5.88506	7.12149	3.41139e-07	2.21209e-05	11.095	0	304.053	425.097	479.847	248.564	329.372	203.899	225.802	277.599	0	0	0	0	107.007	87.164	0	0	0	0	0	0	0	0	130.674	38.777	0	110.038	0	0	0	0	0	91.103	0	0	127.976	0
A vs B (VGIV vs VGII)	B (VGII)	CNBG_3718	9.80807	7.10591	3.74134e-07	2.37741e-05	0	0	251.334	151.912	286.544	284.841	0	0	0	0	0	0	68.783	291.836	31.394	153.278	0	0	0	0	0	0	352.306	387.713	280.911	250.802	0	0	0	0	185.293	423.758	56.228	267.202	0	0	0	0
A vs B (VGIV vs VGII)	B (VGII)	CNBG_1227	9.75321	7.05452	5.37616e-07	3.37871e-05	0	0	378.751	242.994	206.504	242.055	503.297	473.871	381.11	306.389	0	0	1019.26	767.056	499.01	81.282	188.202	0	0	0	0	0	408.695	435.318	487.418	813.949	0	205.14	584.498	178.536	391.514	298.069	578.498	781.661	0	523.639	596.43	386.287
A vs B (VGIV vs VGII)	B (VGII)	CNBG_6010	3.27512	8.84353	5.72683e-07	3.55997e-05	169.331	109.003	1368.13	895.042	986.159	818.353	125.717	71.616	65.665	90.394	0	0	0	0	0	0	0	0	0	0	0	0	0	0	0	19.728	0	0	0	0	0	0	0	0	0	0	0	0
A vs B (VGIV vs VGII)	B (VGII)	CNBG_5438	3.37717	8.46565	5.97487e-07	3.67422e-05	182.819	391.509	2438.23	2368.97	1955.1	1664.73	1079.43	717.687	116.027	1472.44	0	0	628.468	598.405	1011.48	0	0	0	0	0	0	0	301.1	421.447	471.886	414.995	0	1809.3	838.062	0	1394.92	211.025	126.098	787.766	0	602.011	0	0
A vs B (VGIV vs VGII)	B (VGII)	CNBG_2498	4.12222	7.61757	6.69261e-07	4.07182e-05	55.009	22.125	595.41	636.182	639.804	678.088	212.537	426.985	172.903	256.363	0	0	337.616	232.947	264.749	0	0	1083.43	276.603	0	0	1669.13	135.931	0	161.709	71.863	0	0	0	949.456	0	0	235.216	112.707	0	138.734	0	307.432
A vs B (VGIV vs VGII)	B (VGII)	CNBG_4223	3.78377	7.92474	7.36401e-07	4.43313e-05	38.182	8.79	296.379	302.869	291.44	348.519	100.949	121.67	37.219	158.324	0	140.959	115.937	16.958	52.898	64.56	0	0	55.247	0	0	0	0	76.853	64.53	38.438	157.11	0	0	0	0	0	47.426	72.035	0	0	0	0
A vs B (VGIV vs VGII)	B (VGII)	CNBG_0237	2.67461	9.57173	7.77187e-07	4.62993e-05	165.558	183.834	988.096	857.005	667.125	903.349	737.538	650.011	289.29	432.816	0	0	101.086	62.115	0	157.619	0	0	0	0	0	0	0	40.21	33.772	10.057	0	0	0	0	0	0	0	18.845	0	0	0	0
A vs B (VGIV vs VGII)	B (VGII)	CNBG_1457	2.35877	11.7655	8.24732e-07	4.86252e-05	3680.73	4388.91	18616	15824.3	20415.2	18876.6	5273.8	4704.12	5573.13	10236.9	0	0	987.41	72.296	792.932	554.96	0	0	0	0	0	0	0	165.033	184.777	285.569	0	0	0	0	0	0	298.67	231.534	0	0	0	350.81
A vs B (VGIV vs VGII)	B (VGII)	CNBG_1497	9.48077	6.80093	8.65051e-07	5.04819e-05	0	0	397.686	438.349	563.487	421.884	44.267	108.721	78.022	143.683	0	0	0	0	310.667	379.952	0	0	486.89	0	0	0	319.687	339.069	506.211	842.192	0	0	0	139.5	303.267	115.219	0	238.071	0	0	186.537	0
A vs B (VGIV vs VGII)	B (VGII)	CNBG_1458	9.48175	6.80158	9.17005e-07	5.29733e-05	0	0	254.03	373.341	237.487	319.582	6.514	0	0	6.952	0	0	0	73.445	286.785	420.548	0	0	0	0	0	0	176.4	375.362	1004.04	394.728	0	0	0	0	449.448	256.505	459.549	605.52	0	0	0	88.802
A vs B (VGIV vs VGII)	B (VGII)	CNBG_0583	3.69717	8.2617	9.49244e-07	5.40041e-05	63.503	10.22	455.645	424.453	429.137	362.304	318.529	343.31	593.671	331.558	0	0	112.352	335.299	61.519	75.104	231.877	0	64.266	0	0	0	659.033	536.39	337.828	614.48	0	0	421.204	219.517	0	184.59	303.104	356.117	207.086	64.657	73.295	47.623
A vs B (VGIV vs VGII)	B (VGII)	CNBG_3734	2.31763	14.0202	9.53736e-07	5.40041e-05	5283.2	3882.84	20058.3	18152.9	19515.7	20495	11961.8	9703.07	47685.1	62143.8	1753.65	716.257	58.912	43.095	483.794	328.029	0	0	112.297	0	0	0	301.396	429.545	688.651	439.443	0	0	157.782	239.601	0	161.432	433.734	787	0	169.531	383.996	998.611
A vs B (VGIV vs VGII)	B (VGII)	CNBG_9038	4.49098	7.61278	1.17445e-06	6.52105e-05	44.814	0	554.952	439.207	633.82	576.831	311.587	478.642	206.358	278.515	0	0	118.237	17.297	702.533	528.234	0	0	225.823	0	0	0	387.566	275.035	285.97	411.186	0	778.064	0	0	317.769	161.245	433.307	680.913	0	0	0	83.671
A vs B (VGIV vs VGII)	B (VGII)	CNBG_1361	4.54567	8.69075	1.30444e-06	7.17317e-05	0	357.336	3245.73	2895.43	3449.01	3371.43	612.23	777.047	2961.73	2537.88	0	0	0	0	0	0	0	0	0	0	0	0	0	0	61.469	270.113	0	0	0	0	0	0	0	0	0	0	0	0
A vs B (VGIV vs VGII)	B (VGII)	CNBG_2214	9.59213	6.90423	1.31716e-06	7.17413e-05	0	0	386.121	350.175	833.671	648.682	42.328	110.761	0	13.367	0	0	0	0	257.611	524.818	0	0	0	0	0	0	198.331	0	445.803	349.657	0	0	0	115.451	0	191.69	515.164	175.473	0	0	0	99.713
A vs B (VGIV vs VGII)	B (VGII)	CNBG_9344	2.66779	9.34187	1.36458e-06	7.36228e-05	255.474	198.52	1238.58	1202.85	1167.04	1503.74	748.544	668.82	547.81	436.817	0	0	404.053	368.36	42.588	104.013	0	0	88.971	0	0	0	87.083	0	17.332	30.895	0	0	0	0	250.892	0	0	145.003	0	0	0	131.856
A vs B (VGIV vs VGII)	B (VGII)	CNBG_0792	9.45648	6.77726	1.53982e-06	8.23012e-05	0	0	373.403	730.991	534.219	307.952	21.542	37.64	0	24.096	0	0	0	31.809	0	0	0	0	0	0	0	0	0	72.541	121.832	107.786	0	0	0	0	0	0	263.494	237.555	0	0	0	0
A vs B (VGIV vs VGII)	B (VGII)	CNBG_0952	4.15528	8.36961	1.70856e-06	8.98994e-05	8.398	0	81.329	58.899	74.183	60.839	61.031	62.647	29.232	43.945	0	0	19.942	0	0	0	0	0	28.464	0	0	0	50.724	16.487	12.918	11.584	0	0	35.634	80.724	0	0	0	13.911	30.663	0	21.547	0
A vs B (VGIV vs VGII)	B (VGII)	CNBG_4275	9.39703	6.72308	1.71342e-06	8.98994e-05	0	0	211.572	292.837	101.84	123.45	125.942	295.711	0	55.323	0	0	0	47.279	98.431	0	0	0	0	0	0	0	0	35.781	40.062	0	0	0	0	0	0	0	0	0	0	0	0	0
A vs B (VGIV vs VGII)	B (VGII)	CNBG_9215	9.37754	6.70512	1.9793e-06	0.000102906	0	0	336.924	452.478	161.002	189.688	171.189	209.067	124.833	71.171	0	0	169.656	0	0	0	0	0	0	0	0	0	0	226.056	0	112.29	0	0	0	0	0	0	0	79.352	0	0	0	601.277
A vs B (VGIV vs VGII)	B (VGII)	CNBG_0328	3.57102	7.79579	2.25532e-06	0.0001162	33.189	32.059	353.185	293.872	260.206	401.42	149.076	113.572	135.684	116.212	0	0	0	0	257.135	52.321	0	0	0	0	0	0	32.804	70.056	104.592	81.703	0	131.76	0	0	189.701	0	0	229.819	0	0	0	0
A vs B (VGIV vs VGII)	B (VGII)	CNBG_2641	3.44489	8.57614	2.28095e-06	0.000116471	146.387	54.359	1205.95	667.095	1386.51	1396.04	744.889	406.729	382.043	497.84	0	289.545	198.052	330.393	162.941	176.973	0	0	0	0	0	0	222.595	236.945	176.873	137.756	0	223.441	211.966	0	0	648.18	241.927	462.398	121.576	797.655	649.664	0
A vs B (VGIV vs VGII)	B (VGII)	CNBG_2422	4.98308	7.16537	2.55721e-06	0.000129422	41.474	0	564.54	836.631	360.205	495.421	199.203	171.289	0	550.168	0	0	0	190.029	495.837	971.115	0	0	0	0	0	0	102.448	216.614	282.956	143.062	0	0	0	178.671	192.91	439.105	612.053	540.482	220.931	0	239.044	0
A vs B (VGIV vs VGII)	B (VGII)	CNBG_4127	4.69508	7.58685	2.89902e-06	0.000145434	0	25.399	186.484	287.431	228.344	171.741	286.921	156.221	138.45	213.156	0	0	0	0	51.017	0	0	0	0	0	0	128.833	0	0	93.35	18.54	0	0	0	0	0	0	22.87	26.051	0	0	0	78.974
A vs B (VGIV vs VGII)	B (VGII)	CNBG_1854	2.77393	10.1176	3.15331e-06	0.000156815	1474.42	3588.81	15000.2	13624.8	14651.2	16175.5	14752.8	13437.9	3828.12	11059.6	0	0	0	431.625	1909.7	1569.98	0	0	0	0	0	2732.41	582.663	999.04	783.047	677.042	0	0	0	0	0	0	0	0	0	0	0	0
A vs B (VGIV vs VGII)	B (VGII)	CNBG_0079	9.33775	6.66793	3.36669e-06	0.000165984	0	0	171.571	258.548	0	79.96	18.642	23.344	87.499	10.55	0	0	0	0	0	106.338	0	0	0	0	0	0	0	0	0	31.574	0	0	0	0	0	0	0	14.831	0	0	0	0
A vs B (VGIV vs VGII)	B (VGII)	CNBG_9274	4.506	7.30238	3.50004e-06	0.000171083	18.16	14.623	373.881	260.695	537.127	500.265	13.272	52.945	26.466	36.435	0	0	0	0	0	393.09	0	0	0	0	0	0	0	0	178.595	79.59	0	0	257.197	0	0	0	0	104.609	0	0	0	0
A vs B (VGIV vs VGII)	B (VGII)	CNBG_5583	9.33195	6.66159	4.27951e-06	0.000205668	0	0	194.376	360.597	86.066	257.655	186.074	217.264	0	40.257	0	0	0	0	0	0	0	0	0	0	0	0	113.618	161.233	112.835	20.083	0	0	0	0	0	0	0	18.873	0	0	0	0
A vs B (VGIV vs VGII)	B (VGII)	CNBG_4402	2.42857	9.51098	5.45357e-06	0.000259908	200.882	239.956	1024.16	939.597	1194.86	1057.02	1274.67	1151.03	416.496	520.819	1195.35	0	0	40.251	31.394	0	0	0	0	0	0	0	128.107	114.037	25.544	114.002	0	0	0	0	61.767	0	112.457	74.822	0	263.914	224.416	145.793
A vs B (VGIV vs VGII)	B (VGII)	CNBG_3846	2.55901	9.27371	6.29297e-06	0.000295931	101.38	134.863	619.933	519.73	508.173	546.273	92.333	157.271	17.202	86.617	0	0	156.358	185.27	85.572	121.813	0	0	357.537	0	276.321	108.075	108.94	77.686	182.686	155.54	635.787	0	293.217	304.913	0	96.501	19.203	123.83	192.216	135.001	101.791	66.239
A vs B (VGIV vs VGII)	B (VGII)	CNBG_3274	2.48667	10.87	6.31292e-06	0.000295931	1807.65	849.074	6422.09	6279.07	5905.85	6349.67	2303.44	1755.71	3998.15	9535.09	0	0	335.695	368.537	461.01	250.574	580.145	1257.13	321.112	0	0	0	1343.9	1844.87	1784	1666.44	0	1427.49	1346.22	0	450.079	228.011	408.565	497.217	0	0	369.02	713.793
A vs B (VGIV vs VGII)	B (VGII)	CNBG_5686	4.43693	7.76384	6.58315e-06	0.00030609	0	59.445	514.212	385.577	999.862	875.736	121.96	150.717	80.707	143.549	0	0	683.762	543.126	401.564	363.295	0	0	0	0	0	0	593.24	648.614	580.999	647.273	0	91.633	174.298	79.756	87.592	333.57	517.891	303.861	199.952	0	0	207.233
A vs B (VGIV vs VGII)	B (VGII)	CNBG_4757	9.24423	6.58484	7.5371e-06	0.000347618	0	0	751.176	573.419	406.564	370.285	15.028	31.818	0	0	0	0	0	419.882	146.468	239.517	0	0	0	0	0	0	457.975	213.618	358.759	52.567	0	0	0	0	0	427.597	894.301	598.885	0	0	0	0
A vs B (VGIV vs VGII)	B (VGII)	CNBG_3824	2.69175	8.73936	7.67699e-06	0.000351238	344.957	221.9	1566.74	1584.62	1615.75	1653.76	528.759	385.583	116.371	474.928	0	0	0	0	0	0	0	0	0	0	0	0	170.463	60.219	303.425	89.678	0	0	483.001	0	0	0	73.241	507.336	0	0	0	0
A vs B (VGIV vs VGII)	B (VGII)	CNBG_5001	2.40133	9.26538	8.86853e-06	0.000402533	235.147	291.136	1073.03	1258.72	1032.2	790.206	195.977	261.279	535.928	485.412	0	0	127.594	13.997	0	35.587	164.819	0	0	0	0	0	0	158.85	88.936	0	0	0	0	0	0	0	78.069	89.304	0	0	0	0
A vs B (VGIV vs VGII)	B (VGII)	CNBG_9608	3.87288	8.37558	9.48886e-06	0.000427297	50.305	0	296.14	412.334	454.513	441.367	86.309	49.242	120.446	219.593	0	0	32.437	99.641	44.378	162.448	0	0	46.351	0	0	0	452.014	644.653	649.635	451.675	65.935	0	130.319	158.139	0	100.066	179.228	339.948	0	0	52.794	137.397
A vs B (VGIV vs VGII)	B (VGII)	CNBG_3517	2.5395	9.2982	9.91948e-06	0.000443199	251.235	202.207	1264.76	924.687	1347.01	1520.56	623.95	412.352	236.081	514.917	0	0	59.124	220.601	0	0	0	0	0	0	0	0	0	88.297	16.471	0	0	0	0	0	0	0	0	27.584	0	0	0	0
A vs B (VGIV vs VGII)	B (VGII)	CNBG_0274	2.00551	12.1229	1.02045e-05	0.000451086	1398.4	1351	4675.39	4555.48	5072.7	5578.41	3254.63	2896.66	2686.56	3453.74	0	0	146.833	153.049	602.845	653.952	0	0	524.751	176.331	0	0	76.79	91.235	153.22	209.942	0	51.426	0	44.769	247.375	75.465	450.572	248.009	0	52.822	179.383	311.089
A vs B (VGIV vs VGII)	B (VGII)	CNBG_4857	2.06607	12.9756	1.02538e-05	0.000451086	2520.81	3786.28	11197.4	10739.9	10001.1	10967.3	6263.49	5772.84	5171.43	7154.17	1602.64	0	6453.85	8823.24	5040.32	6126.36	6661.5	4470.89	7453.13	4835.86	0	0	200.404	214.027	332.83	344.644	194.285	536.721	128.016	58.402	901.357	1472.29	2783.8	3432.37	1909.15	1857.16	4758.7	2584.13
A vs B (VGIV vs VGII)	B (VGII)	CNBG_2835	5.57502	6.90811	1.16911e-05	0.000510394	0	23.444	359.555	445.355	290.352	421.138	514.159	374.99	0	54.518	0	0	0	0	0	171.348	0	0	0	0	0	0	0	101.949	85.614	101.385	0	0	0	0	0	0	248.791	119.328	0	0	336.159	0
A vs B (VGIV vs VGII)	B (VGII)	CNBG_4237	2.08368	11.3912	1.30369e-05	0.000564834	2216.3	3066.95	9770.22	8823.9	7506.37	8997.47	3306.54	2604.3	1689.16	2093.4	1803.87	0	0	0	0	0	0	0	0	0	0	0	0	59.985	0	0	0	0	0	0	0	244.302	0	56.159	0	0	198.148	0
A vs B (VGIV vs VGII)	B (VGII)	CNBG_1550	2.81004	8.64698	1.34824e-05	0.000579743	258.91	104.139	913.138	1377.65	591.771	577.984	425.359	330.005	175.407	233.966	0	0	136.337	179.569	311.744	50.806	0	0	0	0	0	0	127.959	317.408	710.797	90.279	0	0	243.119	335.207	0	92.833	388.081	318.496	0	392.171	0	0
A vs B (VGIV vs VGII)	B (VGII)	CNBG_4156	2.53926	8.73041	1.52738e-05	0.000649639	133.734	174.917	680.435	821.194	794.153	682.953	1277.08	1320.3	48.758	154.524	0	0	0	38.852	0	0	0	0	0	0	0	0	41.308	235.016	16.44	117.334	119.874	0	0	0	79.415	121	0	220.229	0	0	0	0
A vs B (VGIV vs VGII)	B (VGII)	CNBG_4540	2.7847	8.70578	1.53387e-05	0.000649639	144.958	275.607	1318.85	1000.19	1259.36	1155.45	1043.16	1258.28	242.267	581.529	0	0	0	101.527	190.359	155.114	0	0	132.583	0	0	0	65.127	46.144	129.183	160.785	187.685	392.122	0	0	0	283.353	282.04	561.85	141.901	0	608.124	0
A vs B (VGIV vs VGII)	B (VGII)	CNBG_5554	2.9699	7.99561	1.63582e-05	0.000682866	106.824	200.427	896.811	1075.39	678.757	425.064	376.865	209.344	0	168.249	0	0	0	0	0	0	0	0	0	0	0	0	87.984	0	0	0	0	0	0	0	0	0	151.037	58.166	0	0	0	0
A vs B (VGIV vs VGII)	B (VGII)	CNBG_2221	3.22341	9.99123	1.79379e-05	0.000741383	636.333	106.635	3381.45	2613.97	3855.66	4454.18	1639.08	1339.58	949.134	1100.45	0	0	697.798	306.377	0	312.078	0	0	0	0	0	0	196.541	185.7	155.942	69.318	377.581	0	373.284	114.41	749.435	190.005	283.693	195.642	142.734	802.88	152.941	98.826
A vs B (VGIV vs VGII)	B (VGII)	CNBG_2675	3.36988	8.07626	1.80193e-05	0.000741383	69.653	10.188	409.991	340.788	369.807	334.456	116.794	75.517	37.006	91.803	0	0	0	68.834	0	0	115.607	0	64.086	431.377	0	0	93.883	0	62.377	33.425	0	0	0	0	0	0	0	31.334	0	0	0	0
A vs B (VGIV vs VGII)	B (VGII)	CNBG_1427	2.35812	10.392	1.84466e-05	0.000753546	597.38	1336	3765.99	4466.25	3968.23	4329.08	2382.82	1937.16	802.533	1298.81	0	0	0	0	280.293	0	0	0	0	0	0	0	216.016	254.865	85.614	25.342	0	0	0	0	0	0	0	71.589	0	0	0	0
A vs B (VGIV vs VGII)	B (VGII)	CNBG_5588	2.30215	9.25946	1.95096e-05	0.000787709	865.732	958.951	3728.4	3848.81	5748.34	6401.27	2497.88	2705.4	454.926	780.401	0	0	0	270.767	1841.32	1505.26	0	0	0	0	0	0	294.991	929.437	1040.66	356.043	0	0	0	256.772	547.196	206.991	0	96.525	0	0	0	219.346
A vs B (VGIV vs VGII)	B (VGII)	CNBG_3661	9.07063	6.42488	2.26185e-05	0.000898299	0	0	625.302	681.732	164.935	340.26	81.347	0	0	98.419	0	0	0	352.802	0	129.519	0	0	0	0	0	0	0	346.509	258.657	56.762	0	0	0	0	0	0	0	215.811	0	0	0	0
A vs B (VGIV vs VGII)	B (VGII)	CNBG_3416	9.40522	6.74255	2.31314e-05	0.000906087	0	0	1381.87	379.098	666.54	528.924	84.757	0	0	78.771	0	0	0	580.268	0	747.344	0	0	0	0	0	0	191.543	133.257	223.809	65.276	0	0	0	0	0	0	0	0	0	0	0	0
A vs B (VGIV vs VGII)	B (VGII)	CNBG_1339	9.07115	6.42256	2.46338e-05	0.000958374	0	0	284.292	451.131	167.676	286.677	17.907	26.136	0	15.245	0	0	0	28.185	264.545	359.648	0	0	0	0	0	0	90.921	0	179.671	95.524	0	0	171.475	158.628	0	0	0	180.212	393.374	0	0	0
B vs C (VGII vs VGII)	B (VGII)	CNBG_1575	-2.04886	9.01925	1.01951e-12	2.99788e-09	118.416	0	2572.3	1805.46	561.102	530.354	33.956	41.54	0	7.019	0	0	0	25.96	0	0	0	0	0	0	0	0	83.603	59.079	132.305	58.675	0	0	0	0	0	0	0	55.308	0	0	0	0
B vs D (VGII vs VGIII)	B (VGII)	CNBG_3719	-14.386	9.8888	8.63734e-100	5.10208e-96	0	98.147	6121.56	6157.19	4850	4862.17	0	0	0	0	0	0	283.215	373.193	2142.14	1668.53	0	0	0	0	0	0	4625.85	2552.14	6786.75	5444.16	0	0	0	0	2273.66	575.11	4809.68	5373.14	0	0	0	0
B vs D (VGII vs VGIII)	B (VGII)	CNBG_5144	-8.15382	9.56414	1.20911e-76	3.57112e-73	4322.88	4203.2	21074.4	25453.2	26049.3	18990.5	113.527	0	0	0	0	0	0	0	0	0	0	0	0	0	0	0	0	0	0	295.625	0	0	0	0	0	0	347.53	722.548	0	0	0	0
B vs D (VGII vs VGIII)	B (VGII)	CNBG_5863	-6.86189	9.19606	2.00709e-63	3.95197e-60	836.413	1155.67	1218.99	1083.68	947.938	1002.96	11.026	6.475	297.916	621.585	822.486	0	662.725	785.34	30.239	738.303	0	0	442.267	0	0	0	832.94	1098.59	836.473	637.092	0	0	354.956	323.687	238.062	226.871	568.941	535.45	0	0	648.489	421.371
B vs D (VGII vs VGIII)	B (VGII)	CNBG_4611	-4.13868	10.7785	1.15375e-45	1.13586e-42	774.836	528.947	6726.52	5647.81	3495.65	3717.45	347.197	314.561	22.75	167.377	0	0	660.358	1540.18	0	553.329	0	1235.86	591.33	0	245.197	571.156	1102.36	658.524	1059.93	1394.19	502.647	232.938	772.951	2635.18	110.893	843.904	755.964	481.884	0	0	270.92	0
B vs D (VGII vs VGIII)	B (VGII)	CNBG_5873	-5.02506	9.25407	6.43875e-45	4.68346e-42	712.055	979.105	1435.11	1353.28	1162.77	1305.94	47.861	30.769	216.489	192.524	0	191.353	445.624	172.585	179.494	87.664	405.98	0	225.01	1011.29	1239.62	0	0	52.18	87.629	169.407	0	73.627	1403.69	705.005	0	322.732	32.121	146.69	0	0	513.685	444.624
B vs D (VGII vs VGIII)	B (VGII)	CNBG_1575	-5.79911	8.69505	7.1358e-45	4.68346e-42	118.416	0	2572.3	1805.46	561.102	530.354	33.956	41.54	0	7.019	0	0	0	25.96	0	0	0	0	0	0	0	0	83.603	59.079	132.305	58.675	0	0	0	0	0	0	0	55.308	0	0	0	0
B vs D (VGII vs VGIII)	B (VGII)	CNBG_1896	-5.56371	10.3041	6.7044e-43	3.96029e-40	13.503	0	5489.78	5124.6	3331.4	3156.05	144.563	59.38	992.458	1345.12	0	0	189.443	478.27	3119.42	4342.68	0	0	0	0	0	0	6071.27	3875.91	9314.71	7949.79	0	0	0	0	254.291	2417.49	3811.62	5842.95	0	0	0	0
B vs D (VGII vs VGIII)	B (VGII)	CNBG_0982	-4.83932	10.1934	3.56007e-36	1.91176e-33	967.369	1453.72	8517.27	6624.1	8193.16	6447.92	326.105	160.161	1837.91	1715.33	1653.69	0	73.104	224.785	100.561	1477.2	0	0	420.301	0	0	1013.08	935.253	951.888	1229.77	1015.33	0	208.377	0	362.42	0	0	265.903	239.785	0	210.202	242.462	311.413
B vs D (VGII vs VGIII)	B (VGII)	CNBG_5879	-5.26977	8.26103	1.16212e-33	5.72053e-31	1437.42	2656.92	6113.39	4527.36	5021	4898.21	164.247	77.675	1388.76	3822.85	0	0	4616.09	6905.92	2565.52	5690.57	0	0	1073.31	0	0	5141.63	3277.17	9389.35	4625.81	7743.07	0	0	3433.45	2838.99	0	2556.62	873.599	1400	0	0	635.537	1590.15
B vs D (VGII vs VGIII)	B (VGII)	CNBG_1636	-5.45879	7.68465	1.05223e-31	4.78118e-29	136.592	13.749	495.842	601.248	569.093	477.069	10.393	13.266	99.562	32.836	0	0	0	79.353	1940.01	1545.8	0	0	0	0	0	0	84.38	239.985	268.715	179.695	0	0	80.654	0	0	0	73.767	14.05	0	0	0	0
B vs D (VGII vs VGIII)	B (VGII)	CNBG_1437	-3.23426	10.315	5.99825e-28	2.36211e-25	86.914	223.649	7266.16	5445.95	6210.82	6280.59	672.505	599.758	469.084	1071.12	0	0	0	53.32	0	0	0	0	0	0	0	0	0	0	0	0	0	0	0	0	0	0	0	0	0	0	0	0
B vs D (VGII vs VGIII)	B (VGII)	CNBG_5145	-11.5444	7.02102	1.23689e-27	4.56644e-25	644.747	4116.94	6275.61	4794.59	5842.67	6511.57	0	0	0	0	0	0	0	0	0	0	0	0	0	0	0	0	639.632	0	0	0	0	0	0	0	0	0	452.915	194.304	0	0	0	0
B vs D (VGII vs VGIII)	B (VGII)	CNBG_5881	-11.4181	6.91548	8.95994e-26	3.11332e-23	0	0	494.45	686.885	326.314	403.447	0	0	102.213	16.34	0	0	0	0	0	0	0	0	0	0	0	0	74.717	52.867	0	0	0	0	0	0	0	0	0	24.755	0	0	0	112.524
B vs D (VGII vs VGIII)	B (VGII)	CNBG_4161	-2.77495	10.4538	1.13409e-23	3.72169e-21	216.409	603.427	6210.18	4988.89	8098.87	8744.89	783.848	761.325	1645.3	2009.76	0	0	0	22.203	0	0	0	0	0	0	0	0	71.298	0	56.517	225.938	0	0	540.788	373.462	0	103.148	246.415	141.797	0	0	0	107.444
B vs D (VGII vs VGIII)	B (VGII)	CNBG_4204	-3.22451	9.48643	1.53761e-23	4.78035e-21	133.734	0	1892.82	1540.63	2117.71	2217.49	203.001	141.886	406.267	325.836	0	0	0	0	121.271	0	0	0	0	0	0	0	41.308	58.758	0	58.659	0	0	0	0	0	121	144.512	13.771	0	0	96.478	0
B vs D (VGII vs VGIII)	B (VGII)	CNBG_5132	-3.13885	9.21207	1.77388e-23	5.23915e-21	147.109	99.705	1468.29	1143.85	1484.67	1463.32	146.585	134.461	346.412	239.8	0	399.388	711.163	888.428	74.934	182.97	0	0	78.271	527.923	0	0	153.062	353.92	381.043	475.891	222.275	0	73.234	133.798	368.188	224.445	402.062	510.263	0	0	0	231.995
B vs D (VGII vs VGIII)	B (VGII)	CNBG_9064	-2.67693	11.2907	2.84365e-23	7.99877e-21	378.033	554.648	7970.77	7293.34	7206.5	7538.46	1247.04	1000.45	7998.26	9661.21	731.237	0	273.824	532.37	53.634	131.073	0	0	0	0	0	0	329.696	428.96	633.133	330.392	0	220.626	523.337	192.002	0	480.146	1242.53	1022.85	0	0	128.294	747.368
B vs D (VGII vs VGIII)	B (VGII)	CNBG_4911	-2.73918	11.212	3.77633e-23	1.01395e-20	18119.6	25138.1	61727.1	56890.9	49421.7	48704.7	9080.78	6981.62	53321	98121.5	0	2137.28	0	0	0	0	0	0	0	0	0	0	0	0	0	0	0	0	0	0	0	551.07	11873.3	11596.8	0	0	0	2477.19
B vs D (VGII vs VGIII)	B (VGII)	CNBG_3720	-11.1516	6.63158	4.29631e-22	1.01513e-19	0	0	399.1	348.809	704.886	534.856	0	0	0	0	0	0	82.762	145.343	964.778	1109.57	0	0	0	0	0	0	2152.43	1650.65	2448.89	1418.4	0	0	0	0	111.185	761.494	1566.39	1565.45	0	0	0	0
B vs D (VGII vs VGIII)	B (VGII)	CNBG_1362	-2.6292	10.2665	2.45591e-21	5.37299e-19	796.946	523.304	11053.3	13530.7	3207.49	3228.11	1922.88	1759.3	651.66	1265.92	0	0	0	54.366	683.67	559.57	0	0	0	0	0	0	0	873.165	1815.63	1468.76	0	0	0	0	0	0	0	349.496	0	0	0	0
B vs D (VGII vs VGIII)	B (VGII)	CNBG_5864	-11.1234	6.61555	1.26264e-20	2.57187e-18	35.999	104.314	183.267	275.175	72.049	177.14	0	0	203.166	130.831	0	0	0	55.854	139.41	0	0	0	72.812	0	0	0	106.743	126.621	212.675	75.919	0	0	68.147	0	137.065	0	62.381	154.272	0	0	83.102	53.956
B vs D (VGII vs VGIII)	B (VGII)	CNBG_3718	-11.1436	6.61735	1.44955e-20	2.85416e-18	0	0	251.334	151.912	286.544	284.841	0	0	0	0	0	0	68.783	291.836	31.394	153.278	0	0	0	0	0	0	352.306	387.713	280.911	250.802	0	0	0	0	185.293	423.758	56.228	267.202	0	0	0	0
B vs D (VGII vs VGIII)	B (VGII)	CNBG_0396	-2.64108	11.6053	5.48819e-20	1.01309e-17	1446.72	1372.79	9851.09	11191	10146.9	10254.9	1858.5	1309.01	4981.01	6444.02	0	0	390.933	286.06	536.25	631.079	0	650.394	124.499	0	0	0	427.763	649.929	946.047	712.009	0	0	116.202	0	116.681	177.544	795.234	1116.02	0	0	0	92.246
B vs D (VGII vs VGIII)	B (VGII)	CNBG_0417	-4.41375	7.48207	1.42919e-19	2.55826e-17	0	0	506.777	720.394	464.869	566.332	34.691	15.919	0	2.794	0	0	0	0	0	0	0	0	0	0	0	0	0	39.186	0	0	0	0	0	0	0	0	48.028	55.071	0	0	0	0
B vs D (VGII vs VGIII)	B (VGII)	CNBG_1142	-4.44771	7.17712	6.7747e-19	1.177e-16	0	10.109	156.179	119.692	202.152	180.917	5.921	6.118	0	6.594	0	0	200.821	137.078	122.064	62.043	0	0	31.873	0	0	0	15.526	66.475	161.278	133.206	0	0	0	0	30.107	45.949	109.731	212.981	0	0	0	0
B vs D (VGII vs VGIII)	B (VGII)	CNBG_2203	-4.4823	8.29219	3.18263e-18	5.22216e-16	124.807	50.194	1517.2	1458.9	1061.58	1211.22	25.625	106.9	30.116	198.291	0	0	0	47.942	74.956	0	0	0	0	0	0	0	77.098	109.082	91.597	27.101	0	0	0	0	0	0	0	25.535	0	0	0	0
B vs D (VGII vs VGIII)	B (VGII)	CNBG_6010	-3.42154	8.43258	2.09577e-17	3.09493e-15	169.331	109.003	1368.13	895.042	986.159	818.353	125.717	71.616	65.665	90.394	0	0	0	0	0	0	0	0	0	0	0	0	0	0	0	19.728	0	0	0	0	0	0	0	0	0	0	0	0
B vs D (VGII vs VGIII)	B (VGII)	CNBG_1022	-2.48378	11.0101	1.19375e-16	1.71987e-14	110.677	66.82	3923.01	3736.69	4684.94	5137.24	780.703	507.531	605.979	862.212	455.622	0	0	21.466	133.983	136.3	0	0	0	0	0	0	136.746	48.672	81.754	255.383	0	0	0	0	0	200.858	59.962	114.045	0	0	159.693	155.561
B vs D (VGII vs VGIII)	B (VGII)	CNBG_1238	-2.5423	8.62707	3.7077e-15	4.86697e-13	775.751	930.294	1464.53	1563.8	1101.18	1148.71	272.894	211.641	286.344	442.36	0	0	0	434.203	1153.62	387.144	0	0	141.8	0	0	0	418.223	49.359	1050.1	441.942	0	0	528.926	121.705	0	201.81	361.587	1155.55	455.046	426.653	162.71	105.066
B vs D (VGII vs VGIII)	B (VGII)	CNBG_4942	-2.08088	9.86136	4.91629e-15	6.31316e-13	2191.77	1722.29	1813.9	1723.5	1325.8	2012.41	386.707	405.422	773.448	1005.89	489.294	0	2704.44	3561.17	827.079	1229.31	406.658	0	450.767	506.502	310.427	1634.09	2790.73	3057.24	3481.7	3968.13	1066.93	958.746	1546.63	1540.78	2686.55	3017.19	4600.49	4224.27	1129.09	302.21	1715.16	2226.83
B vs D (VGII vs VGIII)	B (VGII)	CNBG_4863	-5.619	6.61849	1.54705e-14	1.94434e-12	50.963	155.891	188.506	123.751	161.692	175.604	4.962	0	29.805	85.522	0	0	36.122	23.779	98.862	0	0	0	0	0	0	0	0	0	30.158	17.97	0	0	0	0	0	0	66.509	33.662	0	0	0	0
B vs D (VGII vs VGIII)	B (VGII)	CNBG_1458	-6.11865	6.35248	1.68561e-14	2.07435e-12	0	0	254.03	373.341	237.487	319.582	6.514	0	0	6.952	0	0	0	73.445	286.785	420.548	0	0	0	0	0	0	176.4	375.362	1004.04	394.728	0	0	0	0	449.448	256.505	459.549	605.52	0	0	0	88.802
B vs D (VGII vs VGIII)	B (VGII)	CNBG_4943	-2.31523	9.38297	1.89408e-14	2.28334e-12	2259.22	1249.09	2313.33	1766.82	2332.17	2206.22	415.967	359.942	1089.04	838.63	0	0	2851.64	5097.23	782.135	1274.27	421.499	914.881	1400.75	0	0	0	3778.97	4021.54	4320.94	5322.58	1157.7	804.586	2179.91	1600.41	3284.09	3332.34	5273.63	6240.22	500.131	1523.52	2138.92	1902.88
B vs D (VGII vs VGIII)	B (VGII)	CNBG_9361	-2.11961	9.36155	5.60657e-14	6.49373e-12	315.268	194.006	1583.98	1556.87	1351.59	1498.77	328.453	355.547	288.177	419.27	0	0	0	0	44.808	182.405	337.896	0	93.608	0	0	0	320.785	586.188	164.093	227.48	0	92.016	262.536	240.278	0	133.976	40.004	320.392	0	0	0	0
B vs D (VGII vs VGIII)	B (VGII)	CNBG_9418	-2.11816	9.46834	1.21036e-13	1.36653e-11	8651.6	4852.04	17189.6	17388.8	22024.8	19694	3930.98	3241.42	2490.09	4762.07	9433.49	0	0	0	0	1371.45	0	0	0	0	0	0	0	305.174	170.936	0	0	0	0	0	0	0	0	0	0	0	0	0
B vs D (VGII vs VGIII)	B (VGII)	CNBG_3152	-3.11434	7.94133	1.2876e-13	1.40849e-11	0	0	943.486	765.436	598.235	859.56	123.92	58.39	177.142	204.282	0	0	85.688	75.243	176.31	95.755	0	962.286	0	0	0	0	180.793	42.738	23.93	42.572	0	483.867	114.622	0	0	0	0	0	0	246.505	0	0
B vs D (VGII vs VGIII)	B (VGII)	CNBG_3714	-2.80397	7.66706	2.19971e-13	2.31305e-11	307.561	1347.54	1462.37	1725.97	1727.57	1435.62	188.627	237.698	240.107	764.396	1096.59	0	0	0	797.305	0	0	0	0	0	0	0	414.458	290.587	216.904	334.341	0	0	0	0	0	0	0	0	0	0	0	0
B vs D (VGII vs VGIII)	B (VGII)	CNBG_5001	-2.2702	8.93893	3.68783e-13	3.63067e-11	235.147	291.136	1073.03	1258.72	1032.2	790.206	195.977	261.279	535.928	485.412	0	0	127.594	13.997	0	35.587	164.819	0	0	0	0	0	0	158.85	88.936	0	0	0	0	0	0	0	78.069	89.304	0	0	0	0
B vs D (VGII vs VGIII)	B (VGII)	CNBG_4727	-3.14627	7.3334	5.76939e-13	5.58685e-11	0	186.917	480.146	597.248	444.471	295.575	52.312	61.657	461.522	359.387	0	0	0	35.861	0	0	0	0	0	0	0	0	114.815	162.914	91.212	0	0	0	0	0	0	0	0	19.068	0	0	134.031	0
B vs D (VGII vs VGIII)	B (VGII)	CNBG_4245	-4.0754	7.22801	1.1465e-12	1.09232e-10	0	0	871.071	1614.03	488.487	797.867	93.313	34.709	0	0	0	0	0	612.829	0	0	0	0	0	0	0	0	0	373.52	0	0	0	0	0	0	0	0	0	130.967	0	0	0	0
B vs D (VGII vs VGIII)	B (VGII)	CNBG_5866	-10.3889	5.8599	1.25352e-12	1.17533e-10	147.157	284.079	251.312	308.47	329.891	327.2	0	0	56.876	130.92	0	0	567.044	271.622	990.7	1326.65	0	0	0	0	0	0	945.422	720.687	2075.01	1228.59	0	0	689.242	507.884	1106.51	210.299	376.805	1253.23	0	0	339.516	438.257
B vs D (VGII vs VGIII)	B (VGII)	CNBG_2116	-2.59848	8.25483	2.23421e-12	1.99961e-10	0	0	663.521	459.894	237.863	306.672	70.669	109.137	0	3.979	0	0	0	137.019	0	53.516	0	0	0	0	0	0	33.557	0	80.247	23.877	0	134.798	0	0	0	0	0	33.592	0	0	0	0
B vs D (VGII vs VGIII)	B (VGII)	CNBG_3235	-5.35817	6.6591	3.68843e-12	3.25187e-10	0	0	259.834	332.845	163.22	220.31	1.143	14.513	0	45.242	0	0	0	0	90.172	0	0	0	0	0	0	0	0	0	0	0	0	0	0	0	0	0	0	0	0	0	0	0
B vs D (VGII vs VGIII)	B (VGII)	CNBG_5255	-3.21121	7.58949	3.85914e-12	3.35235e-10	19.798	0	501.233	594.32	296.649	283.625	33.731	80.744	0	28.924	0	0	0	0	0	0	0	0	0	0	0	0	0	0	58.347	51.98	0	0	0	0	0	0	213.199	244.12	321.164	0	0	0
B vs D (VGII vs VGIII)	B (VGII)	CNBG_5993	-2.39087	8.72125	4.25914e-12	3.64619e-10	67.453	155.097	888.137	1283.08	1027.25	1048.31	161.307	228.431	93.555	206.115	0	0	0	0	0	0	0	0	0	0	0	0	0	0	0	0	0	0	0	0	0	0	41.547	0	0	0	0	72.07
B vs D (VGII vs VGIII)	B (VGII)	CNBG_5448	-3.06715	7.34605	6.57699e-12	5.47187e-10	0	0	221.377	263.368	236.001	166.684	20.725	34.63	122.492	54.474	0	0	0	16.28	0	61.966	0	0	0	0	0	0	25.868	36.877	72.265	9.224	0	103.953	198.735	226.26	50.002	0	0	77.791	0	0	0	39.295
B vs D (VGII vs VGIII)	B (VGII)	CNBG_0265	-2.2552	8.47759	7.37909e-12	6.05393e-10	1190.18	954.58	4544.03	3447.79	4374.99	4185.04	774.067	801.262	3240.92	4688.35	0	0	0	253.411	997.271	326.899	0	0	0	0	0	0	0	0	0	0	0	0	0	0	0	0	0	135.985	0	0	0	0
B vs D (VGII vs VGIII)	B (VGII)	CNBG_5447	-2.12023	11.1565	1.93791e-11	1.56811e-09	150.32	453.21	12356.2	9793.69	13509.1	13982.8	2980.51	1788.74	1537.19	2236.23	0	0	0	172.6	0	0	0	0	0	0	0	0	0	0	0	32.499	0	0	0	0	175.404	0	0	0	0	0	0	0
B vs D (VGII vs VGIII)	B (VGII)	CNBG_1361	-2.06089	8.55456	9.76923e-11	6.86986e-09	0	357.336	3245.73	2895.43	3449.01	3371.43	612.23	777.047	2961.73	2537.88	0	0	0	0	0	0	0	0	0	0	0	0	0	0	61.469	270.113	0	0	0	0	0	0	0	0	0	0	0	0
B vs D (VGII vs VGIII)	B (VGII)	CNBG_3917	-2.61692	7.41739	1.0041e-10	6.97793e-09	376.973	371.768	613.759	519.476	616.812	631.226	80.653	96.01	0	118.581	1279.15	0	0	131.317	0	95.498	0	0	0	0	0	0	60.092	85.242	119.294	127.344	0	0	0	0	573.944	0	208.634	79.84	0	0	0	0
B vs D (VGII vs VGIII)	B (VGII)	CNBG_5119	-2.44489	8.20895	1.12749e-10	7.6553e-09	507.432	462.286	603.519	924.745	326.9	394.164	152.669	105.415	232.398	39.207	0	0	0	29.629	92.506	75.323	0	0	0	0	0	0	47.318	100.853	56.471	150.944	0	0	0	0	0	0	0	15.751	0	291.284	0	0
B vs D (VGII vs VGIII)	B (VGII)	CNBG_0203	-2.80063	7.88573	1.45882e-10	9.79235e-09	57.338	0	987.727	901.112	833.232	703.952	177.029	72.309	374.056	366.004	0	0	50.236	0	0	0	0	0	0	0	0	0	212.499	150.46	308.87	74.824	0	0	134.337	0	0	0	244.861	234.823	0	0	165.355	0
B vs D (VGII vs VGIII)	B (VGII)	CNBG_3846	-2.13439	8.97359	2.31862e-10	1.53889e-08	101.38	134.863	619.933	519.73	508.173	546.273	92.333	157.271	17.202	86.617	0	0	156.358	185.27	85.572	121.813	0	0	357.537	0	276.321	108.075	108.94	77.686	182.686	155.54	635.787	0	293.217	304.913	0	96.501	19.203	123.83	192.216	135.001	101.791	66.239
B vs D (VGII vs VGIII)	B (VGII)	CNBG_3025	-5.53576	6.30852	3.43952e-10	2.22319e-08	7.884	0	126.895	64.871	131.672	122.233	0.47	4.099	0	12.249	103.916	0	41.951	42.947	0	0	0	0	0	0	0	0	19.475	69.457	23.33	62.593	0	0	112.386	0	75.425	143.877	51.543	39.07	0	0	0	0
B vs D (VGII vs VGIII)	B (VGII)	CNBG_5996	-2.52184	7.41048	3.46257e-10	2.22319e-08	5.604	0	257.399	257.533	257.11	251.722	37.509	47.936	387.51	291.211	0	0	39.673	0	0	0	0	0	0	0	0	0	27.682	59.167	0	29.584	0	111.202	0	0	0	0	0	9.241	0	0	0	0
B vs D (VGII vs VGIII)	B (VGII)	CNBG_4757	-4.80343	6.11667	8.48749e-10	5.18649e-08	0	0	751.176	573.419	406.564	370.285	15.028	31.818	0	0	0	0	0	419.882	146.468	239.517	0	0	0	0	0	0	457.975	213.618	358.759	52.567	0	0	0	0	0	427.597	894.301	598.885	0	0	0	0
B vs D (VGII vs VGIII)	B (VGII)	CNBG_2595	-4.32456	6.80537	8.51683e-10	5.18649e-08	0	0	394.512	303.844	93.995	136.744	27.483	2.653	0	24.856	0	0	0	31.735	0	0	0	0	0	0	0	0	50.724	0	20.162	17.97	0	0	0	0	0	0	44.197	118.129	0	0	0	0
B vs D (VGII vs VGIII)	B (VGII)	CNBG_1920	-2.68179	7.75546	2.61065e-09	1.45482e-07	68.979	199.744	1029.62	602.068	504.261	738.756	158.652	80.308	306.836	99.872	0	0	0	403.602	0	0	0	0	693.645	0	0	334.853	136.351	193.169	270.361	192.204	0	0	129.394	0	0	0	176.94	158.273	0	278.318	0	513.967
B vs D (VGII vs VGIII)	B (VGII)	CNBG_0792	-4.12417	6.4127	2.75325e-09	1.51995e-07	0	0	373.403	730.991	534.219	307.952	21.542	37.64	0	24.096	0	0	0	31.809	0	0	0	0	0	0	0	0	0	72.541	121.832	107.786	0	0	0	0	0	0	263.494	237.555	0	0	0	0
B vs D (VGII vs VGIII)	B (VGII)	CNBG_4266	-2.82513	6.96862	3.77245e-09	1.98242e-07	49.036	35.095	182.441	198.517	231.964	264.633	20.888	30.373	238.978	214.34	0	0	0	33.886	26.42	107.455	0	0	0	0	0	0	376.964	38.382	279.311	230.349	0	54.09	51.688	0	0	39.668	189.475	296.794	0	0	0	40.889
B vs D (VGII vs VGIII)	B (VGII)	CNBG_5859	-7.91631	5.38647	3.77983e-09	1.98242e-07	2027.34	8935.57	6420.2	10020.3	4632.95	7198.54	29.934	0	392.207	10495.3	0	0	14756.2	14801.8	3850.79	0	0	0	13408.2	0	0	36480	0	11921.6	6931.94	647.273	0	0	20898.1	16438.6	3061.72	4346.36	0	5107.87	0	0	6034.52	0
B vs D (VGII vs VGIII)	B (VGII)	CNBG_2633	-3.46629	6.86736	3.79235e-09	1.98242e-07	99.598	160.183	535.691	609.718	743.359	590.83	70.689	21.463	0	0	0	0	0	0	79.681	259.898	0	0	0	0	0	0	0	115.966	194.774	28.797	0	0	0	0	0	0	0	0	0	0	0	123.375
B vs D (VGII vs VGIII)	B (VGII)	CNBG_9608	-2.26925	8.19873	5.27607e-09	2.6867e-07	50.305	0	296.14	412.334	454.513	441.367	86.309	49.242	120.446	219.593	0	0	32.437	99.641	44.378	162.448	0	0	46.351	0	0	0	452.014	644.653	649.635	451.675	65.935	0	130.319	158.139	0	100.066	179.228	339.948	0	0	52.794	137.397
B vs D (VGII vs VGIII)	B (VGII)	CNBG_2903	-2.36915	7.46086	8.20038e-09	4.07056e-07	330.763	122.815	696.37	488.173	602.754	495.976	95.212	126.759	233.986	246.908	0	0	178.679	490.322	0	199.73	0	0	0	0	0	0	0	267.406	249.507	133.129	0	504.767	0	219.61	0	273.795	327.036	187.836	0	0	146.779	0
B vs D (VGII vs VGIII)	B (VGII)	CNBG_9041	-4.21335	6.51585	1.10339e-08	5.29898e-07	93.673	56.52	432.97	204.079	185.039	120.59	7.841	27.284	0	25.393	0	0	0	18.078	56.455	0	0	0	0	0	0	0	115.728	41.043	22.976	61.343	0	0	0	0	0	0	0	76.899	0	0	0	0
B vs D (VGII vs VGIII)	B (VGII)	CNBG_5012	-5.39806	5.64858	1.69119e-08	7.93599e-07	0	0	134.113	174.961	79.727	61.821	4.655	1.247	297.474	549.587	0	0	0	59.257	416.259	451.935	0	0	0	0	0	0	425.862	268.955	470.532	436.034	0	0	0	82.691	90.77	0	908.139	393.737	0	0	0	0
B vs D (VGII vs VGIII)	B (VGII)	CNBG_5867	-9.99625	5.50004	1.76821e-08	8.16003e-07	90.221	108.924	161.853	45.726	119.099	115.234	0	0	248.683	176.877	0	0	0	58.299	0	29.615	0	0	0	0	0	0	185.792	185.087	118.417	356.598	0	0	71.134	194.895	143.066	0	0	123.9	0	0	0	225.321
B vs D (VGII vs VGIII)	B (VGII)	CNBG_9485	-2.49636	7.05823	2.83753e-08	1.26979e-06	146.852	199.076	262.769	295.531	199.767	215.146	45.635	47.084	45.108	175.961	0	598.04	0	323.601	74.798	0	0	0	78.139	0	0	0	76.395	108.702	136.934	203.603	110.942	0	657.935	66.779	73.508	0	0	63.671	0	0	446.059	347.392
B vs D (VGII vs VGIII)	B (VGII)	CNBG_9455	-3.81036	6.5207	5.98547e-08	2.54361e-06	150.064	14.21	349.098	122.834	132.383	162.074	19.336	12.573	85.764	205.176	0	0	0	0	213.347	69.479	0	0	0	0	0	0	130.871	0	86.814	77.385	0	0	0	0	83.799	0	0	29.062	0	0	0	0
B vs D (VGII vs VGIII)	B (VGII)	CNBG_9476	-9.81543	5.23771	7.59653e-08	3.13795e-06	0	0	72.372	170.121	62.049	33.823	0	0	0	0	0	0	328.314	216.181	359.939	183.176	0	0	0	0	0	0	230.098	130.816	183.086	130.537	0	0	0	0	0	134.53	80.336	91.925	0	0	0	0
B vs D (VGII vs VGIII)	B (VGII)	CNBG_2225	-4.57096	6.30092	1.19001e-07	4.74959e-06	63.214	0	289.705	220.16	131.526	159.492	17.948	0	112.41	50.115	0	0	0	0	0	0	0	0	106.234	0	0	0	52.057	0	82.785	73.714	0	0	0	0	0	0	0	51.949	0	0	243.129	314.873
B vs D (VGII vs VGIII)	B (VGII)	CNBG_3587	-2.92398	7.33956	1.78045e-07	6.96498e-06	17.485	98.465	494.95	296.409	269.432	259.212	73.936	22.651	0	3.643	460.229	675.648	0	40.605	0	68.798	0	0	0	0	0	0	129.575	30.709	120.34	61.312	0	260.211	0	0	0	0	37.748	14.385	0	0	0	0
B vs D (VGII vs VGIII)	B (VGII)	CNBG_9274	-3.25634	6.93402	2.0896e-07	7.88062e-06	18.16	14.623	373.881	260.695	537.127	500.265	13.272	52.945	26.466	36.435	0	0	0	0	0	393.09	0	0	0	0	0	0	0	0	178.595	79.59	0	0	257.197	0	0	0	0	104.609	0	0	0	0
B vs D (VGII vs VGIII)	B (VGII)	CNBG_1339	-3.9572	6.01541	2.1176e-07	7.91686e-06	0	0	284.292	451.131	167.676	286.677	17.907	26.136	0	15.245	0	0	0	28.185	264.545	359.648	0	0	0	0	0	0	90.921	0	179.671	95.524	0	0	171.475	158.628	0	0	0	180.212	393.374	0	0	0
B vs D (VGII vs VGIII)	B (VGII)	CNBG_0079	-3.25198	6.34501	2.66496e-07	9.7776e-06	0	0	171.571	258.548	0	79.96	18.642	23.344	87.499	10.55	0	0	0	0	0	106.338	0	0	0	0	0	0	0	0	0	31.574	0	0	0	0	0	0	0	14.831	0	0	0	0
B vs D (VGII vs VGIII)	B (VGII)	CNBG_2407	-7.57067	5.0215	2.98393e-07	1.08803e-05	93.513	120.399	87.851	113.895	77.886	69.823	0.572	0	90.805	16.407	0	0	230.79	0	0	0	0	0	0	0	0	0	46.22	0	36.771	0	0	0	176.485	0	0	0	0	46.151	0	0	0	0
B vs D (VGII vs VGIII)	B (VGII)	CNBG_5892	-4.08873	5.90761	3.51172e-07	1.2572e-05	0	104.712	213.028	179.469	144.391	109.472	7.269	15.444	0	24.432	0	0	0	67.021	104.662	0	0	0	0	0	0	0	53.6	0	127.799	132.743	0	107.606	0	93.649	205.204	0	139.925	89.095	0	0	0	0
B vs D (VGII vs VGIII)	B (VGII)	CNBG_1820	-2.51124	6.78404	3.56179e-07	1.25985e-05	108.14	0	295.553	290.886	450.183	426.558	43.083	54.747	9.542	28.746	0	0	138.559	15.205	854.576	966.531	0	0	99.189	0	0	0	1360.31	448.648	1159.26	757.372	0	292.642	0	254.701	0	425.631	296.524	792.171	106.347	0	113.44	147.003
B vs D (VGII vs VGIII)	B (VGII)	CNBG_2274	-3.24396	6.40289	3.95459e-07	1.36607e-05	39.274	0	112.808	127.713	65.585	98.909	7.473	17.186	0	9.478	0	0	52.201	129.814	166.68	193.707	0	0	0	0	0	0	24.264	138.358	232.39	173.078	0	97.478	279.65	0	0	71.556	106.808	194.569	106.937	0	56.667	0
B vs D (VGII vs VGIII)	B (VGII)	CNBG_5785	-9.50596	4.96139	5.90606e-07	1.99355e-05	0	0	66.024	68.833	38.577	50.618	0	0	0	0.559	0	0	0	41.032	0	104.167	0	0	0	0	0	0	130.6	46.495	26.036	69.719	0	0	0	0	125.907	95.978	0	76.272	0	0	0	0
B vs D (VGII vs VGIII)	B (VGII)	CNBG_1868	-2.24113	7.42713	6.29519e-07	2.10419e-05	189.9	407.244	657.999	774.609	932.227	867.114	92.414	196.395	198.551	177.436	0	0	442.866	194.479	1216.32	1735.37	0	0	0	0	0	0	625.612	442.48	2477.22	687.052	0	0	0	0	0	112.815	1684.61	776.741	0	159.214	0	117.698
B vs D (VGII vs VGIII)	B (VGII)	CNBG_2112	-3.23709	6.29462	6.30508e-07	2.10419e-05	46.853	0	172.092	260.89	109.266	111.564	24.523	16.988	0	24.275	0	0	33.04	0	90.557	0	0	0	0	0	0	0	0	32.916	0	65.677	0	0	0	0	0	0	121.259	61.664	0	0	0	70.092
B vs D (VGII vs VGIII)	B (VGII)	CNBG_2958	-3.27319	6.39136	6.46191e-07	2.13912e-05	188.551	0	861.875	427.244	1176.81	945.409	76.957	48.589	0	219.146	0	0	0	0	256.263	0	0	0	535.62	0	0	0	0	0	0	0	0	0	0	0	0	0	0	0	0	0	620.804	0
B vs D (VGII vs VGIII)	B (VGII)	CNBG_4224	-3.91706	5.88399	6.48219e-07	2.13912e-05	0	0	1449.96	1211.22	355.016	1106.74	107.075	46.807	0	313.452	0	0	0	424.95	0	0	0	0	0	0	0	0	0	0	692.265	118.707	0	0	0	0	0	0	281.887	574.994	0	0	0	0
B vs D (VGII vs VGIII)	B (VGII)	CNBG_4489	-9.40055	4.88811	1.55404e-06	4.75634e-05	0	185.073	102.742	61.534	132.634	62.461	0	0	0	0	0	0	187.221	109.586	0	139.241	0	0	0	0	0	0	87.428	155.372	139.179	217.13	0	0	0	0	0	63.957	190.953	232.941	0	0	0	0
B vs D (VGII vs VGIII)	B (VGII)	CNBG_5868	-9.38849	4.85406	1.66688e-06	5.03236e-05	60.677	69.792	43.327	37.568	32.594	41.932	0	0	84.602	37.866	0	0	0	53.983	0	0	0	0	0	0	0	0	107.113	76.4	94.103	221.788	0	0	164.768	0	0	221.433	0	93.11	0	0	0	97.701
B vs D (VGII vs VGIII)	B (VGII)	CNBG_3335	-5.80687	5.64919	1.67831e-06	5.03236e-05	0	0	254.138	1568.75	208.951	441.41	9.352	19.721	0	24.789	0	0	0	151.782	0	0	0	0	0	0	0	0	0	175.147	196.096	0	0	0	0	0	0	0	0	0	0	0	0	0
B vs D (VGII vs VGIII)	B (VGII)	CNBG_3717	-9.41658	4.85067	1.83245e-06	5.46682e-05	0	0	128.83	180.484	289.892	205.522	0	0	0	0	0	0	0	0	152.575	124.395	0	0	0	0	0	0	0	0	217.534	82.737	0	0	0	0	0	113.213	0	155.903	0	0	0	0
B vs D (VGII vs VGIII)	B (VGII)	CNBG_5601	-2.95666	6.36192	2.07172e-06	6.11882e-05	0	99.991	445.971	527.439	411.668	445.038	41.613	77.616	179.254	30.847	0	0	288.407	158.353	396.67	0	0	540.325	414.484	0	0	0	0	361.023	80.847	321.893	0	0	0	178.671	0	146.366	0	67.56	0	0	0	0
B vs D (VGII vs VGIII)	B (VGII)	CNBG_5449	-5.15089	5.32844	2.52068e-06	7.37111e-05	0	0	192.441	138.798	110.166	184.801	7.269	0	0	0	0	0	0	0	0	0	0	0	0	0	0	0	0	0	0	0	0	0	0	0	0	0	0	0	0	0	0	0
B vs D (VGII vs VGIII)	B (VGII)	CNBG_3453	-4.90596	5.47477	3.70901e-06	0.000103835	0	0	376.947	208.001	409.744	349.074	15.722	0	0	28.477	0	0	224.537	65.754	411.863	168.086	0	0	645.566	0	0	0	0	149.963	125.938	111.365	0	0	799.662	0	0	455.522	0	210.459	0	0	745.104	0
B vs D (VGII vs VGIII)	B (VGII)	CNBG_9424	-2.69095	6.31806	7.39441e-06	0.000195869	96.274	0	297.118	312.08	262.779	197.306	46.861	40.926	66.5	74.39	0	0	0	42.358	132.374	107.879	0	0	0	0	0	0	0	0	26.959	0	0	0	0	0	0	0	58.801	22.539	0	0	0	0
B vs D (VGII vs VGIII)	B (VGII)	CNBG_2398	-2.52291	6.51953	7.63029e-06	0.000201215	18.16	219.262	189.267	268.579	143.743	227.224	37.039	36.471	105.863	41.755	0	0	0	0	0	0	0	0	0	0	0	0	0	0	17.855	15.918	0	90.126	0	0	0	0	0	44.84	0	0	0	0
B vs D (VGII vs VGIII)	B (VGII)	CNBG_5860	-9.19154	4.63695	1.06962e-05	0.000268861	0	0	59.458	66.471	51.024	33.93	0	0	0	29.461	0	0	0	0	0	150.632	0	0	0	0	0	0	37.803	26.894	75.295	107.462	0	0	0	0	0	55.444	0	239.451	0	0	0	0
B vs D (VGII vs VGIII)	B (VGII)	CNBG_9447	-3.61274	5.75495	1.11599e-05	0.000276981	44.99	26.337	58.698	74.434	78.576	51.898	6.963	2.653	39.92	45.354	0	0	0	95.53	79.409	16.143	224.373	0	82.946	417.44	0	0	60.635	14.412	56.502	28.875	0	0	0	0	78.271	59.72	106.961	108.149	0	0	0	61.466
B vs D (VGII vs VGIII)	B (VGII)	CNBG_3294	-3.66911	5.76132	1.2168e-05	0.000298243	0	82.984	120.678	224.473	145.94	85.359	16.947	6.673	60.035	31.853	0	0	0	47.824	99.575	40.544	0	0	0	0	0	0	101.93	36.19	81.047	54.14	0	0	0	0	0	74.349	0	50.862	0	0	0	0
B vs D (VGII vs VGIII)	B (VGII)	CNBG_2446	-2.89385	6.35421	1.41246e-05	0.000343351	299.067	16.594	147.983	341.178	111.609	124.901	31.383	28.037	0	10.327	0	265.394	181.593	31.883	0	0	0	0	0	0	0	0	203.872	0	364.726	270.684	0	0	0	178.119	0	74.349	177.586	322.12	0	313.463	0	0
B vs D (VGII vs VGIII)	B (VGII)	CNBG_5643	-2.43184	6.52045	1.81028e-05	0.000420997	210.227	293.107	391.338	293.618	395.79	498.472	48.596	74.329	13.552	366.138	0	0	0	237.323	67.433	164.875	0	0	0	0	0	0	484.818	49.052	494.293	97.591	0	0	0	0	0	0	0	252.623	0	0	0	0
B vs D (VGII vs VGIII)	B (VGII)	CNBG_6114	-4.46053	5.55877	1.85618e-05	0.000428299	35.035	169.115	161.57	183.177	184.537	155.651	12.782	0	0	11.69	0	0	41.057	18.019	0	183.471	0	0	0	0	0	0	0	81.881	91.689	81.58	0	231.702	0	0	0	0	150.413	76.704	378.029	118.107	0	0
B vs D (VGII vs VGIII)	B (VGII)	CNBG_2479	-9.10526	4.62539	2.24118e-05	0.000505292	18.176	0	192.354	79.547	120.459	73.536	0	0	0	0	0	0	63.389	194.876	0	0	0	0	0	0	0	0	89.798	0	0	0	0	0	0	0	0	0	0	29.675	0	0	0	0
B vs D (VGII vs VGIII)	B (VGII)	CNBG_5877	-9.0644	4.49075	2.96191e-05	0.000640879	14.001	85.67	18.174	24.239	2.343	27.635	0	0	0	8.941	0	0	9.949	30.557	27.214	44.256	0	0	28.426	0	0	0	13.835	98.806	27.651	44.561	0	0	53.326	0	0	0	73.417	69.484	0	0	0	0
B vs D (VGII vs VGIII)	B (VGII)	CNBG_1741	-2.32823	6.73159	3.0908e-05	0.000666326	81.23	337.802	220.311	158.704	124.224	131.025	48.617	21.938	0	20.989	0	0	71.82	0	0	0	0	0	0	0	0	0	33.458	95.269	80.001	71.415	0	0	0	0	64.479	0	58.692	279.022	0	0	0	0
B vs D (VGII vs VGIII)	B (VGII)	CNBG_5718	-4.23376	5.19192	3.11402e-05	0.000668891	13.423	0	168.44	128.786	111.484	165.382	8.984	5.207	0	1.118	0	0	0	62.012	0	157.927	0	0	0	0	0	0	132.624	93.968	78.909	23.383	0	0	0	0	0	0	0	44.004	0	0	0	0
B vs D (VGII vs VGIII)	B (VGII)	CNBG_0122	-4.65391	5.2101	3.33143e-05	0.000707869	0	0	124.047	90.261	62.844	119.907	6.881	0	119.055	283.723	0	0	0	0	0	0	0	0	0	0	0	0	46.615	0	37.078	0	0	0	0	0	0	204.338	0	31.027	0	0	0	0
B vs D (VGII vs VGIII)	B (VGII)	CNBG_4063	-4.4601	5.41266	3.4556e-05	0.000729009	0	0	156.135	105.503	92.488	161.05	9.842	0	98.023	0	0	0	0	0	0	0	0	0	0	0	0	0	49.922	0	0	0	0	0	0	0	0	0	0	0	0	0	0	0
B vs D (VGII vs VGIII)	B (VGII)	CNBG_0992	-3.20523	6.12068	4.11667e-05	0.000838522	29.431	31.566	153.309	247.56	138.848	108.875	8.964	33.026	0	0	0	0	138.246	15.175	0	0	0	0	0	0	0	0	0	103.308	0	17.183	0	0	0	0	0	0	0	0	0	0	0	0
B vs D (VGII vs VGIII)	B (VGII)	CNBG_9396	-8.99249	4.47143	4.15691e-05	0.000843809	0	0	145.222	110.909	194.935	212.372	0	0	0	0	0	0	505.061	0	86.762	70.763	0	0	0	0	0	0	447.139	63.143	247.462	125.324	0	0	0	0	507.367	0	76.712	413.711	0	0	0	0
B vs D (VGII vs VGIII)	B (VGII)	CNBG_6212	-2.54167	6.70577	4.46029e-05	0.000899212	86.849	186.281	341.119	492.954	312.506	236.977	98.642	29.957	83.931	90.283	0	0	0	0	69.62	0	0	0	0	0	0	0	0	303.859	396.929	201.474	0	0	0	124.89	272.199	0	247.204	237.095	155.586	0	500.93	0
B vs D (VGII vs VGIII)	B (VGII)	CNBG_1312	-2.43585	6.58731	4.61852e-05	0.000921675	55.876	202.271	229.051	512.197	174.056	302.084	57.805	66.864	108.056	63.929	0	0	244.904	0	67.218	0	0	0	0	0	0	0	69.039	0	136.872	0	0	0	0	0	131.474	0	59.71	91.576	0	0	0	0
B vs E (VGII vs VGI)	B (VGII)	CNBG_3719	-13.9204	9.95585	1.36735e-35	8.04414e-32	0	98.147	6121.56	6157.19	4850	4862.17	0	0	0	0	0	0	283.215	373.193	2142.14	1668.53	0	0	0	0	0	0	4625.85	2552.14	6786.75	5444.16	0	0	0	0	2273.66	575.11	4809.68	5373.14	0	0	0	0
B vs E (VGII vs VGI)	B (VGII)	CNBG_5144	-13.5885	9.62576	3.13749e-32	9.22893e-29	4322.88	4203.2	21074.4	25453.2	26049.3	18990.5	113.527	0	0	0	0	0	0	0	0	0	0	0	0	0	0	0	0	0	0	295.625	0	0	0	0	0	0	347.53	722.548	0	0	0	0
B vs E (VGII vs VGI)	B (VGII)	CNBG_1575	-8.4066	8.75483	4.49701e-23	8.81864e-20	118.416	0	2572.3	1805.46	561.102	530.354	33.956	41.54	0	7.019	0	0	0	25.96	0	0	0	0	0	0	0	0	83.603	59.079	132.305	58.675	0	0	0	0	0	0	0	55.308	0	0	0	0
B vs E (VGII vs VGI)	B (VGII)	CNBG_2116	-7.32892	8.1228	1.00398e-17	1.03752e-14	0	0	663.521	459.894	237.863	306.672	70.669	109.137	0	3.979	0	0	0	137.019	0	53.516	0	0	0	0	0	0	33.557	0	80.247	23.877	0	134.798	0	0	0	0	0	33.592	0	0	0	0
B vs E (VGII vs VGI)	B (VGII)	CNBG_9636	-5.93784	8.97771	1.05816e-17	1.03752e-14	81.759	21.918	2194.37	1902.56	2037.59	2667.82	644.981	463.595	0	44.236	0	0	143.372	41.975	131.162	160.341	0	0	0	0	0	0	202.009	0	80.109	71.199	0	0	0	0	128.297	0	0	89.346	0	0	0	0
B vs E (VGII vs VGI)	B (VGII)	CNBG_4611	-5.80457	10.7891	1.78753e-16	1.50229e-13	774.836	528.947	6726.52	5647.81	3495.65	3717.45	347.197	314.561	22.75	167.377	0	0	660.358	1540.18	0	553.329	0	1235.86	591.33	0	245.197	571.156	1102.36	658.524	1059.93	1394.19	502.647	232.938	772.951	2635.18	110.893	843.904	755.964	481.884	0	0	270.92	0
B vs E (VGII vs VGI)	B (VGII)	CNBG_0687	-4.67334	9.4498	5.6404e-15	4.14781e-12	7.547	36.43	1623.33	1455.21	1710.94	1567.2	764.164	536.795	22.014	81.476	0	0	266.566	327.623	2008.03	1158.98	0	398.916	0	0	0	0	186.421	212.244	460.444	251.789	0	0	0	0	0	0	130.63	174.037	0	0	0	0
B vs E (VGII vs VGI)	B (VGII)	CNBG_0417	-7.82455	7.5095	1.93765e-14	1.13992e-11	0	0	506.777	720.394	464.869	566.332	34.691	15.919	0	2.794	0	0	0	0	0	0	0	0	0	0	0	0	0	39.186	0	0	0	0	0	0	0	0	48.028	55.071	0	0	0	0
B vs E (VGII vs VGI)	B (VGII)	CNBG_6082	-4.7762	8.18031	4.29636e-13	1.68503e-10	0	0	572.779	689.519	235.018	249.823	188.279	107.672	7.218	28.567	0	0	0	80.532	0	0	0	0	0	0	0	0	73.322	208.692	146.038	26.067	0	0	0	0	0	0	192.705	85.569	0	0	0	0
B vs E (VGII vs VGI)	B (VGII)	CNBG_9112	-3.7213	9.71129	1.48263e-12	5.24559e-10	12.572	5.054	657.89	832.942	869.612	995.707	207.248	173.348	33.766	71.596	0	0	111.649	53.894	91.611	49.676	0	0	0	0	0	0	31.064	66.534	99.317	111.087	0	31.212	0	81.536	0	0	27.457	72.773	34.317	0	0	0
B vs E (VGII vs VGI)	B (VGII)	CNBG_1362	-3.54727	10.2251	1.53728e-12	5.24559e-10	796.946	523.304	11053.3	13530.7	3207.49	3228.11	1922.88	1759.3	651.66	1265.92	0	0	0	54.366	683.67	559.57	0	0	0	0	0	0	0	873.165	1815.63	1468.76	0	0	0	0	0	0	0	349.496	0	0	0	0
B vs E (VGII vs VGI)	B (VGII)	CNBG_5365	-5.27245	7.9247	1.77889e-12	5.50801e-10	57.322	55.344	880.289	759.269	238.428	310.235	302.113	231.54	0	27.74	0	0	0	0	0	45.039	0	0	115.527	0	0	0	56.661	80.404	180.056	140.224	0	0	0	0	0	0	98.487	56.493	0	0	0	0
B vs E (VGII vs VGI)	B (VGII)	CNBG_4245	-11.1771	7.23741	4.98624e-12	1.4667e-09	0	0	871.071	1614.03	488.487	797.867	93.313	34.709	0	0	0	0	0	612.829	0	0	0	0	0	0	0	0	0	373.52	0	0	0	0	0	0	0	0	0	130.967	0	0	0	0
B vs E (VGII vs VGI)	B (VGII)	CNBG_3587	-6.93607	7.27412	1.04952e-11	2.94016e-09	17.485	98.465	494.95	296.409	269.432	259.212	73.936	22.651	0	3.643	460.229	675.648	0	40.605	0	68.798	0	0	0	0	0	0	129.575	30.709	120.34	61.312	0	260.211	0	0	0	0	37.748	14.385	0	0	0	0
B vs E (VGII vs VGI)	B (VGII)	CNBG_5145	-11.0769	7.13242	1.64513e-11	4.39924e-09	644.747	4116.94	6275.61	4794.59	5842.67	6511.57	0	0	0	0	0	0	0	0	0	0	0	0	0	0	0	0	639.632	0	0	0	0	0	0	0	0	0	452.915	194.304	0	0	0	0
B vs E (VGII vs VGI)	B (VGII)	CNBG_2059	-5.14896	7.61198	1.77409e-11	4.53781e-09	231.695	144.145	274.422	333.47	413.279	339.62	171.842	124.304	0	11.042	0	0	0	0	51.074	41.546	0	0	0	0	0	0	0	0	20.777	9.286	0	0	0	0	0	0	68.709	26.079	0	0	0	0
B vs E (VGII vs VGI)	B (VGII)	CNBG_3099	-3.73933	8.68071	2.38986e-11	5.85815e-09	35.597	0	1511.98	1210.09	2950.74	2338.91	938.722	761.82	91.967	105.863	0	0	0	0	0	0	0	0	0	0	0	0	0	0	69.866	0	0	0	0	0	0	0	50.93	19.486	0	0	0	0
B vs E (VGII vs VGI)	B (VGII)	CNBG_6010	-3.78808	8.48826	1.54761e-10	3.64183e-08	169.331	109.003	1368.13	895.042	986.159	818.353	125.717	71.616	65.665	90.394	0	0	0	0	0	0	0	0	0	0	0	0	0	0	0	19.728	0	0	0	0	0	0	0	0	0	0	0	0
B vs E (VGII vs VGI)	B (VGII)	CNBG_0831	-4.9115	7.55768	1.70772e-10	3.86404e-08	0	17.516	297.509	302.127	222.591	228.121	97.723	83.278	0	13.233	0	0	0	0	0	21.46	99.415	0	0	0	0	266.51	0	19.162	42.922	38.345	0	0	0	188.141	51.949	0	0	26.943	0	0	0	0
B vs E (VGII vs VGI)	B (VGII)	CNBG_4696	-3.62778	10.8088	3.61008e-10	7.58504e-08	1116.48	1574.11	3654.29	2982.9	3929.66	3641.86	2547.03	1916.83	122.214	396.359	87.042	0	163.593	410.306	1855.91	1197.88	0	0	0	0	0	0	522.423	302.236	846.023	383.452	0	0	0	0	0	0	573.079	817.135	0	0	0	247.688
B vs E (VGII vs VGI)	B (VGII)	CNBG_2964	-3.44271	9.06284	6.39373e-10	1.29705e-07	55.266	65.802	358.337	355.737	339.661	285.033	232.976	217.739	16.449	43.878	0	0	0	14.998	11.681	28.498	0	0	0	0	150.654	0	11.873	25.447	4.752	0	0	0	0	103.931	0	105.645	10.51	15.904	0	0	27.754	0
B vs E (VGII vs VGI)	B (VGII)	CNBG_2633	-10.7891	6.85311	1.01347e-09	1.98071e-07	99.598	160.183	535.691	609.718	743.359	590.83	70.689	21.463	0	0	0	0	0	0	79.681	259.898	0	0	0	0	0	0	0	115.966	194.774	28.797	0	0	0	0	0	0	0	0	0	0	0	123.375
B vs E (VGII vs VGI)	B (VGII)	CNBG_6064	-2.96881	9.23635	1.04372e-09	1.98071e-07	1843.26	1697.73	2369.7	2454.06	1369.82	1213.93	1814.15	1614.76	258.487	329.949	0	381.059	1613.89	411.484	71.467	233.031	0	0	1194.73	508.7	620.819	1441.58	514.216	727.893	553.055	878.871	422.412	589.638	139.213	513.004	558.709	424.726	443.926	827.603	1277.53	598.961	342.942	221.315
B vs E (VGII vs VGI)	B (VGII)	CNBG_3720	-10.6863	6.752	1.33668e-09	2.45741e-07	0	0	399.1	348.809	704.886	534.856	0	0	0	0	0	0	82.762	145.343	964.778	1109.57	0	0	0	0	0	0	2152.43	1650.65	2448.89	1418.4	0	0	0	0	111.185	761.494	1566.39	1565.45	0	0	0	0
B vs E (VGII vs VGI)	B (VGII)	CNBG_5255	-4.68254	7.56256	1.68371e-09	3.00159e-07	19.798	0	501.233	594.32	296.649	283.625	33.731	80.744	0	28.924	0	0	0	0	0	0	0	0	0	0	0	0	0	0	58.347	51.98	0	0	0	0	0	0	213.199	244.12	321.164	0	0	0
B vs E (VGII vs VGI)	B (VGII)	CNBG_1325	-2.86236	9.53607	2.80389e-09	4.71294e-07	398.906	363.678	2831.85	2413.11	806.58	1018.18	1142.4	1242.11	308.751	387.462	0	0	699.863	1515.95	640.198	834.7	241.581	0	0	0	0	0	722.828	698.426	391.008	625.647	0	0	124.797	114.754	626.367	190.567	170.711	588.668	0	268.423	153.403	0
B vs E (VGII vs VGI)	B (VGII)	CNBG_3718	-10.6757	6.74206	3.31471e-09	5.41679e-07	0	0	251.334	151.912	286.544	284.841	0	0	0	0	0	0	68.783	291.836	31.394	153.278	0	0	0	0	0	0	352.306	387.713	280.911	250.802	0	0	0	0	185.293	423.758	56.228	267.202	0	0	0	0
B vs E (VGII vs VGI)	B (VGII)	CNBG_1437	-2.98339	10.4086	1.08513e-08	1.72536e-06	86.914	223.649	7266.16	5445.95	6210.82	6280.59	672.505	599.758	469.084	1071.12	0	0	0	53.32	0	0	0	0	0	0	0	0	0	0	0	0	0	0	0	0	0	0	0	0	0	0	0	0
B vs E (VGII vs VGI)	B (VGII)	CNBG_1142	-4.81643	7.25014	1.31961e-08	2.02875e-06	0	10.109	156.179	119.692	202.152	180.917	5.921	6.118	0	6.594	0	0	200.821	137.078	122.064	62.043	0	0	31.873	0	0	0	15.526	66.475	161.278	133.206	0	0	0	0	30.107	45.949	109.731	212.981	0	0	0	0
B vs E (VGII vs VGI)	B (VGII)	CNBG_5873	-2.7511	9.48531	1.34492e-08	2.02875e-06	712.055	979.105	1435.11	1353.28	1162.77	1305.94	47.861	30.769	216.489	192.524	0	191.353	445.624	172.585	179.494	87.664	405.98	0	225.01	1011.29	1239.62	0	0	52.18	87.629	169.407	0	73.627	1403.69	705.005	0	322.732	32.121	146.69	0	0	513.685	444.624
B vs E (VGII vs VGI)	B (VGII)	CNBG_5447	-2.50283	11.1597	3.53357e-08	5.197e-06	150.32	453.21	12356.2	9793.69	13509.1	13982.8	2980.51	1788.74	1537.19	2236.23	0	0	0	172.6	0	0	0	0	0	0	0	0	0	0	0	32.499	0	0	0	0	175.404	0	0	0	0	0	0	0
B vs E (VGII vs VGI)	B (VGII)	CNBG_2447	-2.90562	9.33836	3.95061e-08	5.66865e-06	497.252	678.226	1469.63	899.706	714.321	792.426	552.444	563.148	114.292	191.496	0	0	122.112	182.235	66.89	0	0	730.899	0	235.346	0	0	136.536	72.892	54.41	72.85	0	137.119	130.791	358.101	0	50.138	59.874	79.715	75.024	140.554	79.722	0
B vs E (VGII vs VGI)	B (VGII)	CNBG_1981	-2.54075	10.8924	4.48693e-08	6.23483e-06	9491.48	9930.59	11927.8	11295.7	15019.6	15155.4	9617.05	9251.18	1373.14	2438.64	1538.15	0	244.301	572.371	5044.28	3661.01	0	0	468.55	0	0	0	348.258	489.91	731.389	686.374	0	0	0	202.335	217.592	0	197.084	190.931	0	0	0	173.572
B vs E (VGII vs VGI)	B (VGII)	CNBG_0463	-2.6499	10.252	4.55716e-08	6.23483e-06	2869.4	2454.84	3555.74	2471.88	7700.91	6514.11	3385.52	3137.61	499.822	444.484	0	0	0	206.516	644.73	1537.48	0	0	0	0	0	0	188.457	133.9	337.336	233.789	0	0	0	0	0	0	0	0	0	0	0	0
B vs E (VGII vs VGI)	B (VGII)	CNBG_3885	-2.64717	9.08192	7.51645e-08	1.00498e-05	1266.07	1394.92	1527.42	1709.37	683.171	831.434	755.895	794.391	210.04	283.5	0	0	200.575	387.44	605.099	672.137	415.012	0	344.806	0	0	0	281.847	39.99	671.765	617.796	814.309	226.32	107.327	98.478	1185.85	246.136	832.949	842.977	369.376	346.207	131.614	596.163
B vs E (VGII vs VGI)	B (VGII)	CNBG_1022	-2.34887	11.0942	8.89927e-08	1.16343e-05	110.677	66.82	3923.01	3736.69	4684.94	5137.24	780.703	507.531	605.979	862.212	455.622	0	0	21.466	133.983	136.3	0	0	0	0	0	0	136.746	48.672	81.754	255.383	0	0	0	0	0	200.858	59.962	114.045	0	0	159.693	155.561
B vs E (VGII vs VGI)	B (VGII)	CNBG_3091	-2.53611	10.8688	1.2439e-07	1.55699e-05	43.625	11.698	3828.97	3189.61	5123.34	5256.59	1425.15	954.652	403.255	779.931	0	0	0	78.955	140.781	114.583	0	0	0	0	0	0	0	0	0	0	0	0	0	0	0	158.226	188.95	287.609	0	0	0	0
B vs E (VGII vs VGI)	B (VGII)	CNBG_2203	-3.4819	8.41312	2.12582e-07	2.55229e-05	124.807	50.194	1517.2	1458.9	1061.58	1211.22	25.625	106.9	30.116	198.291	0	0	0	47.942	74.956	0	0	0	0	0	0	0	77.098	109.082	91.597	27.101	0	0	0	0	0	0	0	25.535	0	0	0	0
B vs E (VGII vs VGI)	B (VGII)	CNBG_3846	-3.32151	8.87437	2.32934e-07	2.7407e-05	101.38	134.863	619.933	519.73	508.173	546.273	92.333	157.271	17.202	86.617	0	0	156.358	185.27	85.572	121.813	0	0	357.537	0	276.321	108.075	108.94	77.686	182.686	155.54	635.787	0	293.217	304.913	0	96.501	19.203	123.83	192.216	135.001	101.791	66.239
B vs E (VGII vs VGI)	B (VGII)	CNBG_4237	-2.2456	11.0763	2.42654e-07	2.79035e-05	2216.3	3066.95	9770.22	8823.9	7506.37	8997.47	3306.54	2604.3	1689.16	2093.4	1803.87	0	0	0	0	0	0	0	0	0	0	0	0	59.985	0	0	0	0	0	0	0	244.302	0	56.159	0	0	198.148	0
B vs E (VGII vs VGI)	B (VGII)	CNBG_5217	-2.89309	9.46609	2.4664e-07	2.79035e-05	1657.17	2272.44	6630.99	6393.75	7989.81	8291.17	2596.2	3164.3	1145.88	563.356	0	0	0	0	815.681	1201.33	0	0	0	0	0	0	0	0	333.184	116.917	0	0	0	0	0	0	0	0	0	0	0	0
B vs E (VGII vs VGI)	B (VGII)	CNBG_5028	-3.69411	9.78882	3.12113e-07	3.46445e-05	804.669	1109.84	2424.86	3355.54	2830.4	2829.59	833.158	739.565	44.568	369.088	0	0	0	35.492	55.435	135.465	0	302.605	347.479	0	0	0	227.235	0	157.957	200.827	0	0	0	0	0	0	296.228	377.554	0	0	132.637	171.655
B vs E (VGII vs VGI)	B (VGII)	CNBG_4329	-3.50057	9.16373	5.6839e-07	6.08706e-05	2057.68	1299.8	5414.67	5496.64	4625.17	4450.7	2481.51	2450.55	96.043	754.673	0	0	0	0	0	0	0	0	0	0	0	0	0	116.361	1042.32	285.893	0	333.686	0	289.917	0	0	0	54.36	1059.36	0	0	247.023
B vs E (VGII vs VGI)	B (VGII)	CNBG_0822	-4.31404	7.09287	5.96662e-07	6.26815e-05	321.097	387.344	605.889	659.699	1358.58	1331.06	815.537	514.718	0	43.99	0	0	280.747	49.312	385.556	251.486	0	0	0	0	0	0	317.366	392.741	471.163	222.992	0	636.751	600.445	138.481	0	1144.09	546.673	341.425	516.578	0	185.181	0
B vs E (VGII vs VGI)	B (VGII)	CNBG_5993	-2.73942	8.72435	6.17119e-07	6.35372e-05	67.453	155.097	888.137	1283.08	1027.25	1048.31	161.307	228.431	93.555	206.115	0	0	0	0	0	0	0	0	0	0	0	0	0	0	0	0	0	0	0	0	0	0	41.547	0	0	0	0	72.07
B vs E (VGII vs VGI)	B (VGII)	CNBG_5588	-2.50233	8.93238	6.26408e-07	6.35372e-05	865.732	958.951	3728.4	3848.81	5748.34	6401.27	2497.88	2705.4	454.926	780.401	0	0	0	270.767	1841.32	1505.26	0	0	0	0	0	0	294.991	929.437	1040.66	356.043	0	0	0	256.772	547.196	206.991	0	96.525	0	0	0	219.346
B vs E (VGII vs VGI)	B (VGII)	CNBG_0169	-2.38322	10.3899	7.04518e-07	6.92455e-05	1166.29	1026.45	3329.87	2370.86	4377.33	4287.69	1359.57	1293.78	399.638	668.19	0	0	59.236	117.011	608.634	462.454	0	0	593.408	0	0	0	41.468	29.496	181.594	44.16	601.626	0	317.153	434.923	0	60.726	217.568	138.159	272.868	0	0	502.544
B vs E (VGII vs VGI)	B (VGII)	CNBG_3643	-2.65137	8.4259	7.06226e-07	6.92455e-05	524.372	901.684	3605.92	3126.52	5462.02	4726.41	823.398	861.077	460.491	545.518	0	0	0	0	0	0	0	0	1107.17	0	0	0	0	644.288	0	0	0	0	0	0	0	0	0	0	0	0	0	0
B vs E (VGII vs VGI)	B (VGII)	CNBG_2106	-4.6498	6.89952	7.19452e-07	6.93858e-05	15.173	292.853	599.78	437.431	516.311	696.227	118.142	188.337	0	27.74	0	0	690.506	746.356	72.928	178.347	0	0	0	0	0	0	599.806	371.372	237.619	237.336	0	0	0	0	0	433.222	323.434	298.035	0	0	175.003	0
B vs E (VGII vs VGI)	B (VGII)	CNBG_1458	-5.71892	6.47815	8.90179e-07	8.31257e-05	0	0	254.03	373.341	237.487	319.582	6.514	0	0	6.952	0	0	0	73.445	286.785	420.548	0	0	0	0	0	0	176.4	375.362	1004.04	394.728	0	0	0	0	449.448	256.505	459.549	605.52	0	0	0	88.802
B vs E (VGII vs VGI)	B (VGII)	CNBG_1896	-2.13589	10.6355	1.24006e-06	0.000113988	13.503	0	5489.78	5124.6	3331.4	3156.05	144.563	59.38	992.458	1345.12	0	0	189.443	478.27	3119.42	4342.68	0	0	0	0	0	0	6071.27	3875.91	9314.71	7949.79	0	0	0	0	254.291	2417.49	3811.62	5842.95	0	0	0	0
B vs E (VGII vs VGI)	B (VGII)	CNBG_4757	-10.1192	6.20403	1.48031e-06	0.000133979	0	0	751.176	573.419	406.564	370.285	15.028	31.818	0	0	0	0	0	419.882	146.468	239.517	0	0	0	0	0	0	457.975	213.618	358.759	52.567	0	0	0	0	0	427.597	894.301	598.885	0	0	0	0
B vs E (VGII vs VGI)	B (VGII)	CNBG_2453	-3.6992	7.28027	1.52317e-06	0.00013577	154.527	233.169	308.51	537.9	193.031	212.457	219.254	232.688	28.135	33.082	0	0	0	59.773	46.655	0	0	0	0	0	403.48	0	0	67.82	151.882	84.572	0	0	0	0	366.217	0	83.27	63.546	0	0	334.378	0
B vs E (VGII vs VGI)	B (VGII)	CNBG_2214	-5.11159	6.57379	1.69152e-06	0.000148525	0	0	386.121	350.175	833.671	648.682	42.328	110.761	0	13.367	0	0	0	0	257.611	524.818	0	0	0	0	0	0	198.331	0	445.803	349.657	0	0	0	115.451	0	191.69	515.164	175.473	0	0	0	99.713
B vs E (VGII vs VGI)	B (VGII)	CNBG_4156	-2.74401	8.40031	3.27276e-06	0.000276227	133.734	174.917	680.435	821.194	794.153	682.953	1277.08	1320.3	48.758	154.524	0	0	0	38.852	0	0	0	0	0	0	0	0	41.308	235.016	16.44	117.334	119.874	0	0	0	79.415	121	0	220.229	0	0	0	0
B vs E (VGII vs VGI)	B (VGII)	CNBG_2595	-4.30364	6.90384	3.32628e-06	0.000276227	0	0	394.512	303.844	93.995	136.744	27.483	2.653	0	24.856	0	0	0	31.735	0	0	0	0	0	0	0	0	50.724	0	20.162	17.97	0	0	0	0	0	0	44.197	118.129	0	0	0	0
B vs E (VGII vs VGI)	B (VGII)	CNBG_0992	-10.0189	6.09828	3.33369e-06	0.000276227	29.431	31.566	153.309	247.56	138.848	108.875	8.964	33.026	0	0	0	0	138.246	15.175	0	0	0	0	0	0	0	0	0	103.308	0	17.183	0	0	0	0	0	0	0	0	0	0	0	0
B vs E (VGII vs VGI)	B (VGII)	CNBG_1202	-7.06021	6.22593	3.63067e-06	0.000292592	491.488	491.786	1475.57	1222.01	2035.48	1599.3	1332.82	1276.58	0	9.768	0	0	0	0	0	0	0	0	0	0	0	0	0	0	0	301.317	0	0	0	0	0	0	0	96.762	0	0	0	0
B vs E (VGII vs VGI)	B (VGII)	CNBG_2804	-4.62325	6.6032	4.05037e-06	0.000322005	28.291	0	228.768	303.61	164.956	121.807	74.038	53.757	0	14.194	0	0	0	116.761	0	0	0	0	0	0	0	0	139.831	66.241	18.547	16.52	0	0	177.979	0	0	0	203.368	46.541	0	0	108.839	141.079
B vs E (VGII vs VGI)	B (VGII)	CNBG_9553	-5.71975	6.47099	4.16876e-06	0.000326998	0	66.391	378.751	134.68	257.549	247.732	14.436	64.112	0	6.035	0	0	0	0	49.782	0	0	0	0	0	0	0	50.971	36.19	20.269	18.047	0	0	0	178.119	0	0	133.192	101.724	0	0	0	0
B vs E (VGII vs VGI)	B (VGII)	CNBG_3146	-2.44811	9.67077	4.67284e-06	0.000361715	1373.9	1167.04	3195.01	3291.51	2498.21	3021.09	2358.16	1792.38	298.096	829.823	0	0	1026.53	1399.74	0	302.382	280.037	0	155.012	0	0	0	381.432	269.861	241.725	616.933	0	153.075	0	266.346	434.742	881.129	0	378.99	0	621.568	178.064	229.72
B vs E (VGII vs VGI)	B (VGII)	CNBG_4204	-2.2088	9.6994	4.9705e-06	0.000379759	133.734	0	1892.82	1540.63	2117.71	2217.49	203.001	141.886	406.267	325.836	0	0	0	0	121.271	0	0	0	0	0	0	0	41.308	58.758	0	58.659	0	0	0	0	0	121	144.512	13.771	0	0	96.478	0
B vs E (VGII vs VGI)	B (VGII)	CNBG_9361	-2.09911	9.42885	5.94766e-06	0.000448591	315.268	194.006	1583.98	1556.87	1351.59	1498.77	328.453	355.547	288.177	419.27	0	0	0	0	44.808	182.405	337.896	0	93.608	0	0	0	320.785	586.188	164.093	227.48	0	92.016	262.536	240.278	0	133.976	40.004	320.392	0	0	0	0
B vs E (VGII vs VGI)	B (VGII)	CNBG_6022	-2.45029	8.24691	6.37971e-06	0.000475087	381.774	347.052	1308.04	1262.98	2147.5	1990.69	806.757	384.019	208.109	243.824	0	0	0	280.226	1035.88	1429.43	0	0	166.505	0	0	401.688	492.162	521.847	973.837	777.47	0	0	155.084	286.317	777.57	236.305	1058.58	1031.32	0	0	191.441	0
B vs E (VGII vs VGI)	B (VGII)	CNBG_1550	-2.39809	8.42918	7.00113e-06	0.00050849	258.91	104.139	913.138	1377.65	591.771	577.984	425.359	330.005	175.407	233.966	0	0	136.337	179.569	311.744	50.806	0	0	0	0	0	0	127.959	317.408	710.797	90.279	0	0	243.119	335.207	0	92.833	388.081	318.496	0	392.171	0	0
B vs E (VGII vs VGI)	B (VGII)	CNBG_0982	-2.03774	10.5322	7.79235e-06	0.000547594	967.369	1453.72	8517.27	6624.1	8193.16	6447.92	326.105	160.161	1837.91	1715.33	1653.69	0	73.104	224.785	100.561	1477.2	0	0	420.301	0	0	1013.08	935.253	951.888	1229.77	1015.33	0	208.377	0	362.42	0	0	265.903	239.785	0	210.202	242.462	311.413
B vs E (VGII vs VGI)	B (VGII)	CNBG_5163	-4.37408	6.8209	7.81878e-06	0.000547594	65.655	26.4	683.869	358.821	503.717	726.934	155.753	207.919	0	35.429	0	0	0	0	0	192.769	0	0	0	0	0	0	0	57.34	64.207	28.474	232.697	162.732	0	0	0	0	0	0	0	0	0	0
B vs E (VGII vs VGI)	B (VGII)	CNBG_0792	-4.84072	6.48145	9.49757e-06	0.0006497	0	0	373.403	730.991	534.219	307.952	21.542	37.64	0	24.096	0	0	0	31.809	0	0	0	0	0	0	0	0	0	72.541	121.832	107.786	0	0	0	0	0	0	263.494	237.555	0	0	0	0
B vs E (VGII vs VGI)	B (VGII)	CNBG_2255	-2.00271	9.72457	1.3531e-05	0.000914976	249.501	276.958	1480.05	2064.77	2028.8	1850.32	1103.91	1286.38	418.051	436.75	0	0	60.721	479.773	790.326	270.917	156.835	454.401	260.718	0	0	0	0	0	16.932	30.186	0	0	0	0	0	62.24	111.493	311.611	0	0	0	257.593
A vs C (VGIV vs VGII)	C (VGII)	CNBG_3091	7.66394	11.4934	9.46829e-44	5.46415e-40	43.625	11.698	3828.97	3189.61	5123.34	5256.59	1425.15	954.652	403.255	779.931	0	0	0	78.955	140.781	114.583	0	0	0	0	0	0	0	0	0	0	0	0	0	0	0	158.226	188.95	287.609	0	0	0	0
A vs C (VGIV vs VGII)	C (VGII)	CNBG_1022	6.02545	11.5017	2.23206e-36	6.44062e-33	110.677	66.82	3923.01	3736.69	4684.94	5137.24	780.703	507.531	605.979	862.212	455.622	0	0	21.466	133.983	136.3	0	0	0	0	0	0	136.746	48.672	81.754	255.383	0	0	0	0	0	200.858	59.962	114.045	0	0	159.693	155.561
A vs C (VGIV vs VGII)	C (VGII)	CNBG_1896	8.73785	9.93319	6.78649e-33	1.30549e-29	13.503	0	5489.78	5124.6	3331.4	3156.05	144.563	59.38	992.458	1345.12	0	0	189.443	478.27	3119.42	4342.68	0	0	0	0	0	0	6071.27	3875.91	9314.71	7949.79	0	0	0	0	254.291	2417.49	3811.62	5842.95	0	0	0	0
A vs C (VGIV vs VGII)	C (VGII)	CNBG_9112	6.86624	10.2447	1.70944e-31	2.4663e-28	12.572	5.054	657.89	832.942	869.612	995.707	207.248	173.348	33.766	71.596	0	0	111.649	53.894	91.611	49.676	0	0	0	0	0	0	31.064	66.534	99.317	111.087	0	31.212	0	81.536	0	0	27.457	72.773	34.317	0	0	0
A vs C (VGIV vs VGII)	C (VGII)	CNBG_3099	7.16426	9.82746	2.57379e-28	2.97067e-25	35.597	0	1511.98	1210.09	2950.74	2338.91	938.722	761.82	91.967	105.863	0	0	0	0	0	0	0	0	0	0	0	0	0	0	69.866	0	0	0	0	0	0	0	50.93	19.486	0	0	0	0
A vs C (VGIV vs VGII)	C (VGII)	CNBG_5447	5.89852	11.5496	3.36118e-28	3.03141e-25	150.32	453.21	12356.2	9793.69	13509.1	13982.8	2980.51	1788.74	1537.19	2236.23	0	0	0	172.6	0	0	0	0	0	0	0	0	0	0	0	32.499	0	0	0	0	175.404	0	0	0	0	0	0	0
A vs C (VGIV vs VGII)	C (VGII)	CNBG_3719	7.21138	9.93467	4.02713e-28	3.03141e-25	0	98.147	6121.56	6157.19	4850	4862.17	0	0	0	0	0	0	283.215	373.193	2142.14	1668.53	0	0	0	0	0	0	4625.85	2552.14	6786.75	5444.16	0	0	0	0	2273.66	575.11	4809.68	5373.14	0	0	0	0
A vs C (VGIV vs VGII)	C (VGII)	CNBG_1437	5.72409	10.5339	2.09613e-27	1.34409e-24	86.914	223.649	7266.16	5445.95	6210.82	6280.59	672.505	599.758	469.084	1071.12	0	0	0	53.32	0	0	0	0	0	0	0	0	0	0	0	0	0	0	0	0	0	0	0	0	0	0	0	0
A vs C (VGIV vs VGII)	C (VGII)	CNBG_4908	11.4001	9.42461	5.40481e-27	3.11911e-24	0	0	651.803	887.333	1815	1319.15	747.217	826.388	90.052	190.646	0	0	0	28.7	134.414	145.932	0	0	0	0	0	0	733.219	358.231	1294.49	519.959	398.404	0	0	0	87.955	0	320.018	686.544	0	0	0	208.094
A vs C (VGIV vs VGII)	C (VGII)	CNBG_0687	6.68006	9.80076	7.42681e-27	3.89637e-24	7.547	36.43	1623.33	1455.21	1710.94	1567.2	764.164	536.795	22.014	81.476	0	0	266.566	327.623	2008.03	1158.98	0	398.916	0	0	0	0	186.421	212.244	460.444	251.789	0	0	0	0	0	0	130.63	174.037	0	0	0	0
A vs C (VGIV vs VGII)	C (VGII)	CNBG_9064	4.30432	11.4537	8.59482e-25	3.81544e-22	378.033	554.648	7970.77	7293.34	7206.5	7538.46	1247.04	1000.45	7998.26	9661.21	731.237	0	273.824	532.37	53.634	131.073	0	0	0	0	0	0	329.696	428.96	633.133	330.392	0	220.626	523.337	192.002	0	480.146	1242.53	1022.85	0	0	128.294	747.368
A vs C (VGIV vs VGII)	C (VGII)	CNBG_3432	6.22284	9.59436	6.1273e-24	2.52576e-21	131.47	0	5662.94	7040.35	4791.84	5034.81	4152.25	4011.99	1231.24	1857.24	0	0	817.52	359.196	375.438	1329.09	0	0	0	0	0	0	3377.93	1276.78	3727.09	1980.73	367.614	2603.55	1454.56	226.333	242.399	183.591	1864.76	2899.34	1946.42	2088.76	303.016	1550.36
A vs C (VGIV vs VGII)	C (VGII)	CNBG_9636	5.63305	9.49547	2.78307e-21	1.07074e-18	81.759	21.918	2194.37	1902.56	2037.59	2667.82	644.981	463.595	0	44.236	0	0	143.372	41.975	131.162	160.341	0	0	0	0	0	0	202.009	0	80.109	71.199	0	0	0	0	128.297	0	0	89.346	0	0	0	0
A vs C (VGIV vs VGII)	C (VGII)	CNBG_3408	4.38408	10.7026	1.46762e-20	4.98213e-18	515.412	248.666	4838.91	5261.27	7022.09	6540.45	1696.13	1687.37	1871.33	2043.53	0	0	0	0	0	67.219	0	0	0	0	0	0	0	0	167.922	29.785	0	0	0	0	0	244.302	0	28.072	0	0	0	0
A vs C (VGIV vs VGII)	C (VGII)	CNBG_5817	3.93457	10.4593	5.14116e-20	1.64831e-17	646.481	778.98	8214.28	6859.63	8215.38	9328.4	6525.85	6247.04	3550.13	4157.05	0	0	0	0	896.926	837.5	0	0	0	0	0	0	266.185	280.151	1045.56	552.906	0	0	0	0	0	0	0	43.656	0	0	0	0
A vs C (VGIV vs VGII)	C (VGII)	CNBG_4161	4.72245	11.2556	2.28542e-19	6.94167e-17	216.409	603.427	6210.18	4988.89	8098.87	8744.89	783.848	761.325	1645.3	2009.76	0	0	0	22.203	0	0	0	0	0	0	0	0	71.298	0	56.517	225.938	0	0	540.788	373.462	0	103.148	246.415	141.797	0	0	0	107.444
A vs C (VGIV vs VGII)	C (VGII)	CNBG_4816	3.87483	10.2312	2.74547e-19	7.92205e-17	363.068	303.692	3548.98	2916.88	3967.33	4103.44	1631.91	1660.36	842.027	1269.23	0	0	203.534	893.688	838.137	797.007	0	0	1167.55	1490.67	0	0	215.301	203.225	28.451	126.326	0	0	0	250.612	0	0	433.986	285.448	156.085	1170.83	0	108.143
A vs C (VGIV vs VGII)	C (VGII)	CNBG_4404	3.5518	11.2275	6.11085e-19	1.67932e-16	199.293	155.462	1241.71	1167.8	1616.55	1802.54	648.105	677.315	757.49	694.32	0	0	210.189	48.546	30.261	49.213	0	0	31.609	0	0	0	138.511	76.911	55.364	82.552	0	216.487	88.922	0	0	45.566	0	77.262	136.024	31.84	71.908	70.263
A vs C (VGIV vs VGII)	C (VGII)	CNBG_0072	10.296	8.35005	1.89664e-18	4.97524e-16	0	0	417.122	353.669	374.912	426.472	143.297	103.751	110.708	143.348	0	0	36.58	8.03	0	0	0	0	52.291	0	0	0	51.021	36.365	0	9.1	0	0	0	0	0	0	22.454	17.047	0	0	0	77.499
A vs C (VGIV vs VGII)	C (VGII)	CNBG_5069	7.26935	8.5332	3.56362e-18	8.94158e-16	0	247.506	15214	14159.2	14490.5	12306.2	3498.25	3623.6	4289.89	18845.1	0	3614.94	0	0	0	0	0	0	0	0	0	0	0	0	0	0	0	0	0	0	0	0	0	461.743	0	0	0	0
A vs C (VGIV vs VGII)	C (VGII)	CNBG_0396	3.15014	11.8479	3.83999e-18	9.23357e-16	1446.72	1372.79	9851.09	11191	10146.9	10254.9	1858.5	1309.01	4981.01	6444.02	0	0	390.933	286.06	536.25	631.079	0	650.394	124.499	0	0	0	427.763	649.929	946.047	712.009	0	0	116.202	0	116.681	177.544	795.234	1116.02	0	0	0	92.246
A vs C (VGIV vs VGII)	C (VGII)	CNBG_5564	5.99699	8.69038	7.93872e-18	1.83257e-15	26.477	0	805.243	813.758	794.279	935.038	219.744	190.99	248.716	501.886	0	0	217.994	54.675	42.667	0	0	0	0	0	0	0	0	0	121.539	15.471	0	0	0	0	0	127.656	0	87.172	0	0	0	0
A vs C (VGIV vs VGII)	C (VGII)	CNBG_5132	3.82929	9.6927	1.00821e-16	2.15495e-14	147.109	99.705	1468.29	1143.85	1484.67	1463.32	146.585	134.461	346.412	239.8	0	399.388	711.163	888.428	74.934	182.97	0	0	78.271	527.923	0	0	153.062	353.92	381.043	475.891	222.275	0	73.234	133.798	368.188	224.445	402.062	510.263	0	0	0	231.995
A vs C (VGIV vs VGII)	C (VGII)	CNBG_1057	3.05082	11.6698	1.50087e-16	3.09341e-14	606.259	647.613	3025.97	2853.22	3936.2	4490.18	920.284	544.279	727.08	975.25	0	0	123.853	54.351	169.535	22.988	0	0	59.024	0	0	0	86.441	41.057	183.87	174.497	0	0	0	0	0	296.89	75.967	240.51	253.684	0	201.892	0
A vs C (VGIV vs VGII)	C (VGII)	CNBG_4785	10.0048	8.07724	1.90577e-16	3.66607e-14	0	0	256.552	282.884	604.909	467.914	744.501	718.914	162.199	211.479	0	0	647.93	64.635	1573.54	1543.77	152.117	0	0	0	174.283	0	783.438	557.13	1067.05	717.315	239.303	993.666	236.528	0	951.185	181.165	937.556	934.219	361.787	169.484	96.289	124.927
A vs C (VGIV vs VGII)	C (VGII)	CNBG_4326	3.11406	11.2891	2.11503e-16	3.93737e-14	820.934	699.492	5551.72	5328.51	5195.62	5572.72	1926.31	1969.02	1987.81	2682.98	0	0	102.113	59.773	419.873	341.899	0	0	0	0	0	0	95.463	169.549	265.793	202.986	0	191.679	182.209	0	457.775	0	249.798	95.312	0	0	111.462	216.678
A vs C (VGIV vs VGII)	C (VGII)	CNBG_1345	5.34759	9.79197	5.13863e-16	9.26719e-14	96.13	0	1899.15	1710.09	1798.64	1925.56	735.701	563.901	433.109	709.632	0	0	0	0	42.248	103.191	0	0	0	0	0	0	43.196	30.709	51.581	15.332	0	0	82.543	0	0	63.208	37.748	143.874	0	0	100.867	0
A vs C (VGIV vs VGII)	C (VGII)	CNBG_3433	5.22416	8.87325	6.89642e-16	1.17057e-13	52.537	0	319.401	152.303	1028.77	920.527	310.75	243.935	51.049	30.02	0	0	0	0	0	0	0	0	0	0	0	0	0	61.535	0	30.71	125.512	0	0	0	0	0	0	0	0	0	0	0
A vs C (VGIV vs VGII)	C (VGII)	CNBG_3152	9.93218	8.0013	7.543e-16	1.24373e-13	0	0	943.486	765.436	598.235	859.56	123.92	58.39	177.142	204.282	0	0	85.688	75.243	176.31	95.755	0	962.286	0	0	0	0	180.793	42.738	23.93	42.572	0	483.867	114.622	0	0	0	0	0	0	246.505	0	0
A vs C (VGIV vs VGII)	C (VGII)	CNBG_0756	4.27399	9.26139	7.76922e-16	1.24545e-13	160.051	64.372	1883.73	1885.19	2016.96	1800.04	664.624	483.157	477.399	508.525	0	0	233.984	390.386	128.42	261.619	242.304	0	0	0	0	0	65.905	186.811	52.288	69.719	0	0	0	0	251.286	286.685	0	153.073	287.167	0	153.865	0
A vs C (VGIV vs VGII)	C (VGII)	CNBG_2214	9.79115	7.87514	1.01829e-15	1.58826e-13	0	0	386.121	350.175	833.671	648.682	42.328	110.761	0	13.367	0	0	0	0	257.611	524.818	0	0	0	0	0	0	198.331	0	445.803	349.657	0	0	0	115.451	0	191.69	515.164	175.473	0	0	0	99.713
A vs C (VGIV vs VGII)	C (VGII)	CNBG_3720	9.71602	7.8046	4.77194e-15	7.24708e-13	0	0	399.1	348.809	704.886	534.856	0	0	0	0	0	0	82.762	145.343	964.778	1109.57	0	0	0	0	0	0	2152.43	1650.65	2448.89	1418.4	0	0	0	0	111.185	761.494	1566.39	1565.45	0	0	0	0
A vs C (VGIV vs VGII)	C (VGII)	CNBG_3523	4.6166	8.72759	5.45194e-15	8.06748e-13	39.049	20.965	701.174	429.508	575.62	702.116	453.312	334.183	183.804	252.005	0	0	46.06	0	0	51.32	0	0	0	0	0	0	64.337	22.904	51.304	0	0	0	0	0	0	47.291	0	10.733	212.233	0	0	0
A vs C (VGIV vs VGII)	C (VGII)	CNBG_3227	3.64433	9.58216	7.26517e-15	1.04818e-12	129.543	193.609	2088.85	1996.33	1726.42	1501.22	908.421	1038.01	844.744	774.142	0	0	228.39	14.321	0	218.429	0	0	0	0	1159.69	0	91.464	649.973	127.353	356.737	265.054	367.306	349.328	79.923	0	0	0	45.677	0	0	320.357	138.445
A vs C (VGIV vs VGII)	C (VGII)	CNBG_5686	5.54626	8.74777	7.74424e-15	1.09005e-12	0	59.445	514.212	385.577	999.862	875.736	121.96	150.717	80.707	143.549	0	0	683.762	543.126	401.564	363.295	0	0	0	0	0	0	593.24	648.614	580.999	647.273	0	91.633	174.298	79.756	87.592	333.57	517.891	303.861	199.952	0	0	207.233
A vs C (VGIV vs VGII)	C (VGII)	CNBG_2255	3.17977	9.98509	1.72362e-14	2.32525e-12	249.501	276.958	1480.05	2064.77	2028.8	1850.32	1103.91	1286.38	418.051	436.75	0	0	60.721	479.773	790.326	270.917	156.835	454.401	260.718	0	0	0	0	0	16.932	30.186	0	0	0	0	0	62.24	111.493	311.611	0	0	0	257.593
A vs C (VGIV vs VGII)	C (VGII)	CNBG_5193	4.46822	10.4074	1.73255e-14	2.32525e-12	382.047	91.058	4098.37	2804.19	4101.43	4981.39	1498.82	909.627	4459.18	5166.21	0	0	0	0	408.453	221.935	0	0	0	0	0	0	209.784	643.732	332.661	344.814	0	420.989	0	122.101	266.237	0	181.352	486.874	0	142.668	0	105.398
A vs C (VGIV vs VGII)	C (VGII)	CNBG_3630	3.87126	9.00812	3.81034e-14	4.88656e-12	884.389	642.607	11213.1	10771.2	9902.8	8811	5246.97	4625.02	3220.3	3575.61	7230.51	0	783.843	920.65	0	301.586	1394.91	0	0	0	0	0	397.328	0	751.812	0	0	0	0	0	2724.27	0	0	249.612	0	0	0	0
A vs C (VGIV vs VGII)	C (VGII)	CNBG_1618	4.49137	9.00839	5.93585e-14	7.44691e-12	134.184	21.584	1624.77	1276.21	1516.28	1702.58	1476.93	1329.76	402.388	600.953	0	0	2589.2	3348.51	1162.75	1421.29	243.76	0	944.825	0	0	0	0	0	0	140.286	0	399.267	0	0	631.957	1249.65	1205.61	879.97	1011.08	135.416	154.805	1100.15
A vs C (VGIV vs VGII)	C (VGII)	CNBG_2641	3.98077	9.07182	1.29845e-13	1.56449e-11	146.387	54.359	1205.95	667.095	1386.51	1396.04	744.889	406.729	382.043	497.84	0	289.545	198.052	330.393	162.941	176.973	0	0	0	0	0	0	222.595	236.945	176.873	137.756	0	223.441	211.966	0	0	648.18	241.927	462.398	121.576	797.655	649.664	0
A vs C (VGIV vs VGII)	C (VGII)	CNBG_0417	9.55242	7.64552	2.15811e-13	2.54172e-11	0	0	506.777	720.394	464.869	566.332	34.691	15.919	0	2.794	0	0	0	0	0	0	0	0	0	0	0	0	0	39.186	0	0	0	0	0	0	0	0	48.028	55.071	0	0	0	0
A vs C (VGIV vs VGII)	C (VGII)	CNBG_1142	5.79798	8.03596	2.31749e-13	2.67484e-11	0	10.109	156.179	119.692	202.152	180.917	5.921	6.118	0	6.594	0	0	200.821	137.078	122.064	62.043	0	0	31.873	0	0	0	15.526	66.475	161.278	133.206	0	0	0	0	30.107	45.949	109.731	212.981	0	0	0	0
A vs C (VGIV vs VGII)	C (VGII)	CNBG_1457	2.58711	11.921	2.59509e-13	2.93653e-11	3680.73	4388.91	18616	15824.3	20415.2	18876.6	5273.8	4704.12	5573.13	10236.9	0	0	987.41	72.296	792.932	554.96	0	0	0	0	0	0	0	165.033	184.777	285.569	0	0	0	0	0	0	298.67	231.534	0	0	0	350.81
A vs C (VGIV vs VGII)	C (VGII)	CNBG_5588	3.04209	9.86155	4.79485e-13	5.26367e-11	865.732	958.951	3728.4	3848.81	5748.34	6401.27	2497.88	2705.4	454.926	780.401	0	0	0	270.767	1841.32	1505.26	0	0	0	0	0	0	294.991	929.437	1040.66	356.043	0	0	0	256.772	547.196	206.991	0	96.525	0	0	0	219.346
A vs C (VGIV vs VGII)	C (VGII)	CNBG_5572	3.54459	9.03026	4.83408e-13	5.26367e-11	974.546	839.156	8897.87	9041.35	8839.28	8605.48	6079.21	4757.69	3496.18	4369.24	0	0	10780.7	11221.3	7527.67	10722.2	5220.55	0	11462	0	0	1709.93	1481.64	1256.27	844.101	241.069	982.243	738.136	1297.63	0	1280.2	478.102	1144.19	2804.02	2231.11	2107.21	5162.58	9019.58
A vs C (VGIV vs VGII)	C (VGII)	CNBG_9274	5.18569	7.95559	6.05107e-13	6.4668e-11	18.16	14.623	373.881	260.695	537.127	500.265	13.272	52.945	26.466	36.435	0	0	0	0	0	393.09	0	0	0	0	0	0	0	0	178.595	79.59	0	0	257.197	0	0	0	0	104.609	0	0	0	0
A vs C (VGIV vs VGII)	C (VGII)	CNBG_3718	9.47453	7.57504	8.9e-13	9.33852e-11	0	0	251.334	151.912	286.544	284.841	0	0	0	0	0	0	68.783	291.836	31.394	153.278	0	0	0	0	0	0	352.306	387.713	280.911	250.802	0	0	0	0	185.293	423.758	56.228	267.202	0	0	0	0
A vs C (VGIV vs VGII)	C (VGII)	CNBG_5996	6.34151	7.62624	1.3905e-12	1.43296e-10	5.604	0	257.399	257.533	257.11	251.722	37.509	47.936	387.51	291.211	0	0	39.673	0	0	0	0	0	0	0	0	0	27.682	59.167	0	29.584	0	111.202	0	0	0	0	0	9.241	0	0	0	0
A vs C (VGIV vs VGII)	C (VGII)	CNBG_2861	3.8628	8.72472	1.63696e-12	1.65735e-10	35.372	35.603	106.525	107.318	376.732	465.951	156.141	157.746	163.934	237.989	0	0	313.653	578.132	858.303	872.74	0	0	358.613	0	0	0	327.795	264.95	244.309	288.623	63.768	0	0	76.457	42.29	193.571	77.051	226.474	96.393	90.268	51.051	66.435
A vs C (VGIV vs VGII)	C (VGII)	CNBG_0982	2.9097	10.6351	1.7551e-12	1.74633e-10	967.369	1453.72	8517.27	6624.1	8193.16	6447.92	326.105	160.161	1837.91	1715.33	1653.69	0	73.104	224.785	100.561	1477.2	0	0	420.301	0	0	1013.08	935.253	951.888	1229.77	1015.33	0	208.377	0	362.42	0	0	265.903	239.785	0	210.202	242.462	311.413
A vs C (VGIV vs VGII)	C (VGII)	CNBG_2842	6.41008	7.68571	2.05871e-12	2.0137e-10	7.113	0	348.468	209.875	272.632	394.122	649.8	450.467	193.657	303.55	0	0	150.752	33.076	0	0	0	0	0	0	0	0	0	0	0	62.454	102.098	0	0	61.409	0	0	0	11.708	0	144.595	0	0
A vs C (VGIV vs VGII)	C (VGII)	CNBG_4204	5.13989	10.0762	2.66354e-12	2.56188e-10	133.734	0	1892.82	1540.63	2117.71	2217.49	203.001	141.886	406.267	325.836	0	0	0	0	121.271	0	0	0	0	0	0	0	41.308	58.758	0	58.659	0	0	0	0	0	121	144.512	13.771	0	0	96.478	0
A vs C (VGIV vs VGII)	C (VGII)	CNBG_9392	4.63218	8.0742	1.13978e-11	1.07831e-09	37.026	0	473.776	411.729	438.404	473.42	142.889	163.151	79.25	71.931	0	0	78.508	57.43	0	58.344	0	0	0	0	0	0	0	26.046	58.317	0	0	0	210.202	0	0	0	0	122.032	0	0	0	0
A vs C (VGIV vs VGII)	C (VGII)	CNBG_3517	2.94125	9.62229	1.31472e-11	1.22375e-09	251.235	202.207	1264.76	924.687	1347.01	1520.56	623.95	412.352	236.081	514.917	0	0	59.124	220.601	0	0	0	0	0	0	0	0	0	88.297	16.471	0	0	0	0	0	0	0	0	27.584	0	0	0	0
A vs C (VGIV vs VGII)	C (VGII)	CNBG_2116	9.35286	7.46049	2.34323e-11	2.08043e-09	0	0	663.521	459.894	237.863	306.672	70.669	109.137	0	3.979	0	0	0	137.019	0	53.516	0	0	0	0	0	0	33.557	0	80.247	23.877	0	134.798	0	0	0	0	0	33.592	0	0	0	0
A vs C (VGIV vs VGII)	C (VGII)	CNBG_9038	4.7401	7.8864	2.38025e-11	2.08127e-09	44.814	0	554.952	439.207	633.82	576.831	311.587	478.642	206.358	278.515	0	0	118.237	17.297	702.533	528.234	0	0	225.823	0	0	0	387.566	275.035	285.97	411.186	0	778.064	0	0	317.769	161.245	433.307	680.913	0	0	0	83.671
A vs C (VGIV vs VGII)	C (VGII)	CNBG_4611	2.74486	10.4769	2.48862e-11	2.14356e-09	774.836	528.947	6726.52	5647.81	3495.65	3717.45	347.197	314.561	22.75	167.377	0	0	660.358	1540.18	0	553.329	0	1235.86	591.33	0	245.197	571.156	1102.36	658.524	1059.93	1394.19	502.647	232.938	772.951	2635.18	110.893	843.904	755.964	481.884	0	0	270.92	0
A vs C (VGIV vs VGII)	C (VGII)	CNBG_0203	4.72609	7.87413	3.41766e-11	2.90049e-09	57.338	0	987.727	901.112	833.232	703.952	177.029	72.309	374.056	366.004	0	0	50.236	0	0	0	0	0	0	0	0	0	212.499	150.46	308.87	74.824	0	0	134.337	0	0	0	244.861	234.823	0	0	165.355	0
A vs C (VGIV vs VGII)	C (VGII)	CNBG_3820	2.54452	11.3327	3.68637e-11	3.0832e-09	3236.1	4859.91	25952.2	24270.7	18530	19410.7	6949.49	6055.93	18440.9	32532.8	0	877.098	1785.08	1098.51	1315.08	1210.58	0	0	0	0	0	0	171.92	0	537.184	294.484	0	0	0	0	316.349	0	999.675	392.134	0	341.905	0	254.584
A vs C (VGIV vs VGII)	C (VGII)	CNBG_3734	2.41905	14.0654	4.24546e-11	3.45078e-09	5283.2	3882.84	20058.3	18152.9	19515.7	20495	11961.8	9703.07	47685.1	62143.8	1753.65	716.257	58.912	43.095	483.794	328.029	0	0	112.297	0	0	0	301.396	429.545	688.651	439.443	0	0	157.782	239.601	0	161.432	433.734	787	0	169.531	383.996	998.611
A vs C (VGIV vs VGII)	C (VGII)	CNBG_5993	3.59405	8.91292	5.28836e-11	4.23876e-09	67.453	155.097	888.137	1283.08	1027.25	1048.31	161.307	228.431	93.555	206.115	0	0	0	0	0	0	0	0	0	0	0	0	0	0	0	0	0	0	0	0	0	0	41.547	0	0	0	0	72.07
A vs C (VGIV vs VGII)	C (VGII)	CNBG_3643	3.17462	9.27668	5.51792e-11	4.36218e-09	524.372	901.684	3605.92	3126.52	5462.02	4726.41	823.398	861.077	460.491	545.518	0	0	0	0	0	0	0	0	1107.17	0	0	0	0	644.288	0	0	0	0	0	0	0	0	0	0	0	0	0	0
A vs C (VGIV vs VGII)	C (VGII)	CNBG_5896	3.69651	8.49053	5.85585e-11	4.56677e-09	56.952	91.662	889.376	1156.24	703.547	812.186	363.961	314.759	912.439	795.534	0	0	0	117.512	596.126	0	0	0	95.808	0	0	0	140.732	166.655	74.649	282.684	0	94.193	0	163.966	0	0	0	62.459	0	0	0	70.996
A vs C (VGIV vs VGII)	C (VGII)	CNBG_2203	3.88338	8.34477	7.05813e-11	5.431e-09	124.807	50.194	1517.2	1458.9	1061.58	1211.22	25.625	106.9	30.116	198.291	0	0	0	47.942	74.956	0	0	0	0	0	0	0	77.098	109.082	91.597	27.101	0	0	0	0	0	0	0	25.535	0	0	0	0
A vs C (VGIV vs VGII)	C (VGII)	CNBG_0274	2.25226	12.2854	8.29587e-11	6.2994e-09	1398.4	1351	4675.39	4555.48	5072.7	5578.41	3254.63	2896.66	2686.56	3453.74	0	0	146.833	153.049	602.845	653.952	0	0	524.751	176.331	0	0	76.79	91.235	153.22	209.942	0	51.426	0	44.769	247.375	75.465	450.572	248.009	0	52.822	179.383	311.089
A vs C (VGIV vs VGII)	C (VGII)	CNBG_5144	2.70351	10.144	8.41349e-11	6.30575e-09	4322.88	4203.2	21074.4	25453.2	26049.3	18990.5	113.527	0	0	0	0	0	0	0	0	0	0	0	0	0	0	0	0	0	0	295.625	0	0	0	0	0	0	347.53	722.548	0	0	0	0
A vs C (VGIV vs VGII)	C (VGII)	CNBG_5448	9.25765	7.37617	9.2702e-11	6.85876e-09	0	0	221.377	263.368	236.001	166.684	20.725	34.63	122.492	54.474	0	0	0	16.28	0	61.966	0	0	0	0	0	0	25.868	36.877	72.265	9.224	0	103.953	198.735	226.26	50.002	0	0	77.791	0	0	0	39.295
A vs C (VGIV vs VGII)	C (VGII)	CNBG_3283	9.32353	7.43357	1.25392e-10	9.15995e-09	0	0	398.013	474.063	263.7	422.183	249.923	162.894	42.718	229.361	0	0	0	0	0	0	0	0	177.593	0	0	0	0	0	0	15.424	0	0	0	0	0	0	0	28.95	0	0	0	0
A vs C (VGIV vs VGII)	C (VGII)	CNBG_4465	2.53829	11.0699	1.48396e-10	1.07049e-08	1007.06	662.475	3363	2749.22	4166.2	3835.84	5330.22	5307.5	3199.41	4971.36	345.855	225.657	834.235	2061.53	3048.02	2205.84	0	0	1149.81	0	0	0	1384.93	2584.52	1825.89	2149.94	0	347.641	1075.21	756.476	249.425	633.316	264.72	1138.8	0	0	606.404	458.774
A vs C (VGIV vs VGII)	C (VGII)	CNBG_4402	2.65521	9.67382	1.55888e-10	1.11065e-08	200.882	239.956	1024.16	939.597	1194.86	1057.02	1274.67	1151.03	416.496	520.819	1195.35	0	0	40.251	31.394	0	0	0	0	0	0	0	128.107	114.037	25.544	114.002	0	0	0	0	61.767	0	112.457	74.822	0	263.914	224.416	145.793
A vs C (VGIV vs VGII)	C (VGII)	CNBG_0169	2.2739	11.2893	1.89505e-10	1.31763e-08	1166.29	1026.45	3329.87	2370.86	4377.33	4287.69	1359.57	1293.78	399.638	668.19	0	0	59.236	117.011	608.634	462.454	0	0	593.408	0	0	0	41.468	29.496	181.594	44.16	601.626	0	317.153	434.923	0	60.726	217.568	138.159	272.868	0	0	502.544
A vs C (VGIV vs VGII)	C (VGII)	CNBG_1361	4.78095	8.85304	2.03884e-10	1.40073e-08	0	357.336	3245.73	2895.43	3449.01	3371.43	612.23	777.047	2961.73	2537.88	0	0	0	0	0	0	0	0	0	0	0	0	0	0	61.469	270.113	0	0	0	0	0	0	0	0	0	0	0	0
A vs C (VGIV vs VGII)	C (VGII)	CNBG_3860	2.82058	11.6368	3.21366e-10	2.18188e-08	850.109	1824.03	4969.68	4404.64	7346.14	7763.04	1612.43	1823.17	3043.73	3120.44	0	0	1956.07	3889.57	578.452	813.805	0	0	878.991	0	455.281	0	1238.85	1949.86	1262.85	2362.95	1868.8	2703.39	2052.62	2164.49	515.497	313.915	1124.78	949.105	0	772.392	503.052	732.741
A vs C (VGIV vs VGII)	C (VGII)	CNBG_9344	2.8397	9.46497	4.14795e-10	2.78347e-08	255.474	198.52	1238.58	1202.85	1167.04	1503.74	748.544	668.82	547.81	436.817	0	0	404.053	368.36	42.588	104.013	0	0	88.971	0	0	0	87.083	0	17.332	30.895	0	0	0	0	250.892	0	0	145.003	0	0	0	131.856
A vs C (VGIV vs VGII)	C (VGII)	CNBG_2498	4.24564	7.75054	4.20874e-10	2.7918e-08	55.009	22.125	595.41	636.182	639.804	678.088	212.537	426.985	172.903	256.363	0	0	337.616	232.947	264.749	0	0	1083.43	276.603	0	0	1669.13	135.931	0	161.709	71.863	0	0	0	949.456	0	0	235.216	112.707	0	138.734	0	307.432
A vs C (VGIV vs VGII)	C (VGII)	CNBG_6022	2.78716	9.1881	4.88817e-10	3.20564e-08	381.774	347.052	1308.04	1262.98	2147.5	1990.69	806.757	384.019	208.109	243.824	0	0	0	280.226	1035.88	1429.43	0	0	166.505	0	0	401.688	492.162	521.847	973.837	777.47	0	0	155.084	286.317	777.57	236.305	1058.58	1031.32	0	0	191.441	0
A vs C (VGIV vs VGII)	C (VGII)	CNBG_1574	2.8714	9.76461	4.97202e-10	3.22399e-08	284.392	517.28	3949.3	3525.48	2128.07	2505.04	1761.43	1544.25	766.312	1071.59	0	2223.56	1259.67	1716.38	595.832	1456.34	0	0	1493.96	0	0	0	794.409	1343.2	1140.11	841.467	0	245.322	232.404	213.471	583.399	177.544	212.061	608.739	0	249.91	285.335	0
A vs C (VGIV vs VGII)	C (VGII)	CNBG_4819	2.15967	11.4076	6.13807e-10	3.93587e-08	2017.32	1960.02	4907.42	3051.17	7261.18	7208.97	6003.48	5294.93	2598.52	2669.21	0	672.607	91.952	242.229	1009.29	1285.03	0	0	0	0	0	0	647.371	550.524	693.465	456.688	0	0	0	0	123.455	375.617	224.323	107.411	141.068	0	151.129	0
A vs C (VGIV vs VGII)	C (VGII)	CNBG_4223	3.90086	8.04477	7.6748e-10	4.86717e-08	38.182	8.79	296.379	302.869	291.44	348.519	100.949	121.67	37.219	158.324	0	140.959	115.937	16.958	52.898	64.56	0	0	55.247	0	0	0	0	76.853	64.53	38.438	157.11	0	0	0	0	0	47.426	72.035	0	0	0	0
A vs C (VGIV vs VGII)	C (VGII)	CNBG_9608	4.23525	8.72868	8.82967e-10	5.5387e-08	50.305	0	296.14	412.334	454.513	441.367	86.309	49.242	120.446	219.593	0	0	32.437	99.641	44.378	162.448	0	0	46.351	0	0	0	452.014	644.653	649.635	451.675	65.935	0	130.319	158.139	0	100.066	179.228	339.948	0	0	52.794	137.397
A vs C (VGIV vs VGII)	C (VGII)	CNBG_3138	3.26688	8.91992	9.44841e-10	5.8631e-08	447.172	955.677	3620.01	3561.9	5739.4	4790.7	3601.89	2956.1	3019.96	4760.28	0	0	0	220.394	231.689	570.384	0	0	0	0	0	0	0	169.432	284.571	412.312	0	0	0	0	441.026	0	0	552.999	0	0	0	0
A vs C (VGIV vs VGII)	C (VGII)	CNBG_6056	8.9636	7.10547	1.21597e-09	7.46525e-08	0	0	99.416	128.415	118.555	83.737	45.738	41.402	66.123	30.623	0	0	0	45.216	0	0	58.982	85.62	0	0	0	0	47.787	79.601	57.302	159.474	0	0	0	27.869	0	141.45	28.147	26.651	0	0	0	0
A vs C (VGIV vs VGII)	C (VGII)	CNBG_3989	8.90693	7.05322	1.25908e-09	7.64857e-08	0	0	607.041	337.47	376.794	412.282	391.138	386.514	129.023	192.099	0	0	187.187	143.826	64.216	261.619	242.304	0	0	0	0	0	263.643	560.419	732.066	162.682	0	264.572	125.163	0	0	0	57.071	87.465	0	0	0	0
A vs C (VGIV vs VGII)	C (VGII)	CNBG_5416	3.8483	7.82929	1.32282e-09	7.9521e-08	260.05	69.522	1980.32	502.537	2229.39	2112.07	1588.97	1394.66	407.658	1865.81	0	6508.57	1174.04	645.359	406.447	499.698	770.92	0	0	0	0	0	214.116	148.473	166.246	290.134	0	0	0	0	388.635	0	700.14	138.549	0	0	498.755	314.805
A vs C (VGIV vs VGII)	C (VGII)	CNBG_1497	8.92722	7.07246	1.34349e-09	7.99306e-08	0	0	397.686	438.349	563.487	421.884	44.267	108.721	78.022	143.683	0	0	0	0	310.667	379.952	0	0	486.89	0	0	0	319.687	339.069	506.211	842.192	0	0	0	139.5	303.267	115.219	0	238.071	0	0	186.537	0
A vs C (VGIV vs VGII)	C (VGII)	CNBG_9361	2.74704	9.49038	1.59792e-09	9.31476e-08	315.268	194.006	1583.98	1556.87	1351.59	1498.77	328.453	355.547	288.177	419.27	0	0	0	0	44.808	182.405	337.896	0	93.608	0	0	0	320.785	586.188	164.093	227.48	0	92.016	262.536	240.278	0	133.976	40.004	320.392	0	0	0	0
A vs C (VGIV vs VGII)	C (VGII)	CNBG_6082	9.04771	7.18129	1.71216e-09	9.8809e-08	0	0	572.779	689.519	235.018	249.823	188.279	107.672	7.218	28.567	0	0	0	80.532	0	0	0	0	0	0	0	0	73.322	208.692	146.038	26.067	0	0	0	0	0	0	192.705	85.569	0	0	0	0
A vs C (VGIV vs VGII)	C (VGII)	CNBG_2964	2.66635	9.2585	2.04146e-09	1.16646e-07	55.266	65.802	358.337	355.737	339.661	285.033	232.976	217.739	16.449	43.878	0	0	0	14.998	11.681	28.498	0	0	0	0	150.654	0	11.873	25.447	4.752	0	0	0	0	103.931	0	105.645	10.51	15.904	0	0	27.754	0
A vs C (VGIV vs VGII)	C (VGII)	CNBG_1854	2.95269	10.2348	2.12749e-09	1.2037e-07	1474.42	3588.81	15000.2	13624.8	14651.2	16175.5	14752.8	13437.9	3828.12	11059.6	0	0	0	431.625	1909.7	1569.98	0	0	0	0	0	2732.41	582.663	999.04	783.047	677.042	0	0	0	0	0	0	0	0	0	0	0	0
A vs C (VGIV vs VGII)	C (VGII)	CNBG_0831	5.23879	7.52943	2.40134e-09	1.34545e-07	0	17.516	297.509	302.127	222.591	228.121	97.723	83.278	0	13.233	0	0	0	0	0	21.46	99.415	0	0	0	0	266.51	0	19.162	42.922	38.345	0	0	0	188.141	51.949	0	0	26.943	0	0	0	0
A vs C (VGIV vs VGII)	C (VGII)	CNBG_5217	2.36816	10.1601	2.4822e-09	1.37738e-07	1657.17	2272.44	6630.99	6393.75	7989.81	8291.17	2596.2	3164.3	1145.88	563.356	0	0	0	0	815.681	1201.33	0	0	0	0	0	0	0	0	333.184	116.917	0	0	0	0	0	0	0	0	0	0	0	0
A vs C (VGIV vs VGII)	C (VGII)	CNBG_4842	2.21427	10.3401	3.83478e-09	2.08778e-07	846.079	868.115	3171.86	2640.57	3344.1	3135.43	1676.61	1513.98	2113.73	2579.26	0	1260.13	1249.33	907.876	1359.11	2070.17	222.942	0	1605.11	419.041	0	0	424.196	472.677	649.543	385.18	0	121.64	345.753	0	1388.72	352.202	210.342	724.457	0	123.928	141.474	91.487
A vs C (VGIV vs VGII)	C (VGII)	CNBG_0952	4.06173	8.30836	5.2022e-09	2.78e-07	8.398	0	81.329	58.899	74.183	60.839	61.031	62.647	29.232	43.945	0	0	19.942	0	0	0	0	0	28.464	0	0	0	50.724	16.487	12.918	11.584	0	0	35.634	80.724	0	0	0	13.911	30.663	0	21.547	0
A vs C (VGIV vs VGII)	C (VGII)	CNBG_3106	2.78412	8.91697	5.20257e-09	2.78e-07	133.525	107.477	411.209	614.519	634.929	733.678	212.169	219.858	624.032	734.511	0	0	283.393	103.648	226.353	131.574	0	0	0	0	0	0	65.991	211.44	131.536	140.903	0	132.557	63.242	0	0	0	347.443	242.225	0	0	77.069	250.296
A vs C (VGIV vs VGII)	C (VGII)	CNBG_0705	2.69345	9.60481	8.02455e-09	4.24859e-07	234.472	135.515	1037.01	673.145	873.043	1116.28	1217.78	1129.62	380.734	300.935	0	0	42.565	224.195	582.723	331.92	0	318.449	60.866	0	0	0	326.857	254.002	509.564	359.837	86.511	358.143	0	207.861	114.694	306.082	261.075	456.335	0	0	0	45.109
A vs C (VGIV vs VGII)	C (VGII)	CNBG_9448	5.90639	7.26657	9.85346e-09	5.16948e-07	0	5.833	66.502	47.053	114.957	132.711	22.256	8.93	14.141	4.269	0	0	12.852	73.313	35.156	57.189	0	0	36.727	0	0	0	53.674	38.295	42.892	76.721	0	0	0	0	0	26.458	157.945	59.852	118.506	0	0	0
A vs C (VGIV vs VGII)	C (VGII)	CNBG_4693	3.89683	8.15863	1.01026e-08	5.25246e-07	111.592	0	653.368	637.899	804.111	786.451	315.405	405.997	0	229.384	0	0	217.782	152.99	238.997	194.721	676.283	0	124.839	847.567	0	0	61.276	173.803	194.604	21.641	353.606	0	0	107.032	0	89.018	53.163	264.512	0	125.3	0	0
A vs C (VGIV vs VGII)	C (VGII)	CNBG_3824	2.78183	8.80364	1.10179e-08	5.67716e-07	344.957	221.9	1566.74	1584.62	1615.75	1653.76	528.759	385.583	116.371	474.928	0	0	0	0	0	0	0	0	0	0	0	0	170.463	60.219	303.425	89.678	0	0	483.001	0	0	0	73.241	507.336	0	0	0	0
A vs C (VGIV vs VGII)	C (VGII)	CNBG_0583	3.5403	8.13587	1.14441e-08	5.84462e-07	63.503	10.22	455.645	424.453	429.137	362.304	318.529	343.31	593.671	331.558	0	0	112.352	335.299	61.519	75.104	231.877	0	64.266	0	0	0	659.033	536.39	337.828	614.48	0	0	421.204	219.517	0	184.59	303.104	356.117	207.086	64.657	73.295	47.623
A vs C (VGIV vs VGII)	C (VGII)	CNBG_6010	2.93368	8.54001	1.34898e-08	6.82003e-07	169.331	109.003	1368.13	895.042	986.159	818.353	125.717	71.616	65.665	90.394	0	0	0	0	0	0	0	0	0	0	0	0	0	0	0	19.728	0	0	0	0	0	0	0	0	0	0	0	0
A vs C (VGIV vs VGII)	C (VGII)	CNBG_3028	4.05468	7.7804	1.35904e-08	6.82003e-07	74.614	0	280.335	173.478	713.317	514.904	458.539	370.119	878.935	496.298	0	0	393.099	901.305	1378.06	1415.67	0	0	125.188	0	0	0	737.428	1045.71	1000.12	542.386	177.29	1603.56	584.228	429.345	0	89.26	213.232	510.11	268.073	1884.7	286.942	649.352
A vs C (VGIV vs VGII)	C (VGII)	CNBG_6126	2.65987	9.04123	1.4261e-08	7.09486e-07	865.121	1232.81	2977.77	2193.87	5713.63	4896.93	3266.01	1987.3	3780.82	4158.64	0	0	4046.28	4627.48	6732.98	7180.61	0	1216.59	1408.04	0	2003.63	2251.28	3561.4	4594.54	4868.82	4716.32	0	0	2582.69	2059.56	1710.89	0	1731.6	1683.46	1480.62	464.682	552.852	0
A vs C (VGIV vs VGII)	C (VGII)	CNBG_2221	3.71384	10.4136	1.56246e-08	7.70679e-07	636.333	106.635	3381.45	2613.97	3855.66	4454.18	1639.08	1339.58	949.134	1100.45	0	0	697.798	306.377	0	312.078	0	0	0	0	0	0	196.541	185.7	155.942	69.318	377.581	0	373.284	114.41	749.435	190.005	283.693	195.642	142.734	802.88	152.941	98.826
A vs C (VGIV vs VGII)	C (VGII)	CNBG_0328	3.63795	7.85538	1.68994e-08	8.26497e-07	33.189	32.059	353.185	293.872	260.206	401.42	149.076	113.572	135.684	116.212	0	0	0	0	257.135	52.321	0	0	0	0	0	0	32.804	70.056	104.592	81.703	0	131.76	0	0	189.701	0	0	229.819	0	0	0	0
A vs C (VGIV vs VGII)	C (VGII)	CNBG_2132	2.0409	10.9668	1.70576e-08	8.27222e-07	3803.63	3148.79	12343.5	9839.69	11633.2	11731.8	6046.99	5937	5715.93	6220.85	4587.82	7409.33	5539.64	9471.74	6111.36	6471.33	3679.01	10577.2	8999.97	10090.3	1220.94	1397.35	1156.5	4961.76	1643.99	2494.6	0	2895.96	3761.51	5033.9	536.835	5483.84	3276.76	1893	3389.72	2894.62	4382.29	1935.82
A vs C (VGIV vs VGII)	C (VGII)	CNBG_6104	5.15442	7.45653	2.15242e-08	1.0312e-06	0	29.85	421.339	395.277	301.21	417.254	141.664	210.196	162.101	185.215	0	0	0	0	0	0	0	0	0	0	0	0	0	0	54.703	0	0	0	350.051	80.089	0	0	0	0	0	0	0	69.368
A vs C (VGIV vs VGII)	C (VGII)	CNBG_5414	2.95266	8.30159	2.16211e-08	1.0312e-06	526.491	590.537	2399.88	2033.21	3591.52	3423.09	1925.41	1965.2	0	684.239	0	0	0	775.94	0	0	0	0	512.171	0	0	0	780.229	1970.79	2908.79	1305.68	709.989	0	0	0	3721.14	1048.54	0	2421.69	1074.75	2024.91	0	758.825
A vs C (VGIV vs VGII)	C (VGII)	CNBG_4540	2.86756	8.7506	2.41454e-08	1.14216e-06	144.958	275.607	1318.85	1000.19	1259.36	1155.45	1043.16	1258.28	242.267	581.529	0	0	0	101.527	190.359	155.114	0	0	132.583	0	0	0	65.127	46.144	129.183	160.785	187.685	392.122	0	0	0	283.353	282.04	561.85	141.901	0	608.124	0
A vs C (VGIV vs VGII)	C (VGII)	CNBG_3846	2.4772	9.17634	3.01287e-08	1.4136e-06	101.38	134.863	619.933	519.73	508.173	546.273	92.333	157.271	17.202	86.617	0	0	156.358	185.27	85.572	121.813	0	0	357.537	0	276.321	108.075	108.94	77.686	182.686	155.54	635.787	0	293.217	304.913	0	96.501	19.203	123.83	192.216	135.001	101.791	66.239
A vs C (VGIV vs VGII)	C (VGII)	CNBG_4857	2.04134	12.917	3.5013e-08	1.62951e-06	2520.81	3786.28	11197.4	10739.9	10001.1	10967.3	6263.49	5772.84	5171.43	7154.17	1602.64	0	6453.85	8823.24	5040.32	6126.36	6661.5	4470.89	7453.13	4835.86	0	0	200.404	214.027	332.83	344.644	194.285	536.721	128.016	58.402	901.357	1472.29	2783.8	3432.37	1909.15	1857.16	4758.7	2584.13
A vs C (VGIV vs VGII)	C (VGII)	CNBG_3690	2.61773	9.00179	3.62778e-08	1.66944e-06	1188.43	1690.5	5875.43	4852.3	6332.78	7696.63	11861.5	13144.3	1399.35	7870.98	1703.59	0	0	575.495	5161.05	3998.9	0	0	635.329	0	0	0	652.332	222.607	1620.2	643.925	0	0	0	0	0	0	0	103.605	0	0	0	0
A vs C (VGIV vs VGII)	C (VGII)	CNBG_1093	2.04598	12.4395	3.64494e-08	1.66944e-06	1191.5	1838.38	4673.86	4222.5	5135.16	4979.88	1714.4	1370.57	1644.25	1584.7	0	234.338	48.204	21.157	263.808	250.369	0	0	0	0	0	0	111.964	47.898	160.909	87.904	0	0	0	0	0	0	0	22.455	0	0	0	0
A vs C (VGIV vs VGII)	C (VGII)	CNBG_3025	4.94331	7.18679	3.95672e-08	1.79797e-06	7.884	0	126.895	64.871	131.672	122.233	0.47	4.099	0	12.249	103.916	0	41.951	42.947	0	0	0	0	0	0	0	0	19.475	69.457	23.33	62.593	0	0	112.386	0	75.425	143.877	51.543	39.07	0	0	0	0
A vs C (VGIV vs VGII)	C (VGII)	CNBG_0237	2.48171	9.37844	4.21013e-08	1.89818e-06	165.558	183.834	988.096	857.005	667.125	903.349	737.538	650.011	289.29	432.816	0	0	101.086	62.115	0	157.619	0	0	0	0	0	0	0	40.21	33.772	10.057	0	0	0	0	0	0	0	18.845	0	0	0	0
A vs C (VGIV vs VGII)	C (VGII)	CNBG_1878	2.61616	9.68991	4.72797e-08	2.11512e-06	269.7	120.113	961.878	741.959	1029.82	984.397	763.021	607.243	1118.42	840.284	0	0	0	356.75	194.709	113.17	0	0	116.226	0	0	0	56.722	181.871	169.691	181.901	82.606	113.953	0	347.216	54.765	125.276	74.796	217.832	0	233.927	0	43.063
A vs C (VGIV vs VGII)	C (VGII)	CNBG_3330	3.85025	8.16015	5.29741e-08	2.35164e-06	150.031	1676.52	12196.4	16412.7	8825.64	9778.82	3098.6	3270.41	3903.01	5422.68	0	0	0	0	0	0	0	0	0	0	0	0	745.795	482.368	1083.84	670.548	0	0	0	0	0	2564.2	2562.8	1790.95	0	0	0	0
A vs C (VGIV vs VGII)	C (VGII)	CNBG_3627	3.27007	7.86434	5.47792e-08	2.41321e-06	130.699	209.996	3321.02	2555.13	1185.59	1394.33	1363.18	1010.57	9818.03	12863.2	0	0	0	0	124.421	0	0	0	0	0	0	0	129.156	362.675	253.798	89.524	0	0	0	0	0	0	327.222	84.774	0	0	0	0
A vs C (VGIV vs VGII)	C (VGII)	CNBG_3274	2.47783	10.8301	5.68586e-08	2.48584e-06	1807.65	849.074	6422.09	6279.07	5905.85	6349.67	2303.44	1755.71	3998.15	9535.09	0	0	335.695	368.537	461.01	250.574	580.145	1257.13	321.112	0	0	0	1343.9	1844.87	1784	1666.44	0	1427.49	1346.22	0	450.079	228.011	408.565	497.217	0	0	369.02	713.793
A vs C (VGIV vs VGII)	C (VGII)	CNBG_9220	5.8481	7.16821	6.14593e-08	2.64688e-06	11.095	0	304.053	425.097	479.847	248.564	329.372	203.899	225.802	277.599	0	0	0	0	107.007	87.164	0	0	0	0	0	0	0	0	130.674	38.777	0	110.038	0	0	0	0	0	91.103	0	0	127.976	0
A vs C (VGIV vs VGII)	C (VGII)	CNBG_2690	8.60817	6.78528	6.19191e-08	2.64693e-06	0	0	102.808	100.82	207.989	221.292	87.922	98.188	0	0	0	0	0	0	0	0	0	0	0	0	0	0	0	0	0	0	0	0	0	0	0	0	0	0	0	0	0	0
A vs C (VGIV vs VGII)	C (VGII)	CNBG_5881	8.62143	6.79766	6.59521e-08	2.7986e-06	0	0	494.45	686.885	326.314	403.447	0	0	102.213	16.34	0	0	0	0	0	0	0	0	0	0	0	0	74.717	52.867	0	0	0	0	0	0	0	0	0	24.755	0	0	0	112.524
A vs C (VGIV vs VGII)	C (VGII)	CNBG_4156	2.56737	8.73128	9.08561e-08	3.7995e-06	133.734	174.917	680.435	821.194	794.153	682.953	1277.08	1320.3	48.758	154.524	0	0	0	38.852	0	0	0	0	0	0	0	0	41.308	235.016	16.44	117.334	119.874	0	0	0	79.415	121	0	220.229	0	0	0	0
A vs C (VGIV vs VGII)	C (VGII)	CNBG_1069	8.55748	6.73923	1.21749e-07	5.05478e-06	0	0	285.574	470.14	571.541	474.487	123.41	172.675	256.752	185.952	0	0	464.551	68.023	106.543	0	0	0	0	0	0	0	220.435	0	43.445	0	0	0	0	0	0	0	0	36.296	0	0	0	0
A vs C (VGIV vs VGII)	C (VGII)	CNBG_1458	8.58217	6.76351	1.2861e-07	5.3015e-06	0	0	254.03	373.341	237.487	319.582	6.514	0	0	6.952	0	0	0	73.445	286.785	420.548	0	0	0	0	0	0	176.4	375.362	1004.04	394.728	0	0	0	0	449.448	256.505	459.549	605.52	0	0	0	88.802
A vs C (VGIV vs VGII)	C (VGII)	CNBG_4245	8.62066	6.79917	1.37597e-07	5.59207e-06	0	0	871.071	1614.03	488.487	797.867	93.313	34.709	0	0	0	0	0	612.829	0	0	0	0	0	0	0	0	0	373.52	0	0	0	0	0	0	0	0	0	130.967	0	0	0	0
A vs C (VGIV vs VGII)	C (VGII)	CNBG_3911	8.54172	6.72659	1.38927e-07	5.60661e-06	0	0	588.193	1066.94	878.022	1010.2	47.657	201.385	661.824	133.982	0	0	420.646	61.659	582.168	158.993	0	0	0	0	0	0	204.094	283.469	0	0	0	0	0	0	0	0	0	0	1284.21	0	0	0
A vs C (VGIV vs VGII)	C (VGII)	CNBG_3163	2.31315	9.25671	1.45959e-07	5.84635e-06	863.676	634.485	2859.66	3169.43	2953.33	3191.83	2175.15	2790.26	1346.19	1170.55	0	0	3331.02	4352.76	4116.54	3169.79	3557.61	1921.02	2704.02	0	0	1776.27	731.578	599.825	671.596	1058.49	0	2688.26	456.029	2124.74	3421.46	1037.08	2478.4	1362.34	3922.95	3191.83	568.828	364.252
A vs C (VGIV vs VGII)	C (VGII)	CNBG_1362	2.54477	8.74596	1.46893e-07	5.84635e-06	796.946	523.304	11053.3	13530.7	3207.49	3228.11	1922.88	1759.3	651.66	1265.92	0	0	0	54.366	683.67	559.57	0	0	0	0	0	0	0	873.165	1815.63	1468.76	0	0	0	0	0	0	0	349.496	0	0	0	0
A vs C (VGIV vs VGII)	C (VGII)	CNBG_0808	2.17493	9.53837	1.57851e-07	6.197e-06	243.705	296.922	891.289	400.331	934.151	1031.92	328.004	191.287	295.019	569.592	0	0	0	204.541	31.904	25.968	0	174.328	0	0	0	161.11	325.537	347.693	246.57	243.29	0	326.948	124.797	113.848	62.768	334.935	57.137	315.026	0	201.157	76.031	197.559
A vs C (VGIV vs VGII)	C (VGII)	CNBG_5255	4.81123	7.0682	1.64478e-07	6.41353e-06	19.798	0	501.233	594.32	296.649	283.625	33.731	80.744	0	28.924	0	0	0	0	0	0	0	0	0	0	0	0	0	0	58.347	51.98	0	0	0	0	0	0	213.199	244.12	321.164	0	0	0
A vs C (VGIV vs VGII)	C (VGII)	CNBG_1979	2.57928	8.60312	1.81961e-07	7.00066e-06	564.063	452.924	817.982	360.128	2885.63	2183.56	2465.64	2850.73	298.047	207.724	0	0	1506.53	378.349	5197.11	3278.4	0	0	0	0	0	0	1083.79	974.587	2000.58	1172.31	0	0	0	0	286.503	649.951	1812.49	1467.31	0	0	0	0
A vs C (VGIV vs VGII)	C (VGII)	CNBG_2675	3.26445	8.00254	1.85386e-07	7.08517e-06	69.653	10.188	409.991	340.788	369.807	334.456	116.794	75.517	37.006	91.803	0	0	0	68.834	0	0	115.607	0	64.086	431.377	0	0	93.883	0	62.377	33.425	0	0	0	0	0	0	0	31.334	0	0	0	0
A vs C (VGIV vs VGII)	C (VGII)	CNBG_1427	2.43419	10.4178	1.87846e-07	7.13197e-06	597.38	1336	3765.99	4466.25	3968.23	4329.08	2382.82	1937.16	802.533	1298.81	0	0	0	0	280.293	0	0	0	0	0	0	0	216.016	254.865	85.614	25.342	0	0	0	0	0	0	0	71.589	0	0	0	0
A vs C (VGIV vs VGII)	C (VGII)	CNBG_5163	3.91559	7.44986	2.01294e-07	7.5433e-06	65.655	26.4	683.869	358.821	503.717	726.934	155.753	207.919	0	35.429	0	0	0	0	0	192.769	0	0	0	0	0	0	0	57.34	64.207	28.474	232.697	162.732	0	0	0	0	0	0	0	0	0	0
A vs C (VGIV vs VGII)	C (VGII)	CNBG_5438	3.01741	8.13388	2.05796e-07	7.61312e-06	182.819	391.509	2438.23	2368.97	1955.1	1664.73	1079.43	717.687	116.027	1472.44	0	0	628.468	598.405	1011.48	0	0	0	0	0	0	0	301.1	421.447	471.886	414.995	0	1809.3	838.062	0	1394.92	211.025	126.098	787.766	0	602.011	0	0
A vs C (VGIV vs VGII)	C (VGII)	CNBG_1493	2.23641	10.4922	2.55052e-07	9.37521e-06	684.326	370.973	1746.6	1801.27	2166.6	1961.52	1176.23	1164.99	1114.66	1458.18	0	0	320.978	65.018	33.807	27.522	0	0	70.64	0	0	0	172.561	98.266	178.795	233.233	0	0	0	181.033	132.996	101.369	242.113	379.91	606.767	142.1	0	104.682
A vs C (VGIV vs VGII)	C (VGII)	CNBG_4763	2.94422	8.36366	2.78715e-07	1.01802e-05	196.194	59.19	465.993	310.031	917.582	812.336	908.809	785.541	759.995	698.97	0	0	86.157	359.373	295.463	625.864	0	0	0	0	0	0	666.587	558.621	793.889	834.572	174.87	243.281	806.745	105.845	115.727	176.101	473.256	764.698	396.617	0	141.474	548.932
A vs C (VGIV vs VGII)	C (VGII)	CNBG_1227	8.465	6.65914	3.14887e-07	1.1429e-05	0	0	378.751	242.994	206.504	242.055	503.297	473.871	381.11	306.389	0	0	1019.26	767.056	499.01	81.282	188.202	0	0	0	0	0	408.695	435.318	487.418	813.949	0	205.14	584.498	178.536	391.514	298.069	578.498	781.661	0	523.639	596.43	386.287
A vs C (VGIV vs VGII)	C (VGII)	CNBG_4127	4.51421	7.42391	3.58812e-07	1.29419e-05	0	25.399	186.484	287.431	228.344	171.741	286.921	156.221	138.45	213.156	0	0	0	0	51.017	0	0	0	0	0	0	128.833	0	0	93.35	18.54	0	0	0	0	0	0	22.87	26.051	0	0	0	78.974
A vs C (VGIV vs VGII)	C (VGII)	CNBG_0371	2.18233	9.2706	4.33274e-07	1.54347e-05	283.027	313.197	948.139	815.397	1016.93	1168.92	859.233	810.152	704.673	1010.21	0	0	187.221	123.273	256.523	69.62	0	0	89.33	0	0	0	218.571	93.223	313.145	201.613	0	0	0	305.621	83.964	127.913	229.14	334.846	0	0	204.158	132.385
A vs C (VGIV vs VGII)	C (VGII)	CNBG_0265	2.27521	8.96403	4.77097e-07	1.66469e-05	1190.18	954.58	4544.03	3447.79	4374.99	4185.04	774.067	801.262	3240.92	4688.35	0	0	0	253.411	997.271	326.899	0	0	0	0	0	0	0	0	0	0	0	0	0	0	0	0	0	135.985	0	0	0	0
A vs C (VGIV vs VGII)	C (VGII)	CNBG_2659	2.24612	10.6152	4.81724e-07	1.66469e-05	1557.57	3229.99	7896.03	7668.83	9493.29	8644.75	7796.45	6842.27	810.34	2349.74	0	0	195.193	85.777	672.737	0	0	0	0	0	0	0	699.625	392.317	109.821	290.103	0	0	0	0	0	0	353.037	183.376	0	0	0	0
A vs C (VGIV vs VGII)	C (VGII)	CNBG_1200	5.54106	6.89487	5.55458e-07	1.89677e-05	5.026	0	175.201	161.28	109.12	147.884	31.22	112.127	34.306	55.256	0	0	0	54.719	97.513	0	0	0	0	0	0	0	24.844	17.7	29.743	0	0	0	190.862	0	0	0	0	33.202	0	0	0	0
A vs C (VGIV vs VGII)	C (VGII)	CNBG_5029	8.38535	6.58577	7.49787e-07	2.50117e-05	0	0	135.548	70.667	279.473	205.885	30.322	16.493	0	19.313	0	0	0	143.074	2234.67	2002.42	0	0	0	0	0	0	1087.88	771.815	3115.62	2307.13	0	344.826	326.982	100.028	437.88	333.234	1691.54	1350.77	0	0	133.683	86.492
A vs C (VGIV vs VGII)	C (VGII)	CNBG_5573	2.11251	11.1089	7.60524e-07	2.52241e-05	1336.41	730.343	3239.32	2094.07	3437.72	3915.8	3093.2	2842.37	2582.35	2866.92	0	0	3786.17	4883.52	2872.64	2760.79	2256.3	1743.5	3500.97	1125.26	0	0	326.166	463.922	535.693	723.84	118.323	573.139	1169.53	926.51	627.108	418.054	1212.5	937.397	715.55	1005.61	666.489	864.751
A vs C (VGIV vs VGII)	C (VGII)	CNBG_3235	8.39531	6.59937	8.05357e-07	2.65584e-05	0	0	259.834	332.845	163.22	220.31	1.143	14.513	0	45.242	0	0	0	0	90.172	0	0	0	0	0	0	0	0	0	0	0	0	0	0	0	0	0	0	0	0	0	0	0
A vs C (VGIV vs VGII)	C (VGII)	CNBG_2267	4.70525	6.97177	8.68453e-07	2.84764e-05	176.782	0	1851.58	1305.95	2745.66	2043.03	1415.54	1977.2	0	1650.26	0	0	0	627.621	0	0	0	0	0	0	0	0	0	0	0	0	0	0	0	0	0	0	0	136.431	0	0	0	0
A vs C (VGIV vs VGII)	C (VGII)	CNBG_0829	2.21028	9.00482	8.76848e-07	2.85892e-05	98.651	109.973	321.901	134.797	364.598	415.034	103.502	124.561	40.754	12.428	0	0	134.673	11.816	331.616	224.773	0	0	38.484	0	0	0	93.76	13.374	104.869	93.796	0	0	0	0	0	55.436	16.553	137.992	0	0	0	0
A vs C (VGIV vs VGII)	C (VGII)	CNBG_4236	2.35382	8.60174	8.87894e-07	2.8751e-05	73.185	56.123	203.398	163.056	291.314	259.767	88.086	137.035	136.159	166.684	0	0	61.882	0	118.496	0	0	0	0	0	0	0	51.675	110.646	89.474	73.883	0	34.617	165.809	0	0	0	0	144.083	114.129	0	0	26.203
A vs C (VGIV vs VGII)	C (VGII)	CNBG_4266	2.81764	7.78983	9.42393e-07	3.02142e-05	49.036	35.095	182.441	198.517	231.964	264.633	20.888	30.373	238.978	214.34	0	0	0	33.886	26.42	107.455	0	0	0	0	0	0	376.964	38.382	279.311	230.349	0	54.09	51.688	0	0	39.668	189.475	296.794	0	0	0	40.889
A vs C (VGIV vs VGII)	C (VGII)	CNBG_5689	5.286	6.6683	1.36532e-06	4.2822e-05	2.119	0	36.414	11.007	51.422	41.42	24.4	11.009	6.22	24.275	0	0	60.33	0	216.53	83.837	0	0	0	0	132.917	0	10.478	37.432	8.381	48.788	0	0	20.207	0	122.154	0	64.954	24.574	0	0	0	31.922
A vs C (VGIV vs VGII)	C (VGII)	CNBG_0383	3.83357	7.34007	1.37964e-06	4.30372e-05	51.316	0	244.595	178.727	333.259	381.254	325.472	233.955	89.643	67.706	0	0	578.422	571.325	792.898	484.299	0	0	414.153	0	0	0	152.185	324.234	322.695	431.114	0	509.273	0	0	194.408	888.104	618.732	455.624	221.963	104.004	0	76.724
A vs C (VGIV vs VGII)	C (VGII)	CNBG_2835	5.42721	6.84897	1.43156e-06	4.44168e-05	0	23.444	359.555	445.355	290.352	421.138	514.159	374.99	0	54.518	0	0	0	0	0	171.348	0	0	0	0	0	0	0	101.949	85.614	101.385	0	0	0	0	0	0	248.791	119.328	0	0	336.159	0
A vs C (VGIV vs VGII)	C (VGII)	CNBG_0822	2.2335	8.71199	1.70301e-06	5.25564e-05	321.097	387.344	605.889	659.699	1358.58	1331.06	815.537	514.718	0	43.99	0	0	280.747	49.312	385.556	251.486	0	0	0	0	0	0	317.366	392.741	471.163	222.992	0	636.751	600.445	138.481	0	1144.09	546.673	341.425	516.578	0	185.181	0
A vs C (VGIV vs VGII)	C (VGII)	CNBG_0624	2.63119	8.95944	2.07632e-06	6.33993e-05	615.845	1793.61	4349.7	6855.59	5944.86	5625.87	6968.77	7113.55	4632.84	7836.2	0	0	0	411.072	1557.89	3626.68	0	0	0	0	0	0	553.117	1330.52	2234.68	921.674	0	0	0	0	0	0	0	0	0	0	0	0
A vs C (VGIV vs VGII)	C (VGII)	CNBG_5653	3.645	7.25119	2.14534e-06	6.44833e-05	117.341	125.533	1017.23	1425.88	1344.63	1178.84	745.767	381.603	738.701	254.218	0	0	0	0	0	452.269	0	0	0	0	0	0	579.738	134.412	0	0	0	0	0	0	0	0	0	125.489	0	0	0	0
A vs C (VGIV vs VGII)	C (VGII)	CNBG_6035	5.35288	6.78322	2.17112e-06	6.45858e-05	0	48.605	666.043	294.047	622.419	786.643	680.366	576.474	576.24	334.665	0	0	0	0	430.59	0	543.215	0	600.037	0	0	0	149.519	0	234.359	309.199	841.512	0	277.52	0	0	0	0	293.435	0	0	0	222.278
A vs C (VGIV vs VGII)	C (VGII)	CNBG_5888	3.85	7.79377	2.17114e-06	6.45858e-05	0	72.001	395.469	323.848	335.665	381.894	104.829	116.918	304.61	142.923	0	0	131.725	92.51	72.158	117.472	0	0	150.762	0	0	0	184.224	550.582	396.314	157.16	0	147.996	0	0	0	0	96.834	221.135	0	0	0	279.286
A vs C (VGIV vs VGII)	C (VGII)	CNBG_0792	8.32323	6.5276	2.18599e-06	6.46941e-05	0	0	373.403	730.991	534.219	307.952	21.542	37.64	0	24.096	0	0	0	31.809	0	0	0	0	0	0	0	0	0	72.541	121.832	107.786	0	0	0	0	0	0	263.494	237.555	0	0	0	0
A vs C (VGIV vs VGII)	C (VGII)	CNBG_4548	3.79148	7.30243	2.21357e-06	6.51761e-05	114.418	0	832.005	743.91	718.526	825.395	215.661	171.229	241.334	258.643	0	0	476.264	941.497	0	356.758	0	0	0	0	1910.58	0	113.074	159.143	445.465	393.602	0	680.083	423.941	0	0	0	192.201	74.432	729.401	0	527.6	507.488
A vs C (VGIV vs VGII)	C (VGII)	CNBG_3268	3.55157	7.45634	2.32099e-06	6.7992e-05	7.113	22.904	101.764	58.528	130.751	133.949	67.545	90.426	45.141	48.416	0	0	0	11.079	0	14.05	0	0	144.303	0	0	0	0	0	21.069	18.849	0	0	101.478	0	68.115	0	0	35.279	0	0	0	0
A vs C (VGIV vs VGII)	C (VGII)	CNBG_2958	3.54268	7.51034	2.69215e-06	7.76819e-05	188.551	0	861.875	427.244	1176.81	945.409	76.957	48.589	0	219.146	0	0	0	0	256.263	0	0	0	535.62	0	0	0	0	0	0	0	0	0	0	0	0	0	0	0	0	0	620.804	0
A vs C (VGIV vs VGII)	C (VGII)	CNBG_6128	2.17089	9.48624	2.84814e-06	8.17743e-05	2653.44	1333.98	4313.33	3456.16	7734.9	7242.86	4023.37	3871.51	6311.19	6460.74	0	0	4011.43	4987.54	4115.98	8149.88	0	3934.65	3544.76	1816.83	0	0	1285.05	2656.94	5454.06	4218.33	0	0	2317.79	2227.79	2300.55	0	3308.13	2972.32	2125.9	0	1196.52	1875.68
A vs C (VGIV vs VGII)	C (VGII)	CNBG_5001	2.08969	8.9873	3.30592e-06	9.44478e-05	235.147	291.136	1073.03	1258.72	1032.2	790.206	195.977	261.279	535.928	485.412	0	0	127.594	13.997	0	35.587	164.819	0	0	0	0	0	0	158.85	88.936	0	0	0	0	0	0	0	78.069	89.304	0	0	0	0
A vs C (VGIV vs VGII)	C (VGII)	CNBG_2981	2.20769	8.8738	3.38986e-06	9.61948e-05	116.522	138.678	366.185	232.884	406.125	538.1	149.3	215.542	44.47	133.915	0	0	17.955	63.043	122.869	0	0	537.258	51.337	0	0	0	0	35.693	39.97	62.515	73.003	150.914	144.291	0	0	73.834	110.213	75.296	55.18	0	0	38.042
A vs C (VGIV vs VGII)	C (VGII)	CNBG_2272	8.28548	6.50688	3.40041e-06	9.61948e-05	0	0	247.551	163.817	156.483	261.325	77.427	136.065	0	106.153	0	0	77.849	393.024	0	478.186	0	0	223.018	0	0	0	109.347	116.404	152.066	251.403	0	0	0	191.044	0	79.632	285.335	563.411	0	0	0	165.253
A vs C (VGIV vs VGII)	C (VGII)	CNBG_3863	2.09119	9.30076	3.90076e-06	0.00010875	276.508	477.958	1327.76	1283.84	1270.26	1285.8	1037.14	868.68	347.787	622.546	0	0	216.408	364.176	98.884	80.537	0	0	0	0	0	0	151.84	323.488	362.203	125.463	0	101.617	96.525	0	0	0	176.382	269.377	0	0	0	0
A vs C (VGIV vs VGII)	C (VGII)	CNBG_9147	2.47877	8.22256	4.01487e-06	0.000111393	80.716	60.653	328.271	261.436	269.578	378.544	226.728	153.548	78.694	246.506	0	0	171.588	92.038	104.379	84.929	196.657	0	0	0	0	0	106.385	75.815	106.114	47.415	0	0	0	46.517	154.161	0	70.198	79.966	117.167	0	124.255	161.588
A vs C (VGIV vs VGII)	C (VGII)	CNBG_1464	2.47123	8.1271	5.22628e-06	0.000140607	82.193	41.357	234.812	102.478	261.649	318.878	188.606	174.576	415.743	396.582	0	0	36.412	47.942	24.914	60.81	0	0	104.1	0	0	0	76.173	54.3	151.974	108.65	0	0	0	0	0	0	67.045	135.72	55.943	0	0	38.571
A vs C (VGIV vs VGII)	C (VGII)	CNBG_4710	3.58101	7.51966	5.37627e-06	0.000143641	11.737	94.46	211.55	255.796	419.869	490.769	102.154	95.732	318.506	201.644	0	0	247.629	525.475	0	46.105	213.531	0	0	0	0	285.578	348.109	205.783	437.791	184.523	0	0	0	506.77	0	84.391	151.191	38.554	253.338	474.919	0	0
A vs C (VGIV vs VGII)	C (VGII)	CNBG_6023	8.1569	6.38963	6.69298e-06	0.00017718	0	0	72.415	141.354	217.717	221.655	18.969	19.364	0	1.028	0	0	0	0	0	48.956	0	0	0	0	0	0	61.622	0	24.468	0	0	0	117.175	0	0	0	0	0	0	0	0	0
A vs C (VGIV vs VGII)	C (VGII)	CNBG_3453	8.14697	6.37862	6.92726e-06	0.000182544	0	0	376.947	208.001	409.744	349.074	15.722	0	0	28.477	0	0	224.537	65.754	411.863	168.086	0	0	645.566	0	0	0	0	149.963	125.938	111.365	0	0	799.662	0	0	455.522	0	210.459	0	0	745.104	0
A vs C (VGIV vs VGII)	C (VGII)	CNBG_0646	8.13487	6.37137	7.63126e-06	0.000200182	0	0	76.176	55.406	151.609	163.44	11.087	0	0	15.222	0	0	0	0	131.932	0	0	0	0	0	0	0	0	31.966	107.375	31.898	0	180.627	0	0	0	0	0	74.878	0	0	0	0
A vs C (VGIV vs VGII)	C (VGII)	CNBG_4500	2.25494	8.20066	8.27562e-06	0.000216102	116.361	133.782	528.93	693.676	505.663	464.457	259.03	323.095	137.354	173.837	0	0	0	90.153	0	261.786	0	0	0	0	0	0	0	0	0	0	0	0	0	0	0	0	35.931	13.688	0	0	0	0
A vs C (VGIV vs VGII)	C (VGII)	CNBG_2661	2.19786	8.81258	8.6479e-06	0.000222799	690.941	475.86	1865.73	1671.56	1792.36	2606.49	2229.15	2141.2	1180.88	1215.25	0	0	0	525.328	1293.77	768.432	0	0	0	0	0	0	487.719	942.578	1631.04	804.448	0	0	228.01	1062.37	228.095	345.695	1342.46	1562.69	523.058	491.049	284.41	0
A vs C (VGIV vs VGII)	C (VGII)	CNBG_1636	2.94303	8.16412	9.28025e-06	0.000238028	136.592	13.749	495.842	601.248	569.093	477.069	10.393	13.266	99.562	32.836	0	0	0	79.353	1940.01	1545.8	0	0	0	0	0	0	84.38	239.985	268.715	179.695	0	0	80.654	0	0	0	73.767	14.05	0	0	0	0
A vs C (VGIV vs VGII)	C (VGII)	CNBG_6003	2.55814	9.38956	1.16637e-05	0.000296525	210.356	52.69	548.735	583.665	706.644	616.993	283.471	338.36	95.764	189.149	0	0	149.178	72.738	385.567	221.409	85.454	0	0	0	0	0	531.371	296.521	636.363	527.609	0	0	0	0	402.214	204.541	529.189	779.905	0	0	0	35.11
A vs C (VGIV vs VGII)	C (VGII)	CNBG_4392	8.0632	6.30455	1.31556e-05	0.000330092	0	0	41.719	43.228	68.514	50.98	9.331	18.493	0	3.599	0	0	113.893	27.772	34.623	140.795	0	0	0	0	0	0	52.847	125.715	21.115	107.03	0	0	0	0	0	0	108.877	64.828	0	0	0	0
A vs C (VGIV vs VGII)	C (VGII)	CNBG_1282	5.12907	6.59047	1.3698e-05	0.000342212	0	89.676	1054.03	1461.85	1179.9	1077.05	522.735	378.91	0	1298.56	0	0	186.841	246.634	519.301	0	0	0	0	0	0	0	0	380.156	319.235	1106	0	0	0	0	1476.14	369.383	220.885	619.918	0	0	0	0
A vs C (VGIV vs VGII)	C (VGII)	CNBG_0277	2.14869	8.2938	1.40259e-05	0.000348895	175.433	133.751	607.28	779.176	576.834	562.705	395.65	228.471	457.365	338.8	0	0	325.601	228.689	0	181.647	0	487.349	93.221	0	0	0	45.64	227.021	236.035	275.095	0	91.633	0	478.537	0	0	159.347	167.124	0	0	0	0
A vs C (VGIV vs VGII)	C (VGII)	CNBG_3976	2.16588	8.51142	1.61179e-05	0.000395062	398.377	240.258	637.716	900.058	1101.28	1289.08	267.565	296.068	320.175	796.227	0	0	0	101.91	398.415	519.796	0	0	333.02	0	0	1606.76	410.126	57.983	194.774	115.175	0	0	0	0	0	0	0	81.415	0	0	0	0
A vs C (VGIV vs VGII)	C (VGII)	CNBG_5751	8.07128	6.32147	1.61557e-05	0.000395062	0	0	864.245	387.158	626.143	942.102	408.248	461.436	0	398.817	0	0	0	0	0	0	0	0	0	0	0	2251.28	0	492.278	367.463	719.444	0	0	1721.79	411.914	2138.61	2574.51	0	612.168	0	929.358	0	695.39
A vs C (VGIV vs VGII)	C (VGII)	CNBG_2633	2.68393	7.62728	1.6468e-05	0.000401	99.598	160.183	535.691	609.718	743.359	590.83	70.689	21.463	0	0	0	0	0	0	79.681	259.898	0	0	0	0	0	0	0	115.966	194.774	28.797	0	0	0	0	0	0	0	0	0	0	0	123.375
A vs C (VGIV vs VGII)	C (VGII)	CNBG_2604	3.03857	9.16778	1.68704e-05	0.000409072	789.64	79.313	1825.73	1432.77	3340.31	2866.64	4722.34	5042.81	3282.82	5495.04	0	0	0	75.051	0	0	0	0	0	0	0	0	0	0	143.916	0	0	0	0	212.471	0	0	0	0	0	0	0	0
A vs C (VGIV vs VGII)	C (VGII)	CNBG_5157	3.14395	7.26728	1.69713e-05	0.000409796	18.931	22.872	117.721	69.789	130.5	166.961	62.277	42.372	87.745	98.956	0	0	0	44.2	22.976	37.372	0	0	47.984	0	0	0	140.399	33.369	84.076	41.754	0	0	0	0	45.263	34.526	123.678	70.39	0	0	0	0
A vs C (VGIV vs VGII)	C (VGII)	CNBG_0428	2.49114	10.0808	1.8337e-05	0.000439098	748.584	187.759	1510.44	1184.48	2444.89	1997.43	2549.09	1639.49	1151.43	1351.49	895.596	0	171.309	225.61	140.871	611.815	0	0	196.216	0	0	0	240.243	136.531	382.196	306.469	0	0	366.789	83.971	0	70.175	293.327	463.708	0	887.167	112.197	0
A vs C (VGIV vs VGII)	C (VGII)	CNBG_1068	2.82251	7.47144	2.06837e-05	0.000490157	149.726	160.405	643.129	658.762	1029.74	784.274	769.146	665.989	238.781	219.839	0	0	1122.53	1593.33	594.586	485.609	0	0	248.545	0	1562.44	0	616.541	1472.89	970.085	2225.72	0	0	0	429.73	922.285	174.704	939.407	1296.41	0	0	0	0
A vs C (VGIV vs VGII)	C (VGII)	CNBG_0218	2.83671	8.07303	2.0724e-05	0.000490157	44.46	4.482	95.199	86.612	169.6	146.603	124.533	78.249	29.87	93.479	0	71.967	59.247	0	27.01	43.922	0	0	84.627	0	0	0	41.197	9.808	43.922	49.127	0	55.19	105.853	72.097	0	0	97.163	36.784	0	170.541	96.251	167.239
A vs C (VGIV vs VGII)	C (VGII)	CNBG_5328	8.02337	6.27978	2.15222e-05	0.000506959	0	0	141.374	147.053	118.618	163.376	121.858	81.853	103.735	85.566	0	0	0	0	129.032	0	0	0	179.727	0	0	0	0	0	17.501	46.798	0	0	0	0	0	0	0	29.285	0	0	0	0
A vs C (VGIV vs VGII)	C (VGII)	CNBG_9568	2.77558	7.52027	2.20802e-05	0.000517988	1609.29	963.894	8289.05	7446.46	6105.26	8528.1	4207.24	2723.18	10023.6	7246.55	0	0	11285.4	10208.1	4224.52	1428.84	0	0	0	0	4186.36	0	12073.6	7600.05	7145.66	3462.52	0	8051.41	3104.19	8415.77	1478.75	2157.8	11027.5	4721.36	0	0	0	1331.82
A vs C (VGIV vs VGII)	C (VGII)	CNBG_2959	4.37816	6.68522	2.31208e-05	0.000535863	62.235	0	623.759	577.556	562.901	758.496	725.981	968.967	651.218	608.709	0	0	320.632	422.74	0	120.58	0	0	1233.03	0	0	0	0	107.547	361.235	476.339	0	0	0	0	1707.51	430.429	643.025	402.002	0	0	0	0
A vs C (VGIV vs VGII)	C (VGII)	CNBG_2454	7.99824	6.25634	2.37031e-05	0.000542821	0	0	102.199	70.258	114.538	138.601	29.525	64.944	0	12.182	0	0	0	0	312.797	254.633	0	0	0	0	0	0	159.8	340.97	413.6	241.192	0	0	229.243	0	153.664	117.076	209.729	452.655	175.321	246.391	0	0
A vs C (VGIV vs VGII)	C (VGII)	CNBG_1820	3.1162	7.71513	2.38206e-05	0.000543355	108.14	0	295.553	290.886	450.183	426.558	43.083	54.747	9.542	28.746	0	0	138.559	15.205	854.576	966.531	0	0	99.189	0	0	0	1360.31	448.648	1159.26	757.372	0	292.642	0	254.701	0	425.631	296.524	792.171	106.347	0	113.44	147.003
A vs C (VGIV vs VGII)	C (VGII)	CNBG_1945	2.20266	8.18794	2.49912e-05	0.000567813	82.739	133.21	401.73	556.947	414.116	376.815	302.235	278.01	167.813	359.879	0	0	97.535	64.222	0	0	0	0	0	0	0	0	68.163	121.301	54.334	145.484	0	68.452	0	59.588	0	0	59.776	90.949	0	0	79.593	0
A vs C (VGIV vs VGII)	C (VGII)	CNBG_3593	8.01456	6.25717	2.95435e-05	0.000653239	0	0	188.093	130.445	195.123	111.564	82.123	137.174	0	37.597	0	0	0	0	45.273	0	0	0	0	0	0	0	0	0	18.424	0	0	0	0	0	177.754	0	0	15.416	0	0	0	0
A vs C (VGIV vs VGII)	C (VGII)	CNBG_3416	7.95507	6.21207	3.38667e-05	0.000732002	0	0	1381.87	379.098	666.54	528.924	84.757	0	0	78.771	0	0	0	580.268	0	747.344	0	0	0	0	0	0	191.543	133.257	223.809	65.276	0	0	0	0	0	0	0	0	0	0	0	0
A vs C (VGIV vs VGII)	C (VGII)	CNBG_6141	4.52987	6.81827	3.4064e-05	0.00073352	11.785	0	135.896	71.585	78.681	193.593	173.251	150.519	68.89	92.876	0	0	41.716	0	171.337	116.175	0	0	0	0	0	0	0	62.236	0	31.127	84.795	0	0	0	0	128.584	0	38.889	0	0	68.012	0
A vs C (VGIV vs VGII)	C (VGII)	CNBG_2422	4.3385	6.65097	3.47711e-05	0.000745962	41.474	0	564.54	836.631	360.205	495.421	199.203	171.289	0	550.168	0	0	0	190.029	495.837	971.115	0	0	0	0	0	0	102.448	216.614	282.956	143.062	0	0	0	178.671	192.91	439.105	612.053	540.482	220.931	0	239.044	0
A vs C (VGIV vs VGII)	C (VGII)	CNBG_3717	7.95975	6.21431	3.54378e-05	0.000754654	0	0	128.83	180.484	289.892	205.522	0	0	0	0	0	0	0	0	152.575	124.395	0	0	0	0	0	0	0	0	217.534	82.737	0	0	0	0	0	113.213	0	155.903	0	0	0	0
A vs C (VGIV vs VGII)	C (VGII)	CNBG_1575	3.2675	7.26741	3.93025e-05	0.000833877	118.416	0	2572.3	1805.46	561.102	530.354	33.956	41.54	0	7.019	0	0	0	25.96	0	0	0	0	0	0	0	0	83.603	59.079	132.305	58.675	0	0	0	0	0	0	0	55.308	0	0	0	0
A vs C (VGIV vs VGII)	C (VGII)	CNBG_1920	2.61683	7.82028	4.09243e-05	0.00086195	68.979	199.744	1029.62	602.068	504.261	738.756	158.652	80.308	306.836	99.872	0	0	0	403.602	0	0	0	0	693.645	0	0	334.853	136.351	193.169	270.361	192.204	0	0	129.394	0	0	0	176.94	158.273	0	278.318	0	513.967
A vs C (VGIV vs VGII)	C (VGII)	CNBG_4631	2.16004	8.80145	4.75401e-05	0.000983347	2638.01	992.409	5773.86	7387.99	7209.18	6500.65	7135.16	6838.84	7362.69	11758.3	0	0	1011.55	1225.11	3533.88	3207.1	0	1906.97	3699.86	5485.24	0	0	3067.19	5711.24	3779.41	4476.88	0	2291.47	2677.56	0	0	2462.98	2947.41	1568.94	2301.79	0	1780.8	3288.08
A vs C (VGIV vs VGII)	C (VGII)	CNBG_3037	7.9084	6.17293	4.78227e-05	0.00098566	0	0	158.722	112.588	214.558	172.104	76.978	56.786	0	79.553	0	0	0	79.574	0	101.316	0	0	0	0	0	0	127.576	0	75.941	22.504	0	0	0	0	0	0	0	127.036	0	0	0	0
B vs C (VGII vs VGII)	C (VGII)	CNBG_6151	2.43277	7.47329	3.80467e-08	2.23753e-05	206.325	115.504	62.067	109.231	515.663	331.255	150.709	166.2	235.295	130.495	0	0	537.934	152.798	1864.41	1871.01	0	0	0	0	0	0	3103.46	2993.82	4340.17	2594.92	0	0	592.91	309.96	2043.32	583.638	1277.88	2347.51	0	0	724.725	1141.15
C vs D (VGII vs VGIII)	C (VGII)	CNBG_3719	-13.8136	9.57053	1.97498e-131	1.16879e-127	0	98.147	6121.56	6157.19	4850	4862.17	0	0	0	0	0	0	283.215	373.193	2142.14	1668.53	0	0	0	0	0	0	4625.85	2552.14	6786.75	5444.16	0	0	0	0	2273.66	575.11	4809.68	5373.14	0	0	0	0
C vs D (VGII vs VGIII)	C (VGII)	CNBG_5863	-6.68281	8.96667	3.27541e-99	9.69193e-96	836.413	1155.67	1218.99	1083.68	947.938	1002.96	11.026	6.475	297.916	621.585	822.486	0	662.725	785.34	30.239	738.303	0	0	442.267	0	0	0	832.94	1098.59	836.473	637.092	0	0	354.956	323.687	238.062	226.871	568.941	535.45	0	0	648.489	421.371
C vs D (VGII vs VGIII)	C (VGII)	CNBG_5144	-8.22581	9.59805	2.00781e-98	3.96075e-95	4322.88	4203.2	21074.4	25453.2	26049.3	18990.5	113.527	0	0	0	0	0	0	0	0	0	0	0	0	0	0	0	0	0	0	295.625	0	0	0	0	0	0	347.53	722.548	0	0	0	0
C vs D (VGII vs VGIII)	C (VGII)	CNBG_5873	-4.91813	9.09336	2.18226e-69	3.22866e-66	712.055	979.105	1435.11	1353.28	1162.77	1305.94	47.861	30.769	216.489	192.524	0	191.353	445.624	172.585	179.494	87.664	405.98	0	225.01	1011.29	1239.62	0	0	52.18	87.629	169.407	0	73.627	1403.69	705.005	0	322.732	32.121	146.69	0	0	513.685	444.624
C vs D (VGII vs VGIII)	C (VGII)	CNBG_4161	-3.43728	10.9954	1.27095e-68	1.5043e-65	216.409	603.427	6210.18	4988.89	8098.87	8744.89	783.848	761.325	1645.3	2009.76	0	0	0	22.203	0	0	0	0	0	0	0	0	71.298	0	56.517	225.938	0	0	540.788	373.462	0	103.148	246.415	141.797	0	0	0	107.444
C vs D (VGII vs VGIII)	C (VGII)	CNBG_5879	-5.22601	8.18618	1.28315e-59	1.08481e-56	1437.42	2656.92	6113.39	4527.36	5021	4898.21	164.247	77.675	1388.76	3822.85	0	0	4616.09	6905.92	2565.52	5690.57	0	0	1073.31	0	0	5141.63	3277.17	9389.35	4625.81	7743.07	0	0	3433.45	2838.99	0	2556.62	873.599	1400	0	0	635.537	1590.15
C vs D (VGII vs VGIII)	C (VGII)	CNBG_4611	-3.43437	10.0662	7.5019e-58	5.54953e-55	774.836	528.947	6726.52	5647.81	3495.65	3717.45	347.197	314.561	22.75	167.377	0	0	660.358	1540.18	0	553.329	0	1235.86	591.33	0	245.197	571.156	1102.36	658.524	1059.93	1394.19	502.647	232.938	772.951	2635.18	110.893	843.904	755.964	481.884	0	0	270.92	0
C vs D (VGII vs VGIII)	C (VGII)	CNBG_1437	-3.28102	10.307	2.47204e-56	1.62551e-53	86.914	223.649	7266.16	5445.95	6210.82	6280.59	672.505	599.758	469.084	1071.12	0	0	0	53.32	0	0	0	0	0	0	0	0	0	0	0	0	0	0	0	0	0	0	0	0	0	0	0	0
C vs D (VGII vs VGIII)	C (VGII)	CNBG_1896	-4.91756	9.62446	2.29255e-55	1.24723e-52	13.503	0	5489.78	5124.6	3331.4	3156.05	144.563	59.38	992.458	1345.12	0	0	189.443	478.27	3119.42	4342.68	0	0	0	0	0	0	6071.27	3875.91	9314.71	7949.79	0	0	0	0	254.291	2417.49	3811.62	5842.95	0	0	0	0
C vs D (VGII vs VGIII)	C (VGII)	CNBG_0982	-4.85927	10.1646	2.31827e-55	1.24723e-52	967.369	1453.72	8517.27	6624.1	8193.16	6447.92	326.105	160.161	1837.91	1715.33	1653.69	0	73.104	224.785	100.561	1477.2	0	0	420.301	0	0	1013.08	935.253	951.888	1229.77	1015.33	0	208.377	0	362.42	0	0	265.903	239.785	0	210.202	242.462	311.413
C vs D (VGII vs VGIII)	C (VGII)	CNBG_4204	-3.62706	9.80328	1.41153e-51	6.96121e-49	133.734	0	1892.82	1540.63	2117.71	2217.49	203.001	141.886	406.267	325.836	0	0	0	0	121.271	0	0	0	0	0	0	0	41.308	58.758	0	58.659	0	0	0	0	0	121	144.512	13.771	0	0	96.478	0
C vs D (VGII vs VGIII)	C (VGII)	CNBG_1636	-5.46787	7.60708	5.76056e-50	2.43507e-47	136.592	13.749	495.842	601.248	569.093	477.069	10.393	13.266	99.562	32.836	0	0	0	79.353	1940.01	1545.8	0	0	0	0	0	0	84.38	239.985	268.715	179.695	0	0	80.654	0	0	0	73.767	14.05	0	0	0	0
C vs D (VGII vs VGIII)	C (VGII)	CNBG_5132	-3.37485	9.37546	6.2014e-50	2.44666e-47	147.109	99.705	1468.29	1143.85	1484.67	1463.32	146.585	134.461	346.412	239.8	0	399.388	711.163	888.428	74.934	182.97	0	0	78.271	527.923	0	0	153.062	353.92	381.043	475.891	222.275	0	73.234	133.798	368.188	224.445	402.062	510.263	0	0	0	231.995
C vs D (VGII vs VGIII)	C (VGII)	CNBG_1142	-4.96506	7.61561	2.27352e-47	7.91452e-45	0	10.109	156.179	119.692	202.152	180.917	5.921	6.118	0	6.594	0	0	200.821	137.078	122.064	62.043	0	0	31.873	0	0	0	15.526	66.475	161.278	133.206	0	0	0	0	30.107	45.949	109.731	212.981	0	0	0	0
C vs D (VGII vs VGIII)	C (VGII)	CNBG_3720	-11.6067	7.34148	3.14608e-46	1.03436e-43	0	0	399.1	348.809	704.886	534.856	0	0	0	0	0	0	82.762	145.343	964.778	1109.57	0	0	0	0	0	0	2152.43	1650.65	2448.89	1418.4	0	0	0	0	111.185	761.494	1566.39	1565.45	0	0	0	0
C vs D (VGII vs VGIII)	C (VGII)	CNBG_5145	-11.5211	7.23918	4.09322e-46	1.27493e-43	644.747	4116.94	6275.61	4794.59	5842.67	6511.57	0	0	0	0	0	0	0	0	0	0	0	0	0	0	0	0	639.632	0	0	0	0	0	0	0	0	0	452.915	194.304	0	0	0	0
C vs D (VGII vs VGIII)	C (VGII)	CNBG_9064	-2.70186	11.2577	1.69449e-42	4.55817e-40	378.033	554.648	7970.77	7293.34	7206.5	7538.46	1247.04	1000.45	7998.26	9661.21	731.237	0	273.824	532.37	53.634	131.073	0	0	0	0	0	0	329.696	428.96	633.133	330.392	0	220.626	523.337	192.002	0	480.146	1242.53	1022.85	0	0	128.294	747.368
C vs D (VGII vs VGIII)	C (VGII)	CNBG_3718	-11.3759	7.09038	2.47289e-41	6.36287e-39	0	0	251.334	151.912	286.544	284.841	0	0	0	0	0	0	68.783	291.836	31.394	153.278	0	0	0	0	0	0	352.306	387.713	280.911	250.802	0	0	0	0	185.293	423.758	56.228	267.202	0	0	0	0
C vs D (VGII vs VGIII)	C (VGII)	CNBG_4911	-2.59095	11.0314	1.02432e-37	2.42478e-35	18119.6	25138.1	61727.1	56890.9	49421.7	48704.7	9080.78	6981.62	53321	98121.5	0	2137.28	0	0	0	0	0	0	0	0	0	0	0	0	0	0	0	0	0	0	0	551.07	11873.3	11596.8	0	0	0	2477.19
C vs D (VGII vs VGIII)	C (VGII)	CNBG_0396	-2.67413	11.5769	2.1694e-35	4.93789e-33	1446.72	1372.79	9851.09	11191	10146.9	10254.9	1858.5	1309.01	4981.01	6444.02	0	0	390.933	286.06	536.25	631.079	0	650.394	124.499	0	0	0	427.763	649.929	946.047	712.009	0	0	116.202	0	116.681	177.544	795.234	1116.02	0	0	0	92.246
C vs D (VGII vs VGIII)	C (VGII)	CNBG_1022	-2.91816	11.3289	5.85083e-35	1.28242e-32	110.677	66.82	3923.01	3736.69	4684.94	5137.24	780.703	507.531	605.979	862.212	455.622	0	0	21.466	133.983	136.3	0	0	0	0	0	0	136.746	48.672	81.754	255.383	0	0	0	0	0	200.858	59.962	114.045	0	0	159.693	155.561
C vs D (VGII vs VGIII)	C (VGII)	CNBG_4943	-2.52966	9.51613	3.58101e-32	7.56873e-30	2259.22	1249.09	2313.33	1766.82	2332.17	2206.22	415.967	359.942	1089.04	838.63	0	0	2851.64	5097.23	782.135	1274.27	421.499	914.881	1400.75	0	0	0	3778.97	4021.54	4320.94	5322.58	1157.7	804.586	2179.91	1600.41	3284.09	3332.34	5273.63	6240.22	500.131	1523.52	2138.92	1902.88
C vs D (VGII vs VGIII)	C (VGII)	CNBG_3860	-2.12933	11.4139	2.75218e-31	5.61635e-29	850.109	1824.03	4969.68	4404.64	7346.14	7763.04	1612.43	1823.17	3043.73	3120.44	0	0	1956.07	3889.57	578.452	813.805	0	0	878.991	0	455.281	0	1238.85	1949.86	1262.85	2362.95	1868.8	2703.39	2052.62	2164.49	515.497	313.915	1124.78	949.105	0	772.392	503.052	732.741
C vs D (VGII vs VGIII)	C (VGII)	CNBG_9418	-2.5133	9.74756	2.09497e-30	4.13268e-28	8651.6	4852.04	17189.6	17388.8	22024.8	19694	3930.98	3241.42	2490.09	4762.07	9433.49	0	0	0	0	1371.45	0	0	0	0	0	0	0	305.174	170.936	0	0	0	0	0	0	0	0	0	0	0	0	0
C vs D (VGII vs VGIII)	C (VGII)	CNBG_0417	-4.26043	7.24745	1.73842e-28	3.3187e-26	0	0	506.777	720.394	464.869	566.332	34.691	15.919	0	2.794	0	0	0	0	0	0	0	0	0	0	0	0	0	39.186	0	0	0	0	0	0	0	0	48.028	55.071	0	0	0	0
C vs D (VGII vs VGIII)	C (VGII)	CNBG_4863	-5.71798	6.69346	1.83678e-28	3.3969e-26	50.963	155.891	188.506	123.751	161.692	175.604	4.962	0	29.805	85.522	0	0	36.122	23.779	98.862	0	0	0	0	0	0	0	0	0	30.158	17.97	0	0	0	0	0	0	66.509	33.662	0	0	0	0
C vs D (VGII vs VGIII)	C (VGII)	CNBG_3643	-2.57535	8.9845	2.56451e-28	4.59903e-26	524.372	901.684	3605.92	3126.52	5462.02	4726.41	823.398	861.077	460.491	545.518	0	0	0	0	0	0	0	0	1107.17	0	0	0	0	644.288	0	0	0	0	0	0	0	0	0	0	0	0	0	0
C vs D (VGII vs VGIII)	C (VGII)	CNBG_5686	-2.77271	8.5267	1.545e-27	2.53981e-25	0	59.445	514.212	385.577	999.862	875.736	121.96	150.717	80.707	143.549	0	0	683.762	543.126	401.564	363.295	0	0	0	0	0	0	593.24	648.614	580.999	647.273	0	91.633	174.298	79.756	87.592	333.57	517.891	303.861	199.952	0	0	207.233
C vs D (VGII vs VGIII)	C (VGII)	CNBG_9112	-2.28653	10.1596	7.89709e-27	1.26311e-24	12.572	5.054	657.89	832.942	869.612	995.707	207.248	173.348	33.766	71.596	0	0	111.649	53.894	91.611	49.676	0	0	0	0	0	0	31.064	66.534	99.317	111.087	0	31.212	0	81.536	0	0	27.457	72.773	34.317	0	0	0
C vs D (VGII vs VGIII)	C (VGII)	CNBG_3025	-6.08753	6.64645	1.39937e-26	2.12345e-24	7.884	0	126.895	64.871	131.672	122.233	0.47	4.099	0	12.249	103.916	0	41.951	42.947	0	0	0	0	0	0	0	0	19.475	69.457	23.33	62.593	0	0	112.386	0	75.425	143.877	51.543	39.07	0	0	0	0
C vs D (VGII vs VGIII)	C (VGII)	CNBG_6010	-3.13156	8.12677	3.69337e-25	5.33107e-23	169.331	109.003	1368.13	895.042	986.159	818.353	125.717	71.616	65.665	90.394	0	0	0	0	0	0	0	0	0	0	0	0	0	0	0	19.728	0	0	0	0	0	0	0	0	0	0	0	0
C vs D (VGII vs VGIII)	C (VGII)	CNBG_0265	-2.42565	8.57361	2.21121e-24	3.04324e-22	1190.18	954.58	4544.03	3447.79	4374.99	4185.04	774.067	801.262	3240.92	4688.35	0	0	0	253.411	997.271	326.899	0	0	0	0	0	0	0	0	0	0	0	0	0	0	0	0	0	135.985	0	0	0	0
C vs D (VGII vs VGIII)	C (VGII)	CNBG_5447	-2.51389	11.4275	2.31473e-24	3.11331e-22	150.32	453.21	12356.2	9793.69	13509.1	13982.8	2980.51	1788.74	1537.19	2236.23	0	0	0	172.6	0	0	0	0	0	0	0	0	0	0	0	32.499	0	0	0	0	175.404	0	0	0	0	0	0	0
C vs D (VGII vs VGIII)	C (VGII)	CNBG_2958	-3.98563	7.00988	3.5062e-23	4.41483e-21	188.551	0	861.875	427.244	1176.81	945.409	76.957	48.589	0	219.146	0	0	0	0	256.263	0	0	0	535.62	0	0	0	0	0	0	0	0	0	0	0	0	0	0	0	0	0	620.804	0
C vs D (VGII vs VGIII)	C (VGII)	CNBG_1057	-2.51379	11.4088	9.13591e-23	1.12638e-20	606.259	647.613	3025.97	2853.22	3936.2	4490.18	920.284	544.279	727.08	975.25	0	0	123.853	54.351	169.535	22.988	0	0	59.024	0	0	0	86.441	41.057	183.87	174.497	0	0	0	0	0	296.89	75.967	240.51	253.684	0	201.892	0
C vs D (VGII vs VGIII)	C (VGII)	CNBG_5881	-10.5289	6.20786	1.45754e-22	1.76035e-20	0	0	494.45	686.885	326.314	403.447	0	0	102.213	16.34	0	0	0	0	0	0	0	0	0	0	0	0	74.717	52.867	0	0	0	0	0	0	0	0	0	24.755	0	0	0	112.524
C vs D (VGII vs VGIII)	C (VGII)	CNBG_3714	-2.8758	7.65872	6.9078e-22	8.17607e-20	307.561	1347.54	1462.37	1725.97	1727.57	1435.62	188.627	237.698	240.107	764.396	1096.59	0	0	0	797.305	0	0	0	0	0	0	0	414.458	290.587	216.904	334.341	0	0	0	0	0	0	0	0	0	0	0	0
C vs D (VGII vs VGIII)	C (VGII)	CNBG_2203	-4.18567	7.92866	7.40151e-22	8.58865e-20	124.807	50.194	1517.2	1458.9	1061.58	1211.22	25.625	106.9	30.116	198.291	0	0	0	47.942	74.956	0	0	0	0	0	0	0	77.098	109.082	91.597	27.101	0	0	0	0	0	0	0	25.535	0	0	0	0
C vs D (VGII vs VGIII)	C (VGII)	CNBG_4266	-3.31322	7.3052	1.19862e-21	1.33839e-19	49.036	35.095	182.441	198.517	231.964	264.633	20.888	30.373	238.978	214.34	0	0	0	33.886	26.42	107.455	0	0	0	0	0	0	376.964	38.382	279.311	230.349	0	54.09	51.688	0	0	39.668	189.475	296.794	0	0	0	40.889
C vs D (VGII vs VGIII)	C (VGII)	CNBG_1458	-6.0245	6.19047	1.59899e-21	1.72051e-19	0	0	254.03	373.341	237.487	319.582	6.514	0	0	6.952	0	0	0	73.445	286.785	420.548	0	0	0	0	0	0	176.4	375.362	1004.04	394.728	0	0	0	0	449.448	256.505	459.549	605.52	0	0	0	88.802
C vs D (VGII vs VGIII)	C (VGII)	CNBG_3091	-2.11308	11.4575	2.25176e-21	2.33788e-19	43.625	11.698	3828.97	3189.61	5123.34	5256.59	1425.15	954.652	403.255	779.931	0	0	0	78.955	140.781	114.583	0	0	0	0	0	0	0	0	0	0	0	0	0	0	0	158.226	188.95	287.609	0	0	0	0
C vs D (VGII vs VGIII)	C (VGII)	CNBG_5993	-2.41922	8.67032	3.89577e-21	3.90766e-19	67.453	155.097	888.137	1283.08	1027.25	1048.31	161.307	228.431	93.555	206.115	0	0	0	0	0	0	0	0	0	0	0	0	0	0	0	0	0	0	0	0	0	0	41.547	0	0	0	0	72.07
C vs D (VGII vs VGIII)	C (VGII)	CNBG_1820	-3.16785	7.27705	4.18086e-21	4.12373e-19	108.14	0	295.553	290.886	450.183	426.558	43.083	54.747	9.542	28.746	0	0	138.559	15.205	854.576	966.531	0	0	99.189	0	0	0	1360.31	448.648	1159.26	757.372	0	292.642	0	254.701	0	425.631	296.524	792.171	106.347	0	113.44	147.003
C vs D (VGII vs VGIII)	C (VGII)	CNBG_9274	-4.05739	7.5707	4.65752e-21	4.51856e-19	18.16	14.623	373.881	260.695	537.127	500.265	13.272	52.945	26.466	36.435	0	0	0	0	0	393.09	0	0	0	0	0	0	0	0	178.595	79.59	0	0	257.197	0	0	0	0	104.609	0	0	0	0
C vs D (VGII vs VGIII)	C (VGII)	CNBG_5866	-10.3955	6.0691	4.76846e-21	4.55157e-19	147.157	284.079	251.312	308.47	329.891	327.2	0	0	56.876	130.92	0	0	567.044	271.622	990.7	1326.65	0	0	0	0	0	0	945.422	720.687	2075.01	1228.59	0	0	689.242	507.884	1106.51	210.299	376.805	1253.23	0	0	339.516	438.257
C vs D (VGII vs VGIII)	C (VGII)	CNBG_1361	-2.29087	8.68867	5.66766e-21	5.324e-19	0	357.336	3245.73	2895.43	3449.01	3371.43	612.23	777.047	2961.73	2537.88	0	0	0	0	0	0	0	0	0	0	0	0	0	0	61.469	270.113	0	0	0	0	0	0	0	0	0	0	0	0
C vs D (VGII vs VGIII)	C (VGII)	CNBG_3917	-2.82637	7.52927	5.87039e-21	5.42828e-19	376.973	371.768	613.759	519.476	616.812	631.226	80.653	96.01	0	118.581	1279.15	0	0	131.317	0	95.498	0	0	0	0	0	0	60.092	85.242	119.294	127.344	0	0	0	0	573.944	0	208.634	79.84	0	0	0	0
C vs D (VGII vs VGIII)	C (VGII)	CNBG_9361	-2.05951	9.25182	6.55577e-21	5.96877e-19	315.268	194.006	1583.98	1556.87	1351.59	1498.77	328.453	355.547	288.177	419.27	0	0	0	0	44.808	182.405	337.896	0	93.608	0	0	0	320.785	586.188	164.093	227.48	0	92.016	262.536	240.278	0	133.976	40.004	320.392	0	0	0	0
C vs D (VGII vs VGIII)	C (VGII)	CNBG_9608	-2.68877	8.4836	6.69945e-21	6.00718e-19	50.305	0	296.14	412.334	454.513	441.367	86.309	49.242	120.446	219.593	0	0	32.437	99.641	44.378	162.448	0	0	46.351	0	0	0	452.014	644.653	649.635	451.675	65.935	0	130.319	158.139	0	100.066	179.228	339.948	0	0	52.794	137.397
C vs D (VGII vs VGIII)	C (VGII)	CNBG_1575	-3.85249	6.73489	1.30452e-19	1.10287e-17	118.416	0	2572.3	1805.46	561.102	530.354	33.956	41.54	0	7.019	0	0	0	25.96	0	0	0	0	0	0	0	0	83.603	59.079	132.305	58.675	0	0	0	0	0	0	0	55.308	0	0	0	0
C vs D (VGII vs VGIII)	C (VGII)	CNBG_3019	-2.23778	8.21264	3.51822e-19	2.81362e-17	1734.58	2367.95	427.405	379.176	726.267	678.024	155.324	137.649	149.973	87.31	0	0	0	0	0	71.47	0	0	0	0	0	2436.94	0	0	178.595	47.754	0	90.126	1028.81	784.449	0	0	0	29.884	0	368.627	0	0
C vs D (VGII vs VGIII)	C (VGII)	CNBG_4875	-2.40854	8.34696	4.1393e-18	3.22321e-16	145.279	449.57	451.427	700.936	985.531	940.885	142.807	221.363	552.508	884.721	0	0	78.62	0	269.53	658.626	0	0	0	0	0	0	165.687	39.186	0	0	0	0	0	0	0	0	0	0	0	0	0	0
C vs D (VGII vs VGIII)	C (VGII)	CNBG_1238	-2.19717	8.27019	6.37632e-18	4.83783e-16	775.751	930.294	1464.53	1563.8	1101.18	1148.71	272.894	211.641	286.344	442.36	0	0	0	434.203	1153.62	387.144	0	0	141.8	0	0	0	418.223	49.359	1050.1	441.942	0	0	528.926	121.705	0	201.81	361.587	1155.55	455.046	426.653	162.71	105.066
C vs D (VGII vs VGIII)	C (VGII)	CNBG_2633	-3.73007	7.05242	2.24982e-17	1.6643e-15	99.598	160.183	535.691	609.718	743.359	590.83	70.689	21.463	0	0	0	0	0	0	79.681	259.898	0	0	0	0	0	0	0	115.966	194.774	28.797	0	0	0	0	0	0	0	0	0	0	0	123.375
C vs D (VGII vs VGIII)	C (VGII)	CNBG_5564	-2.0735	8.59744	2.37473e-17	1.73502e-15	26.477	0	805.243	813.758	794.279	935.038	219.744	190.99	248.716	501.886	0	0	217.994	54.675	42.667	0	0	0	0	0	0	0	0	0	121.539	15.471	0	0	0	0	0	127.656	0	87.172	0	0	0	0
C vs D (VGII vs VGIII)	C (VGII)	CNBG_2214	-3.30346	7.57732	4.11762e-17	2.93591e-15	0	0	386.121	350.175	833.671	648.682	42.328	110.761	0	13.367	0	0	0	0	257.611	524.818	0	0	0	0	0	0	198.331	0	445.803	349.657	0	0	0	115.451	0	191.69	515.164	175.473	0	0	0	99.713
C vs D (VGII vs VGIII)	C (VGII)	CNBG_3397	-5.64111	5.92873	5.24556e-17	3.65214e-15	503.065	449.396	73.154	179.508	354.975	384.583	11.332	0	0	0	0	0	0	0	89.277	0	0	0	0	0	0	0	92.069	194.967	109.144	354.562	0	0	0	0	0	0	0	0	0	0	0	0
C vs D (VGII vs VGIII)	C (VGII)	CNBG_3152	-2.9752	7.74225	1.43692e-16	9.66329e-15	0	0	943.486	765.436	598.235	859.56	123.92	58.39	177.142	204.282	0	0	85.688	75.243	176.31	95.755	0	962.286	0	0	0	0	180.793	42.738	23.93	42.572	0	483.867	114.622	0	0	0	0	0	0	246.505	0	0
C vs D (VGII vs VGIII)	C (VGII)	CNBG_4942	-2.0834	9.80145	1.74805e-16	1.14944e-14	2191.77	1722.29	1813.9	1723.5	1325.8	2012.41	386.707	405.422	773.448	1005.89	489.294	0	2704.44	3561.17	827.079	1229.31	406.658	0	450.767	506.502	310.427	1634.09	2790.73	3057.24	3481.7	3968.13	1066.93	958.746	1546.63	1540.78	2686.55	3017.19	4600.49	4224.27	1129.09	302.21	1715.16	2226.83
C vs D (VGII vs VGIII)	C (VGII)	CNBG_9636	-2.082	9.41806	2.22197e-16	1.42931e-14	81.759	21.918	2194.37	1902.56	2037.59	2667.82	644.981	463.595	0	44.236	0	0	143.372	41.975	131.162	160.341	0	0	0	0	0	0	202.009	0	80.109	71.199	0	0	0	0	128.297	0	0	89.346	0	0	0	0
C vs D (VGII vs VGIII)	C (VGII)	CNBG_5996	-2.57966	7.38356	3.17415e-16	2.01985e-14	5.604	0	257.399	257.533	257.11	251.722	37.509	47.936	387.51	291.211	0	0	39.673	0	0	0	0	0	0	0	0	0	27.682	59.167	0	29.584	0	111.202	0	0	0	0	0	9.241	0	0	0	0
C vs D (VGII vs VGIII)	C (VGII)	CNBG_3976	-2.09499	8.15007	5.26659e-16	3.31571e-14	398.377	240.258	637.716	900.058	1101.28	1289.08	267.565	296.068	320.175	796.227	0	0	0	101.91	398.415	519.796	0	0	333.02	0	0	1606.76	410.126	57.983	194.774	115.175	0	0	0	0	0	0	0	81.415	0	0	0	0
C vs D (VGII vs VGIII)	C (VGII)	CNBG_1653	-2.79876	7.08536	1.2431e-15	7.66322e-14	0	20.488	17.653	28.767	37.677	36.64	4.941	5.722	10.54	7.265	0	0	27.882	15.293	14.287	0	0	0	0	0	40.897	24.077	19.339	34.582	23.237	29.492	0	9.721	0	33.863	18.831	50.334	17.166	34.052	42.874	40.13	11.3	0
C vs D (VGII vs VGIII)	C (VGII)	CNBG_1868	-2.65971	7.70214	1.17418e-14	6.9488e-13	189.9	407.244	657.999	774.609	932.227	867.114	92.414	196.395	198.551	177.436	0	0	442.866	194.479	1216.32	1735.37	0	0	0	0	0	0	625.612	442.48	2477.22	687.052	0	0	0	0	0	112.815	1684.61	776.741	0	159.214	0	117.698
C vs D (VGII vs VGIII)	C (VGII)	CNBG_5867	-9.87412	5.51727	3.44253e-14	1.94028e-12	90.221	108.924	161.853	45.726	119.099	115.234	0	0	248.683	176.877	0	0	0	58.299	0	29.615	0	0	0	0	0	0	185.792	185.087	118.417	356.598	0	0	71.134	194.895	143.066	0	0	123.9	0	0	0	225.321
C vs D (VGII vs VGIII)	C (VGII)	CNBG_9621	-9.86853	5.52187	5.53972e-14	3.09283e-12	58.59	47.174	42.871	0	48.953	62.696	0	0	17.873	22.464	0	0	12.997	57.047	17.787	0	0	0	37.152	0	0	0	180.991	103.323	122.908	71.138	0	0	0	0	105.208	133.804	15.973	84.76	0	0	0	0
C vs D (VGII vs VGIII)	C (VGII)	CNBG_5864	-10.0908	5.78106	6.85049e-14	3.71937e-12	35.999	104.314	183.267	275.175	72.049	177.14	0	0	203.166	130.831	0	0	0	55.854	139.41	0	0	0	72.812	0	0	0	106.743	126.621	212.675	75.919	0	0	68.147	0	137.065	0	62.381	154.272	0	0	83.102	53.956
C vs D (VGII vs VGIII)	C (VGII)	CNBG_5854	-2.17004	8.41448	7.39047e-14	3.97608e-12	166.73	44.742	549.843	313.446	389.723	575.807	96.784	121.809	0	72.713	0	0	0	0	0	43.845	203.074	0	0	0	0	0	0	97.871	10.965	48.942	0	0	0	48.037	0	80.919	24.151	18.343	0	0	0	41.716
C vs D (VGII vs VGIII)	C (VGII)	CNBG_3846	-2.08705	8.88301	1.04125e-13	5.45322e-12	101.38	134.863	619.933	519.73	508.173	546.273	92.333	157.271	17.202	86.617	0	0	156.358	185.27	85.572	121.813	0	0	357.537	0	276.321	108.075	108.94	77.686	182.686	155.54	635.787	0	293.217	304.913	0	96.501	19.203	123.83	192.216	135.001	101.791	66.239
C vs D (VGII vs VGIII)	C (VGII)	CNBG_3717	-9.84876	5.47592	1.89637e-13	9.67475e-12	0	0	128.83	180.484	289.892	205.522	0	0	0	0	0	0	0	0	152.575	124.395	0	0	0	0	0	0	0	0	217.534	82.737	0	0	0	0	0	113.213	0	155.903	0	0	0	0
C vs D (VGII vs VGIII)	C (VGII)	CNBG_3453	-5.22721	5.73055	2.40679e-13	1.19692e-11	0	0	376.947	208.001	409.744	349.074	15.722	0	0	28.477	0	0	224.537	65.754	411.863	168.086	0	0	645.566	0	0	0	0	149.963	125.938	111.365	0	0	799.662	0	0	455.522	0	210.459	0	0	745.104	0
C vs D (VGII vs VGIII)	C (VGII)	CNBG_5448	-2.85151	7.07947	3.89867e-13	1.8758e-11	0	0	221.377	263.368	236.001	166.684	20.725	34.63	122.492	54.474	0	0	0	16.28	0	61.966	0	0	0	0	0	0	25.868	36.877	72.265	9.224	0	103.953	198.735	226.26	50.002	0	0	77.791	0	0	0	39.295
C vs D (VGII vs VGIII)	C (VGII)	CNBG_5643	-2.90548	6.83689	7.85653e-13	3.57653e-11	210.227	293.107	391.338	293.618	395.79	498.472	48.596	74.329	13.552	366.138	0	0	0	237.323	67.433	164.875	0	0	0	0	0	0	484.818	49.052	494.293	97.591	0	0	0	0	0	0	0	252.623	0	0	0	0
C vs D (VGII vs VGIII)	C (VGII)	CNBG_2903	-2.29116	7.34883	1.30457e-12	5.84882e-11	330.763	122.815	696.37	488.173	602.754	495.976	95.212	126.759	233.986	246.908	0	0	178.679	490.322	0	199.73	0	0	0	0	0	0	0	267.406	249.507	133.129	0	504.767	0	219.61	0	273.795	327.036	187.836	0	0	146.779	0
C vs D (VGII vs VGIII)	C (VGII)	CNBG_0203	-2.5622	7.61555	2.16347e-12	9.27783e-11	57.338	0	987.727	901.112	833.232	703.952	177.029	72.309	374.056	366.004	0	0	50.236	0	0	0	0	0	0	0	0	0	212.499	150.46	308.87	74.824	0	0	134.337	0	0	0	244.861	234.823	0	0	165.355	0
C vs D (VGII vs VGIII)	C (VGII)	CNBG_9448	-2.93516	6.91778	4.59362e-12	1.92802e-10	0	5.833	66.502	47.053	114.957	132.711	22.256	8.93	14.141	4.269	0	0	12.852	73.313	35.156	57.189	0	0	36.727	0	0	0	53.674	38.295	42.892	76.721	0	0	0	0	0	26.458	157.945	59.852	118.506	0	0	0
C vs D (VGII vs VGIII)	C (VGII)	CNBG_4710	-2.20677	7.22636	7.38739e-12	2.99442e-10	11.737	94.46	211.55	255.796	419.869	490.769	102.154	95.732	318.506	201.644	0	0	247.629	525.475	0	46.105	213.531	0	0	0	0	285.578	348.109	205.783	437.791	184.523	0	0	0	506.77	0	84.391	151.191	38.554	253.338	474.919	0	0
C vs D (VGII vs VGIII)	C (VGII)	CNBG_3235	-4.85265	6.04477	9.18537e-12	3.69789e-10	0	0	259.834	332.845	163.22	220.31	1.143	14.513	0	45.242	0	0	0	0	90.172	0	0	0	0	0	0	0	0	0	0	0	0	0	0	0	0	0	0	0	0	0	0	0
C vs D (VGII vs VGIII)	C (VGII)	CNBG_5859	-7.76903	5.1986	5.75202e-11	2.16818e-09	2027.34	8935.57	6420.2	10020.3	4632.95	7198.54	29.934	0	392.207	10495.3	0	0	14756.2	14801.8	3850.79	0	0	0	13408.2	0	0	36480	0	11921.6	6931.94	647.273	0	0	20898.1	16438.6	3061.72	4346.36	0	5107.87	0	0	6034.52	0
C vs D (VGII vs VGIII)	C (VGII)	CNBG_4727	-2.65343	6.82135	6.28834e-11	2.35534e-09	0	186.917	480.146	597.248	444.471	295.575	52.312	61.657	461.522	359.387	0	0	0	35.861	0	0	0	0	0	0	0	0	114.815	162.914	91.212	0	0	0	0	0	0	0	0	19.068	0	0	134.031	0
C vs D (VGII vs VGIII)	C (VGII)	CNBG_0646	-4.56457	5.75707	1.33654e-10	4.85253e-09	0	0	76.176	55.406	151.609	163.44	11.087	0	0	15.222	0	0	0	0	131.932	0	0	0	0	0	0	0	0	31.966	107.375	31.898	0	180.627	0	0	0	0	0	74.878	0	0	0	0
C vs D (VGII vs VGIII)	C (VGII)	CNBG_1920	-2.37018	7.42153	1.91254e-10	6.69727e-09	68.979	199.744	1029.62	602.068	504.261	738.756	158.652	80.308	306.836	99.872	0	0	0	403.602	0	0	0	0	693.645	0	0	334.853	136.351	193.169	270.361	192.204	0	0	129.394	0	0	0	176.94	158.273	0	278.318	0	513.967
C vs D (VGII vs VGIII)	C (VGII)	CNBG_0792	-3.81188	5.9901	2.02803e-10	7.05993e-09	0	0	373.403	730.991	534.219	307.952	21.542	37.64	0	24.096	0	0	0	31.809	0	0	0	0	0	0	0	0	0	72.541	121.832	107.786	0	0	0	0	0	0	263.494	237.555	0	0	0	0
C vs D (VGII vs VGIII)	C (VGII)	CNBG_6023	-3.50031	5.86549	3.45441e-10	1.18169e-08	0	0	72.415	141.354	217.717	221.655	18.969	19.364	0	1.028	0	0	0	0	0	48.956	0	0	0	0	0	0	61.622	0	24.468	0	0	0	117.175	0	0	0	0	0	0	0	0	0
C vs D (VGII vs VGIII)	C (VGII)	CNBG_5029	-3.27193	6.11068	3.53716e-10	1.20304e-08	0	0	135.548	70.667	279.473	205.885	30.322	16.493	0	19.313	0	0	0	143.074	2234.67	2002.42	0	0	0	0	0	0	1087.88	771.815	3115.62	2307.13	0	344.826	326.982	100.028	437.88	333.234	1691.54	1350.77	0	0	133.683	86.492
C vs D (VGII vs VGIII)	C (VGII)	CNBG_9372	-9.65086	5.20494	5.34042e-10	1.78998e-08	0	0	169.962	38.661	849.299	344.656	0	0	0	0	0	0	293.51	0	3251.6	832.838	0	0	0	0	0	0	856.463	0	748.106	145.067	0	0	0	0	0	0	0	0	0	0	0	0
C vs D (VGII vs VGIII)	C (VGII)	CNBG_4245	-3.28263	6.37537	5.95155e-10	1.97872e-08	0	0	871.071	1614.03	488.487	797.867	93.313	34.709	0	0	0	0	0	612.829	0	0	0	0	0	0	0	0	0	373.52	0	0	0	0	0	0	0	0	0	130.967	0	0	0	0
C vs D (VGII vs VGIII)	C (VGII)	CNBG_9396	-9.41647	5.03804	8.17232e-10	2.64283e-08	0	0	145.222	110.909	194.935	212.372	0	0	0	0	0	0	505.061	0	86.762	70.763	0	0	0	0	0	0	447.139	63.143	247.462	125.324	0	0	0	0	507.367	0	76.712	413.711	0	0	0	0
C vs D (VGII vs VGIII)	C (VGII)	CNBG_2025	-9.43219	5.01161	1.72912e-09	5.38577e-08	0	0	76.676	98.341	263.469	174.174	0	0	0	0	0	0	0	0	89.651	0	0	0	0	0	0	0	0	0	0	0	0	0	0	0	0	0	0	0	0	0	0	0
C vs D (VGII vs VGIII)	C (VGII)	CNBG_6114	-4.45549	5.46926	6.61026e-09	1.91762e-07	35.035	169.115	161.57	183.177	184.537	155.651	12.782	0	0	11.69	0	0	41.057	18.019	0	183.471	0	0	0	0	0	0	0	81.881	91.689	81.58	0	231.702	0	0	0	0	150.413	76.704	378.029	118.107	0	0
C vs D (VGII vs VGIII)	C (VGII)	CNBG_1497	-2.696	6.7641	7.03231e-09	2.03011e-07	0	0	397.686	438.349	563.487	421.884	44.267	108.721	78.022	143.683	0	0	0	0	310.667	379.952	0	0	486.89	0	0	0	319.687	339.069	506.211	842.192	0	0	0	139.5	303.267	115.219	0	238.071	0	0	186.537	0
C vs D (VGII vs VGIII)	C (VGII)	CNBG_2106	-2.02418	7.32021	7.95812e-09	2.26424e-07	15.173	292.853	599.78	437.431	516.311	696.227	118.142	188.337	0	27.74	0	0	690.506	746.356	72.928	178.347	0	0	0	0	0	0	599.806	371.372	237.619	237.336	0	0	0	0	0	433.222	323.434	298.035	0	0	175.003	0
C vs D (VGII vs VGIII)	C (VGII)	CNBG_4118	-3.06111	6.05217	8.06684e-09	2.28419e-07	70.68	0	77.133	34.133	163.659	144.149	24.38	10.177	0	17.077	0	0	277.386	60.878	227.962	92.776	0	0	0	0	0	0	38.815	165.661	231.867	110.3	0	0	0	203.553	0	0	67.954	181.118	85.189	0	0	0
C vs D (VGII vs VGIII)	C (VGII)	CNBG_5601	-2.88259	6.18978	1.22973e-08	3.46551e-07	0	99.991	445.971	527.439	411.668	445.038	41.613	77.616	179.254	30.847	0	0	288.407	158.353	396.67	0	0	540.325	414.484	0	0	0	0	361.023	80.847	321.893	0	0	0	178.671	0	146.366	0	67.56	0	0	0	0
C vs D (VGII vs VGIII)	C (VGII)	CNBG_9455	-3.1712	5.83706	1.48951e-08	4.13847e-07	150.064	14.21	349.098	122.834	132.383	162.074	19.336	12.573	85.764	205.176	0	0	0	0	213.347	69.479	0	0	0	0	0	0	130.871	0	86.814	77.385	0	0	0	0	83.799	0	0	29.062	0	0	0	0
C vs D (VGII vs VGIII)	C (VGII)	CNBG_9485	-2.16261	6.69189	2.19621e-08	5.98947e-07	146.852	199.076	262.769	295.531	199.767	215.146	45.635	47.084	45.108	175.961	0	598.04	0	323.601	74.798	0	0	0	78.139	0	0	0	76.395	108.702	136.934	203.603	110.942	0	657.935	66.779	73.508	0	0	63.671	0	0	446.059	347.392
C vs D (VGII vs VGIII)	C (VGII)	CNBG_9447	-3.61451	5.64324	2.94183e-08	7.91351e-07	44.99	26.337	58.698	74.434	78.576	51.898	6.963	2.653	39.92	45.354	0	0	0	95.53	79.409	16.143	224.373	0	82.946	417.44	0	0	60.635	14.412	56.502	28.875	0	0	0	0	78.271	59.72	106.961	108.149	0	0	0	61.466
C vs D (VGII vs VGIII)	C (VGII)	CNBG_4489	-9.32498	4.85261	3.55006e-08	9.50645e-07	0	185.073	102.742	61.534	132.634	62.461	0	0	0	0	0	0	187.221	109.586	0	139.241	0	0	0	0	0	0	87.428	155.372	139.179	217.13	0	0	0	0	0	63.957	190.953	232.941	0	0	0	0
C vs D (VGII vs VGIII)	C (VGII)	CNBG_2935	-9.19263	4.84864	4.57665e-08	1.20376e-06	0	0	46.806	41.842	64.058	116.429	0	0	0	4.023	0	0	440.6	0	371.598	302.6	0	0	0	0	0	0	95.043	337.652	170.121	202.122	0	0	0	0	0	0	124.368	379.617	0	0	221.946	215.74
C vs D (VGII vs VGIII)	C (VGII)	CNBG_5449	-5.04273	5.13458	6.11808e-08	1.58108e-06	0	0	192.441	138.798	110.166	184.801	7.269	0	0	0	0	0	0	0	0	0	0	0	0	0	0	0	0	0	0	0	0	0	0	0	0	0	0	0	0	0	0	0
C vs D (VGII vs VGIII)	C (VGII)	CNBG_5862	-9.12242	4.72036	8.27935e-08	2.10288e-06	142.71	238.605	45.023	28.571	50.397	50.895	0	0	53.504	46.047	0	0	0	25.606	0	64.958	0	0	0	0	0	0	27.127	57.998	129.875	116.023	0	0	0	0	0	0	0	81.541	0	0	0	123.588
C vs D (VGII vs VGIII)	C (VGII)	CNBG_5874	-3.82796	6.32905	9.40159e-08	2.3676e-06	64.98	14.273	49.958	99.746	81.484	66.025	9.352	0	0	36.994	0	0	31.488	110.529	86.104	46.683	0	0	29.984	100.429	0	0	145.977	156.322	52.504	73.097	0	0	0	25.538	169.916	21.613	38.712	127.036	0	0	102.306	0
C vs D (VGII vs VGIII)	C (VGII)	CNBG_4757	-4.08613	5.29736	1.04141e-07	2.60045e-06	0	0	751.176	573.419	406.564	370.285	15.028	31.818	0	0	0	0	0	419.882	146.468	239.517	0	0	0	0	0	0	457.975	213.618	358.759	52.567	0	0	0	0	0	427.597	894.301	598.885	0	0	0	0
C vs D (VGII vs VGIII)	C (VGII)	CNBG_2693	-3.20088	5.65395	1.37627e-07	3.37956e-06	4.881	0	49.632	42.33	77.447	69.845	6.534	9.504	0	19.67	0	0	17.307	91.125	71.036	192.641	0	0	0	0	0	239.229	96.5	172.005	115.557	129.087	0	96.936	0	0	0	0	0	129.002	0	0	56.356	73.314
C vs D (VGII vs VGIII)	C (VGII)	CNBG_9362	-2.06268	6.84088	1.40856e-07	3.43149e-06	14.242	91.647	451.145	273.536	473.09	377.029	123.042	71.834	137.648	153.988	0	0	0	175.34	0	55.84	0	0	0	0	0	0	492.643	747.508	446.387	198.282	0	141.233	0	122.881	0	0	0	46.666	0	0	0	0
C vs D (VGII vs VGIII)	C (VGII)	CNBG_5255	-2.3668	6.77887	1.40901e-07	3.43149e-06	19.798	0	501.233	594.32	296.649	283.625	33.731	80.744	0	28.924	0	0	0	0	0	0	0	0	0	0	0	0	0	0	58.347	51.98	0	0	0	0	0	0	213.199	244.12	321.164	0	0	0
C vs D (VGII vs VGIII)	C (VGII)	CNBG_4063	-4.46828	5.34272	1.56803e-07	3.7722e-06	0	0	156.135	105.503	92.488	161.05	9.842	0	98.023	0	0	0	0	0	0	0	0	0	0	0	0	0	49.922	0	0	0	0	0	0	0	0	0	0	0	0	0	0	0
C vs D (VGII vs VGIII)	C (VGII)	CNBG_5868	-9.03991	4.65935	2.31578e-07	5.39558e-06	60.677	69.792	43.327	37.568	32.594	41.932	0	0	84.602	37.866	0	0	0	53.983	0	0	0	0	0	0	0	0	107.113	76.4	94.103	221.788	0	0	164.768	0	0	221.433	0	93.11	0	0	0	97.701
C vs D (VGII vs VGIII)	C (VGII)	CNBG_5983	-2.66291	6.21083	3.26938e-07	7.49931e-06	63.969	88.245	33.566	31.792	159.852	210.217	19.459	41.441	0	13.747	0	0	354.487	0	574.079	826.982	0	0	0	0	0	0	361.29	385.169	395.33	240.236	0	0	0	236.792	0	330.176	236.595	436.082	0	0	0	205.102
C vs D (VGII vs VGIII)	C (VGII)	CNBG_3587	-2.39373	6.8071	4.71092e-07	1.0364e-05	17.485	98.465	494.95	296.409	269.432	259.212	73.936	22.651	0	3.643	460.229	675.648	0	40.605	0	68.798	0	0	0	0	0	0	129.575	30.709	120.34	61.312	0	260.211	0	0	0	0	37.748	14.385	0	0	0	0
C vs D (VGII vs VGIII)	C (VGII)	CNBG_6027	-2.27481	6.45405	4.87194e-07	1.06786e-05	44.38	107.016	623.194	331.323	385.246	620.471	109.3	103.098	0	80.604	0	0	0	0	0	0	0	0	0	0	0	0	328.992	308.828	0	38.206	0	0	0	0	0	0	93.331	36.115	0	0	0	0
C vs D (VGII vs VGIII)	C (VGII)	CNBG_0642	-2.86076	5.84699	5.57454e-07	1.20843e-05	197.864	529.487	430.34	350.253	514.638	563.003	54.089	97.534	0	115.854	0	0	113.022	1043.17	468.103	638.155	0	0	0	0	0	0	814.625	682.904	700.908	951.181	0	0	903.916	283.465	1202.75	0	0	425.363	0	0	0	241.644
C vs D (VGII vs VGIII)	C (VGII)	CNBG_3911	-2.97976	6.33474	5.76602e-07	1.24085e-05	0	0	588.193	1066.94	878.022	1010.2	47.657	201.385	661.824	133.982	0	0	420.646	61.659	582.168	158.993	0	0	0	0	0	0	204.094	283.469	0	0	0	0	0	0	0	0	0	0	1284.21	0	0	0
C vs D (VGII vs VGIII)	C (VGII)	CNBG_2398	-2.37069	6.28443	5.93485e-07	1.26796e-05	18.16	219.262	189.267	268.579	143.743	227.224	37.039	36.471	105.863	41.755	0	0	0	0	0	0	0	0	0	0	0	0	0	0	17.855	15.918	0	90.126	0	0	0	0	0	44.84	0	0	0	0
C vs D (VGII vs VGIII)	C (VGII)	CNBG_5876	-8.96343	4.57019	6.19624e-07	1.31431e-05	6.134	98.672	31.414	0	46.025	54.373	0	0	77.613	34.423	0	0	86.782	66.653	0	24.17	0	0	186.139	0	0	0	60.585	64.736	108.713	21.579	0	0	0	0	116.902	0	106.436	60.675	0	0	0	0
C vs D (VGII vs VGIII)	C (VGII)	CNBG_5718	-4.21091	5.05359	6.5355e-07	1.36668e-05	13.423	0	168.44	128.786	111.484	165.382	8.984	5.207	0	1.118	0	0	0	62.012	0	157.927	0	0	0	0	0	0	132.624	93.968	78.909	23.383	0	0	0	0	0	0	0	44.004	0	0	0	0
C vs D (VGII vs VGIII)	C (VGII)	CNBG_6131	-2.18832	6.42848	7.00439e-07	1.45958e-05	41.458	0	85.524	66.823	133.471	133.735	23.808	35.323	0	23.85	0	0	0	55.22	114.836	0	0	0	0	605.234	0	0	29.274	125.13	58.378	52.135	0	0	56.169	51.2	169.53	86.178	102.91	68.424	0	60.348	0	0
C vs D (VGII vs VGIII)	C (VGII)	CNBG_0323	-8.92989	4.50725	1.12288e-06	2.22247e-05	0	0	98.416	19.106	179.872	171.869	0	0	0	0	0	0	0	995.804	207.931	84.852	0	0	0	0	0	0	215.004	454.261	211.921	149.91	0	0	0	0	0	0	549.388	354.151	0	0	0	0
C vs D (VGII vs VGIII)	C (VGII)	CNBG_2694	-3.08294	5.73897	1.27695e-06	2.48585e-05	89.499	191.94	109.525	0	284.787	198.992	39.02	13.504	115.258	21.079	0	0	0	22.94	215.125	175.355	0	0	0	0	622.915	0	73.705	104.331	321.25	414.949	0	147.908	838.043	1158.14	280.273	213.061	127.247	73.261	0	0	0	111.024
C vs D (VGII vs VGIII)	C (VGII)	CNBG_2407	-7.12334	4.46635	1.51814e-06	2.91699e-05	93.513	120.399	87.851	113.895	77.886	69.823	0.572	0	90.805	16.407	0	0	230.79	0	0	0	0	0	0	0	0	0	46.22	0	36.771	0	0	0	176.485	0	0	0	0	46.151	0	0	0	0
C vs D (VGII vs VGIII)	C (VGII)	CNBG_2729	-2.09093	6.51357	1.9582e-06	3.66729e-05	40.864	32.901	93.373	70.882	102.342	135.869	35.14	20.532	0	5.566	0	0	0	0	24.766	0	0	0	0	0	0	0	0	17.993	0	0	0	0	0	0	0	0	0	8.433	0	0	0	0
C vs D (VGII vs VGIII)	C (VGII)	CNBG_1339	-3.42066	5.41037	2.0094e-06	3.75131e-05	0	0	284.292	451.131	167.676	286.677	17.907	26.136	0	15.245	0	0	0	28.185	264.545	359.648	0	0	0	0	0	0	90.921	0	179.671	95.524	0	0	171.475	158.628	0	0	0	180.212	393.374	0	0	0
C vs D (VGII vs VGIII)	C (VGII)	CNBG_2225	-3.84425	5.48055	2.26919e-06	4.22297e-05	63.214	0	289.705	220.16	131.526	159.492	17.948	0	112.41	50.115	0	0	0	0	0	0	0	0	106.234	0	0	0	52.057	0	82.785	73.714	0	0	0	0	0	0	0	51.949	0	0	243.129	314.873
C vs D (VGII vs VGIII)	C (VGII)	CNBG_2274	-2.8136	5.92372	2.28592e-06	4.24077e-05	39.274	0	112.808	127.713	65.585	98.909	7.473	17.186	0	9.478	0	0	52.201	129.814	166.68	193.707	0	0	0	0	0	0	24.264	138.358	232.39	173.078	0	97.478	279.65	0	0	71.556	106.808	194.569	106.937	0	56.667	0
C vs D (VGII vs VGIII)	C (VGII)	CNBG_4205	-2.22871	6.81704	2.59338e-06	4.75159e-05	273.2	36.589	617.867	660.011	733.673	618.124	76.141	214.393	0	182.197	0	0	78.977	173.469	326.087	621.151	0	0	454.327	0	0	0	562.472	475.001	709.12	274.139	0	0	632.736	392.204	1266.66	160.075	95.63	814.612	0	227.062	262.439	0
C vs D (VGII vs VGIII)	C (VGII)	CNBG_4904	-2.37373	6.19714	3.52837e-06	6.25176e-05	78.227	125.533	583.649	347.775	832.374	732.803	206.636	80.328	0	104.857	0	0	0	0	0	0	0	0	0	0	0	0	0	0	75.249	0	0	0	0	0	0	0	0	62.738	0	0	0	0
C vs D (VGII vs VGIII)	C (VGII)	CNBG_9553	-2.72729	6.45479	3.54731e-06	6.26655e-05	0	66.391	378.751	134.68	257.549	247.732	14.436	64.112	0	6.035	0	0	0	0	49.782	0	0	0	0	0	0	0	50.971	36.19	20.269	18.047	0	0	0	178.119	0	0	133.192	101.724	0	0	0	0
C vs D (VGII vs VGIII)	C (VGII)	CNBG_2728	-2.18427	6.10325	3.77949e-06	6.63709e-05	251.107	233.169	136.113	243.735	176.943	173.47	37.611	38.788	112.525	43.565	0	0	0	0	46.655	303.91	0	0	97.471	0	0	0	143.201	67.82	227.823	67.667	0	0	182.209	0	91.558	0	0	47.656	0	0	111.462	0
C vs D (VGII vs VGIII)	C (VGII)	CNBG_0122	-4.50099	4.97367	4.50767e-06	7.68772e-05	0	0	124.047	90.261	62.844	119.907	6.881	0	119.055	283.723	0	0	0	0	0	0	0	0	0	0	0	0	46.615	0	37.078	0	0	0	0	0	0	204.338	0	31.027	0	0	0	0
C vs D (VGII vs VGIII)	C (VGII)	CNBG_4799	-4.82603	4.80766	4.91702e-06	8.30635e-05	176.139	16.673	52.219	81.186	120.752	81.56	1.899	5.366	0	33.73	0	0	0	64.075	0	0	0	0	0	0	0	0	204.823	72.716	142.501	54.387	0	0	0	0	0	0	0	85.165	0	0	0	0
C vs D (VGII vs VGIII)	C (VGII)	CNBG_5892	-3.49282	5.21321	5.18262e-06	8.6886e-05	0	104.712	213.028	179.469	144.391	109.472	7.269	15.444	0	24.432	0	0	0	67.021	104.662	0	0	0	0	0	0	0	53.6	0	127.799	132.743	0	107.606	0	93.649	205.204	0	139.925	89.095	0	0	0	0
C vs D (VGII vs VGIII)	C (VGII)	CNBG_4920	-2.18255	6.13379	5.34417e-06	8.93413e-05	16.747	26.957	98.721	87.373	139.58	167.26	40.776	26.037	0	17.525	0	0	0	38.925	0	230.797	0	0	0	0	0	0	248.339	412.063	214.212	117.55	0	0	0	0	0	121.226	180.969	179.278	0	0	0	62.702
C vs D (VGII vs VGIII)	C (VGII)	CNBG_3416	-3.64973	5.61547	5.48212e-06	9.08773e-05	0	0	1381.87	379.098	666.54	528.924	84.757	0	0	78.771	0	0	0	580.268	0	747.344	0	0	0	0	0	0	191.543	133.257	223.809	65.276	0	0	0	0	0	0	0	0	0	0	0	0
C vs D (VGII vs VGIII)	C (VGII)	CNBG_9424	-2.33283	5.92227	6.48617e-06	0.000105165	96.274	0	297.118	312.08	262.779	197.306	46.861	40.926	66.5	74.39	0	0	0	42.358	132.374	107.879	0	0	0	0	0	0	0	0	26.959	0	0	0	0	0	0	0	58.801	22.539	0	0	0	0
C vs D (VGII vs VGIII)	C (VGII)	CNBG_2547	-4.05235	5.31028	7.77843e-06	0.000122428	0	0	149.222	126.073	251.126	108.832	18.397	0	0	12.026	0	0	0	0	0	0	0	0	0	0	0	0	0	0	0	45.795	0	0	0	113.39	0	0	0	107.731	0	0	0	0
C vs D (VGII vs VGIII)	C (VGII)	CNBG_9062	-3.95263	4.90635	8.07407e-06	0.000126408	55.17	50.751	28.284	34.251	91.986	65.171	3.839	6.118	0	46.181	0	203.239	306.194	48.87	38.124	31.041	0	0	0	0	0	0	155.801	27.713	124.092	332.089	0	0	298.103	68.09	0	0	272.756	168.782	0	0	0	59.028
C vs D (VGII vs VGIII)	C (VGII)	CNBG_5457	-2.63156	5.75191	9.08929e-06	0.000140647	0	603.332	765.698	546.877	843.106	614.496	148.422	72.289	0	345.171	0	0	0	0	0	180.325	0	0	0	0	0	0	464.738	0	269.915	235.023	0	0	0	0	0	0	188.654	674.585	0	0	0	0
C vs D (VGII vs VGIII)	C (VGII)	CNBG_5785	-8.69258	4.30203	1.14369e-05	0.000171416	0	0	66.024	68.833	38.577	50.618	0	0	0	0.559	0	0	0	41.032	0	104.167	0	0	0	0	0	0	130.6	46.495	26.036	69.719	0	0	0	0	125.907	95.978	0	76.272	0	0	0	0
C vs D (VGII vs VGIII)	C (VGII)	CNBG_0647	-3.45253	5.13763	1.17053e-05	0.000174929	9.923	0	57.611	17.272	140.396	86.084	11.475	7.702	9.624	19.894	0	0	0	30.689	47.901	78.02	0	0	0	0	0	0	0	0	38.985	0	0	0	0	0	0	0	42.73	65.246	0	0	0	0
C vs D (VGII vs VGIII)	C (VGII)	CNBG_1053	-2.87484	5.36949	1.44391e-05	0.000213093	23.539	28.419	85.959	30.64	78.576	65.235	8.596	10.672	0	73.518	0	0	145.828	27.433	114.066	0	0	0	0	0	0	0	0	41.437	23.191	82.876	0	116.832	0	0	0	0	76.668	48.548	0	0	67.921	0
C vs D (VGII vs VGIII)	C (VGII)	CNBG_0939	-2.31036	5.97466	1.7312e-05	0.000248069	148.683	138.567	102.264	115.613	91.338	162.565	24.768	28.393	0	15.066	0	0	0	0	0	61.632	285.453	0	79.102	0	0	0	154.691	27.508	169.429	41.214	0	0	0	67.612	0	0	67.713	51.559	0	0	0	0
C vs D (VGII vs VGIII)	C (VGII)	CNBG_0041	-8.62015	4.21608	2.28213e-05	0.000317033	43.577	40.085	20.196	0	36.359	43.917	0	0	0	1.565	0	0	132.172	0	0	24.542	0	0	0	0	0	0	61.523	65.73	0	10.951	0	0	0	0	0	0	27.019	51.336	0	0	0	0
C vs D (VGII vs VGIII)	C (VGII)	CNBG_2954	-2.32525	5.73955	2.99348e-05	0.000408836	0	0	159.766	178.747	218.491	206.824	51.577	30.254	0	59.57	0	0	0	0	0	114.608	0	0	146.9	0	0	0	0	0	28.635	25.435	0	0	0	0	0	0	0	23.946	0	0	0	0
C vs D (VGII vs VGIII)	C (VGII)	CNBG_9273	-3.02446	5.46309	2.99822e-05	0.000408836	36.255	0	80.503	86.71	143.45	98.76	7.718	22.314	0	12.115	0	0	0	0	0	0	0	0	0	0	0	0	0	0	17.824	15.887	0	179.885	0	0	0	0	0	0	0	0	0	0
C vs D (VGII vs VGIII)	C (VGII)	CNBG_2238	-3.17237	5.0964	3.13683e-05	0.000421903	25.562	123.435	66.959	74.083	106.505	75.628	10.373	8.831	0	9.969	0	0	0	250.789	205.994	0	0	0	86.072	0	0	0	126.329	209.583	184.393	298.926	0	0	241.491	147.212	0	61.647	0	392.789	0	0	295.013	0
C vs D (VGII vs VGIII)	C (VGII)	CNBG_5007	-2.10115	6.31435	3.16578e-05	0.000424832	82.177	0	270.704	255.796	341.753	165.958	65.013	45.599	0	41.107	0	0	0	90.595	113.205	138.329	0	0	0	0	0	0	174.055	0	230.422	40.998	0	0	0	0	0	0	0	115.648	0	0	270.92	0
C vs D (VGII vs VGIII)	C (VGII)	CNBG_9041	-3.13899	5.40482	3.7857e-05	0.000498971	93.673	56.52	432.97	204.079	185.039	120.59	7.841	27.284	0	25.393	0	0	0	18.078	56.455	0	0	0	0	0	0	0	115.728	41.043	22.976	61.343	0	0	0	0	0	0	0	76.899	0	0	0	0
C vs D (VGII vs VGIII)	C (VGII)	CNBG_2321	-4.15181	5.02957	3.98901e-05	0.000522278	93.416	0	69.807	30.523	194.265	77.826	12.782	0	0	5.834	0	0	0	18.019	168.923	183.471	0	0	588.232	0	0	0	57.71	163.761	458.414	265.147	0	115.851	0	0	0	0	350.957	115.049	0	472.443	134.744	87.174
C vs D (VGII vs VGIII)	C (VGII)	CNBG_5924	-8.62347	4.10502	4.09383e-05	0.0005313	0	0	512.668	325.117	1276.97	865.599	0	0	0	639.556	0	0	501.454	221.072	0	1194.36	0	0	0	0	0	0	0	1060.28	298.166	0	0	0	0	1396.68	2528.66	0	2225.77	246.253	0	0	0	3341.87
C vs D (VGII vs VGIII)	C (VGII)	CNBG_1072	-2.6064	5.50651	4.25903e-05	0.000550327	0	0	81.09	79.645	111.045	104.159	23.828	9.702	0	3.487	657.865	0	0	116.127	1047.07	1016.32	0	0	0	0	0	0	617.331	497.54	868.415	789.039	0	0	0	0	0	0	143.976	603.359	0	0	0	0
C vs D (VGII vs VGIII)	C (VGII)	CNBG_2785	-2.58895	5.914	4.71116e-05	0.000600876	0	174.186	191.05	356.479	140.04	250.207	49.78	14.018	151.462	218.565	0	0	295.888	92.79	115.958	47.236	0	0	0	0	0	0	0	84.322	165.215	104.994	0	0	113.089	207.664	0	518.464	206.423	78.976	0	0	0	269.288
C vs D (VGII vs VGIII)	C (VGII)	CNBG_3120	-4.27393	4.718	4.89019e-05	0.000621033	0	0	36.436	89.461	49.079	72.683	5.37	0	0	18.486	0	0	25.994	22.822	35.597	231.824	0	0	0	0	0	0	36.359	77.613	115.865	90.465	0	0	0	127.117	0	160.044	63.706	72.731	0	0	0	0
C vs D (VGII vs VGIII)	C (VGII)	CNBG_3294	-3.1576	5.1383	7.42583e-05	0.000895032	0	82.984	120.678	224.473	145.94	85.359	16.947	6.673	60.035	31.853	0	0	0	47.824	99.575	40.544	0	0	0	0	0	0	101.93	36.19	81.047	54.14	0	0	0	0	0	74.349	0	50.862	0	0	0	0
C vs D (VGII vs VGIII)	C (VGII)	CNBG_5012	-4.36529	4.42127	7.91723e-05	0.000944641	0	0	134.113	174.961	79.727	61.821	4.655	1.247	297.474	549.587	0	0	0	59.257	416.259	451.935	0	0	0	0	0	0	425.862	268.955	470.532	436.034	0	0	0	82.691	90.77	0	908.139	393.737	0	0	0	0
C vs D (VGII vs VGIII)	C (VGII)	CNBG_0776	-3.63276	4.7549	8.31022e-05	0.000989535	0	0	14.718	56.265	98.555	86.938	5.248	9.761	0	1.788	0	0	0	16.634	0	0	0	0	0	0	0	0	0	75.537	21.146	18.833	0	0	0	0	0	0	185.228	70.766	0	0	0	0
C vs E (VGII vs VGI)	C (VGII)	CNBG_3719	-13.077	9.58027	2.76328e-33	1.63089e-29	0	98.147	6121.56	6157.19	4850	4862.17	0	0	0	0	0	0	283.215	373.193	2142.14	1668.53	0	0	0	0	0	0	4625.85	2552.14	6786.75	5444.16	0	0	0	0	2273.66	575.11	4809.68	5373.14	0	0	0	0
C vs E (VGII vs VGI)	C (VGII)	CNBG_5144	-13.104	9.60882	3.82034e-31	1.12738e-27	4322.88	4203.2	21074.4	25453.2	26049.3	18990.5	113.527	0	0	0	0	0	0	0	0	0	0	0	0	0	0	0	0	0	0	295.625	0	0	0	0	0	0	347.53	722.548	0	0	0	0
C vs E (VGII vs VGI)	C (VGII)	CNBG_9636	-5.98539	9.13036	4.54621e-19	8.94391e-16	81.759	21.918	2194.37	1902.56	2037.59	2667.82	644.981	463.595	0	44.236	0	0	143.372	41.975	131.162	160.341	0	0	0	0	0	0	202.009	0	80.109	71.199	0	0	0	0	128.297	0	0	89.346	0	0	0	0
C vs E (VGII vs VGI)	C (VGII)	CNBG_3099	-4.58188	9.53674	2.26485e-18	3.34179e-15	35.597	0	1511.98	1210.09	2950.74	2338.91	938.722	761.82	91.967	105.863	0	0	0	0	0	0	0	0	0	0	0	0	0	0	69.866	0	0	0	0	0	0	0	50.93	19.486	0	0	0	0
C vs E (VGII vs VGI)	C (VGII)	CNBG_0463	-3.81236	11.317	3.10029e-17	3.04965e-14	2869.4	2454.84	3555.74	2471.88	7700.91	6514.11	3385.52	3137.61	499.822	444.484	0	0	0	206.516	644.73	1537.48	0	0	0	0	0	0	188.457	133.9	337.336	233.789	0	0	0	0	0	0	0	0	0	0	0	0
C vs E (VGII vs VGI)	C (VGII)	CNBG_3720	-10.8885	7.41355	4.47807e-16	3.3037e-13	0	0	399.1	348.809	704.886	534.856	0	0	0	0	0	0	82.762	145.343	964.778	1109.57	0	0	0	0	0	0	2152.43	1650.65	2448.89	1418.4	0	0	0	0	111.185	761.494	1566.39	1565.45	0	0	0	0
C vs E (VGII vs VGI)	C (VGII)	CNBG_5145	-10.7823	7.3069	2.17271e-15	1.42482e-12	644.747	4116.94	6275.61	4794.59	5842.67	6511.57	0	0	0	0	0	0	0	0	0	0	0	0	0	0	0	0	639.632	0	0	0	0	0	0	0	0	0	452.915	194.304	0	0	0	0
C vs E (VGII vs VGI)	C (VGII)	CNBG_0687	-4.63502	9.49119	4.97145e-15	2.93415e-12	7.547	36.43	1623.33	1455.21	1710.94	1567.2	764.164	536.795	22.014	81.476	0	0	266.566	327.623	2008.03	1158.98	0	398.916	0	0	0	0	186.421	212.244	460.444	251.789	0	0	0	0	0	0	130.63	174.037	0	0	0	0
C vs E (VGII vs VGI)	C (VGII)	CNBG_0822	-5.15963	8.10551	1.48782e-14	7.98284e-12	321.097	387.344	605.889	659.699	1358.58	1331.06	815.537	514.718	0	43.99	0	0	280.747	49.312	385.556	251.486	0	0	0	0	0	0	317.366	392.741	471.163	222.992	0	636.751	600.445	138.481	0	1144.09	546.673	341.425	516.578	0	185.181	0
C vs E (VGII vs VGI)	C (VGII)	CNBG_2214	-5.8633	7.5013	1.74237e-14	8.56955e-12	0	0	386.121	350.175	833.671	648.682	42.328	110.761	0	13.367	0	0	0	0	257.611	524.818	0	0	0	0	0	0	198.331	0	445.803	349.657	0	0	0	115.451	0	191.69	515.164	175.473	0	0	0	99.713
C vs E (VGII vs VGI)	C (VGII)	CNBG_3433	-4.65231	8.54531	2.33892e-14	1.06187e-11	52.537	0	319.401	152.303	1028.77	920.527	310.75	243.935	51.049	30.02	0	0	0	0	0	0	0	0	0	0	0	0	0	61.535	0	30.71	125.512	0	0	0	0	0	0	0	0	0	0	0
C vs E (VGII vs VGI)	C (VGII)	CNBG_3718	-10.6384	7.16593	3.46239e-14	1.45964e-11	0	0	251.334	151.912	286.544	284.841	0	0	0	0	0	0	68.783	291.836	31.394	153.278	0	0	0	0	0	0	352.306	387.713	280.911	250.802	0	0	0	0	185.293	423.758	56.228	267.202	0	0	0	0
C vs E (VGII vs VGI)	C (VGII)	CNBG_2059	-5.28375	7.87203	5.47832e-14	2.15554e-11	231.695	144.145	274.422	333.47	413.279	339.62	171.842	124.304	0	11.042	0	0	0	0	51.074	41.546	0	0	0	0	0	0	0	0	20.777	9.286	0	0	0	0	0	0	68.709	26.079	0	0	0	0
C vs E (VGII vs VGI)	C (VGII)	CNBG_0417	-7.415	7.2398	6.38738e-14	2.31263e-11	0	0	506.777	720.394	464.869	566.332	34.691	15.919	0	2.794	0	0	0	0	0	0	0	0	0	0	0	0	0	39.186	0	0	0	0	0	0	0	0	48.028	55.071	0	0	0	0
C vs E (VGII vs VGI)	C (VGII)	CNBG_9112	-3.94061	9.9759	6.66127e-14	2.31263e-11	12.572	5.054	657.89	832.942	869.612	995.707	207.248	173.348	33.766	71.596	0	0	111.649	53.894	91.611	49.676	0	0	0	0	0	0	31.064	66.534	99.317	111.087	0	31.212	0	81.536	0	0	27.457	72.773	34.317	0	0	0
C vs E (VGII vs VGI)	C (VGII)	CNBG_4611	-4.89669	9.98277	7.68757e-13	2.388e-10	774.836	528.947	6726.52	5647.81	3495.65	3717.45	347.197	314.561	22.75	167.377	0	0	660.358	1540.18	0	553.329	0	1235.86	591.33	0	245.197	571.156	1102.36	658.524	1059.93	1394.19	502.647	232.938	772.951	2635.18	110.893	843.904	755.964	481.884	0	0	270.92	0
C vs E (VGII vs VGI)	C (VGII)	CNBG_1142	-5.05992	7.65063	8.39108e-13	2.47382e-10	0	10.109	156.179	119.692	202.152	180.917	5.921	6.118	0	6.594	0	0	200.821	137.078	122.064	62.043	0	0	31.873	0	0	0	15.526	66.475	161.278	133.206	0	0	0	0	30.107	45.949	109.731	212.981	0	0	0	0
C vs E (VGII vs VGI)	C (VGII)	CNBG_2633	-10.501	7.03208	1.41289e-12	3.62559e-10	99.598	160.183	535.691	609.718	743.359	590.83	70.689	21.463	0	0	0	0	0	0	79.681	259.898	0	0	0	0	0	0	0	115.966	194.774	28.797	0	0	0	0	0	0	0	0	0	0	0	123.375
C vs E (VGII vs VGI)	C (VGII)	CNBG_2116	-6.13393	7.05047	2.94663e-11	7.24625e-09	0	0	663.521	459.894	237.863	306.672	70.669	109.137	0	3.979	0	0	0	137.019	0	53.516	0	0	0	0	0	0	33.557	0	80.247	23.877	0	134.798	0	0	0	0	0	33.592	0	0	0	0
C vs E (VGII vs VGI)	C (VGII)	CNBG_4696	-3.69521	10.941	2.40368e-10	5.25426e-08	1116.48	1574.11	3654.29	2982.9	3929.66	3641.86	2547.03	1916.83	122.214	396.359	87.042	0	163.593	410.306	1855.91	1197.88	0	0	0	0	0	0	522.423	302.236	846.023	383.452	0	0	0	0	0	0	573.079	817.135	0	0	0	247.688
C vs E (VGII vs VGI)	C (VGII)	CNBG_3643	-3.16141	8.92552	2.70559e-10	5.703e-08	524.372	901.684	3605.92	3126.52	5462.02	4726.41	823.398	861.077	460.491	545.518	0	0	0	0	0	0	0	0	1107.17	0	0	0	0	644.288	0	0	0	0	0	0	0	0	0	0	0	0	0	0
C vs E (VGII vs VGI)	C (VGII)	CNBG_5588	-3.09536	9.50564	3.64802e-10	7.38857e-08	865.732	958.951	3728.4	3848.81	5748.34	6401.27	2497.88	2705.4	454.926	780.401	0	0	0	270.767	1841.32	1505.26	0	0	0	0	0	0	294.991	929.437	1040.66	356.043	0	0	0	256.772	547.196	206.991	0	96.525	0	0	0	219.346
C vs E (VGII vs VGI)	C (VGII)	CNBG_3091	-2.99711	11.3219	5.65077e-10	1.04221e-07	43.625	11.698	3828.97	3189.61	5123.34	5256.59	1425.15	954.652	403.255	779.931	0	0	0	78.955	140.781	114.583	0	0	0	0	0	0	0	0	0	0	0	0	0	0	0	158.226	188.95	287.609	0	0	0	0
C vs E (VGII vs VGI)	C (VGII)	CNBG_1575	-6.25747	6.7369	5.9667e-10	1.06385e-07	118.416	0	2572.3	1805.46	561.102	530.354	33.956	41.54	0	7.019	0	0	0	25.96	0	0	0	0	0	0	0	0	83.603	59.079	132.305	58.675	0	0	0	0	0	0	0	55.308	0	0	0	0
C vs E (VGII vs VGI)	C (VGII)	CNBG_5447	-2.72903	11.3927	6.12856e-10	1.06385e-07	150.32	453.21	12356.2	9793.69	13509.1	13982.8	2980.51	1788.74	1537.19	2236.23	0	0	0	172.6	0	0	0	0	0	0	0	0	0	0	0	32.499	0	0	0	0	175.404	0	0	0	0	0	0	0
C vs E (VGII vs VGI)	C (VGII)	CNBG_0169	-2.88281	10.8683	6.66536e-10	1.0968e-07	1166.29	1026.45	3329.87	2370.86	4377.33	4287.69	1359.57	1293.78	399.638	668.19	0	0	59.236	117.011	608.634	462.454	0	0	593.408	0	0	0	41.468	29.496	181.594	44.16	601.626	0	317.153	434.923	0	60.726	217.568	138.159	272.868	0	0	502.544
C vs E (VGII vs VGI)	C (VGII)	CNBG_9274	-3.81363	7.62253	6.69009e-10	1.0968e-07	18.16	14.623	373.881	260.695	537.127	500.265	13.272	52.945	26.466	36.435	0	0	0	0	0	393.09	0	0	0	0	0	0	0	0	178.595	79.59	0	0	257.197	0	0	0	0	104.609	0	0	0	0
C vs E (VGII vs VGI)	C (VGII)	CNBG_5217	-3.19621	9.72134	8.17603e-10	1.28773e-07	1657.17	2272.44	6630.99	6393.75	7989.81	8291.17	2596.2	3164.3	1145.88	563.356	0	0	0	0	815.681	1201.33	0	0	0	0	0	0	0	0	333.184	116.917	0	0	0	0	0	0	0	0	0	0	0	0
C vs E (VGII vs VGI)	C (VGII)	CNBG_1202	-7.28996	6.61487	1.25123e-09	1.85028e-07	491.488	491.786	1475.57	1222.01	2035.48	1599.3	1332.82	1276.58	0	9.768	0	0	0	0	0	0	0	0	0	0	0	0	0	0	0	301.317	0	0	0	0	0	0	0	96.762	0	0	0	0
C vs E (VGII vs VGI)	C (VGII)	CNBG_6022	-3.04211	8.80797	1.25401e-09	1.85028e-07	381.774	347.052	1308.04	1262.98	2147.5	1990.69	806.757	384.019	208.109	243.824	0	0	0	280.226	1035.88	1429.43	0	0	166.505	0	0	401.688	492.162	521.847	973.837	777.47	0	0	155.084	286.317	777.57	236.305	1058.58	1031.32	0	0	191.441	0
C vs E (VGII vs VGI)	C (VGII)	CNBG_0829	-4.06923	8.46904	1.5023e-09	2.13455e-07	98.651	109.973	321.901	134.797	364.598	415.034	103.502	124.561	40.754	12.428	0	0	134.673	11.816	331.616	224.773	0	0	38.484	0	0	0	93.76	13.374	104.869	93.796	0	0	0	0	0	55.436	16.553	137.992	0	0	0	0
C vs E (VGII vs VGI)	C (VGII)	CNBG_4908	-3.26507	9.21451	1.519e-09	2.13455e-07	0	0	651.803	887.333	1815	1319.15	747.217	826.388	90.052	190.646	0	0	0	28.7	134.414	145.932	0	0	0	0	0	0	733.219	358.231	1294.49	519.959	398.404	0	0	0	87.955	0	320.018	686.544	0	0	0	208.094
C vs E (VGII vs VGI)	C (VGII)	CNBG_1981	-2.83274	11.192	1.61298e-09	2.182e-07	9491.48	9930.59	11927.8	11295.7	15019.6	15155.4	9617.05	9251.18	1373.14	2438.64	1538.15	0	244.301	572.371	5044.28	3661.01	0	0	468.55	0	0	0	348.258	489.91	731.389	686.374	0	0	0	202.335	217.592	0	197.084	190.931	0	0	0	173.572
C vs E (VGII vs VGI)	C (VGII)	CNBG_6010	-3.32781	8.13769	1.62671e-09	2.182e-07	169.331	109.003	1368.13	895.042	986.159	818.353	125.717	71.616	65.665	90.394	0	0	0	0	0	0	0	0	0	0	0	0	0	0	0	19.728	0	0	0	0	0	0	0	0	0	0	0	0
C vs E (VGII vs VGI)	C (VGII)	CNBG_1022	-2.62179	11.3619	2.2188e-09	2.91008e-07	110.677	66.82	3923.01	3736.69	4684.94	5137.24	780.703	507.531	605.979	862.212	455.622	0	0	21.466	133.983	136.3	0	0	0	0	0	0	136.746	48.672	81.754	255.383	0	0	0	0	0	200.858	59.962	114.045	0	0	159.693	155.561
C vs E (VGII vs VGI)	C (VGII)	CNBG_3587	-6.16938	6.64605	3.26839e-09	4.10427e-07	17.485	98.465	494.95	296.409	269.432	259.212	73.936	22.651	0	3.643	460.229	675.648	0	40.605	0	68.798	0	0	0	0	0	0	129.575	30.709	120.34	61.312	0	260.211	0	0	0	0	37.748	14.385	0	0	0	0
C vs E (VGII vs VGI)	C (VGII)	CNBG_1820	-4.06166	7.24862	7.64764e-09	9.40341e-07	108.14	0	295.553	290.886	450.183	426.558	43.083	54.747	9.542	28.746	0	0	138.559	15.205	854.576	966.531	0	0	99.189	0	0	0	1360.31	448.648	1159.26	757.372	0	292.642	0	254.701	0	425.631	296.524	792.171	106.347	0	113.44	147.003
C vs E (VGII vs VGI)	C (VGII)	CNBG_2106	-4.67318	7.07211	8.45376e-09	1.01825e-06	15.173	292.853	599.78	437.431	516.311	696.227	118.142	188.337	0	27.74	0	0	690.506	746.356	72.928	178.347	0	0	0	0	0	0	599.806	371.372	237.619	237.336	0	0	0	0	0	433.222	323.434	298.035	0	0	175.003	0
C vs E (VGII vs VGI)	C (VGII)	CNBG_1979	-3.26637	8.1785	1.01465e-08	1.17421e-06	564.063	452.924	817.982	360.128	2885.63	2183.56	2465.64	2850.73	298.047	207.724	0	0	1506.53	378.349	5197.11	3278.4	0	0	0	0	0	0	1083.79	974.587	2000.58	1172.31	0	0	0	0	286.503	649.951	1812.49	1467.31	0	0	0	0
C vs E (VGII vs VGI)	C (VGII)	CNBG_0831	-4.36871	7.12478	1.36277e-08	1.54674e-06	0	17.516	297.509	302.127	222.591	228.121	97.723	83.278	0	13.233	0	0	0	0	0	21.46	99.415	0	0	0	0	266.51	0	19.162	42.922	38.345	0	0	0	188.141	51.949	0	0	26.943	0	0	0	0
C vs E (VGII vs VGI)	C (VGII)	CNBG_1437	-2.84873	10.3499	2.33848e-08	2.60409e-06	86.914	223.649	7266.16	5445.95	6210.82	6280.59	672.505	599.758	469.084	1071.12	0	0	0	53.32	0	0	0	0	0	0	0	0	0	0	0	0	0	0	0	0	0	0	0	0	0	0	0	0
C vs E (VGII vs VGI)	C (VGII)	CNBG_2964	-3.13243	8.84628	2.66327e-08	2.91085e-06	55.266	65.802	358.337	355.737	339.661	285.033	232.976	217.739	16.449	43.878	0	0	0	14.998	11.681	28.498	0	0	0	0	150.654	0	11.873	25.447	4.752	0	0	0	0	103.931	0	105.645	10.51	15.904	0	0	27.754	0
C vs E (VGII vs VGI)	C (VGII)	CNBG_4204	-2.47839	9.93668	3.0049e-08	3.22453e-06	133.734	0	1892.82	1540.63	2117.71	2217.49	203.001	141.886	406.267	325.836	0	0	0	0	121.271	0	0	0	0	0	0	0	41.308	58.758	0	58.659	0	0	0	0	0	121	144.512	13.771	0	0	96.478	0
C vs E (VGII vs VGI)	C (VGII)	CNBG_5278	-2.3881	10.3815	3.25055e-08	3.42585e-06	691.086	939.687	963.074	1092.31	1752.55	1841.63	2473.22	1935.52	279.535	352.681	0	0	108.857	71.662	720.015	868.579	0	0	0	0	0	0	227.716	126.241	282.71	216.544	0	0	0	0	0	0	44.536	50.722	0	0	0	153.746
C vs E (VGII vs VGI)	C (VGII)	CNBG_5686	-2.85212	8.52699	5.26415e-08	5.45071e-06	0	59.445	514.212	385.577	999.862	875.736	121.96	150.717	80.707	143.549	0	0	683.762	543.126	401.564	363.295	0	0	0	0	0	0	593.24	648.614	580.999	647.273	0	91.633	174.298	79.756	87.592	333.57	517.891	303.861	199.952	0	0	207.233
C vs E (VGII vs VGI)	C (VGII)	CNBG_2690	-9.76879	6.31978	6.05052e-08	6.15693e-06	0	0	102.808	100.82	207.989	221.292	87.922	98.188	0	0	0	0	0	0	0	0	0	0	0	0	0	0	0	0	0	0	0	0	0	0	0	0	0	0	0	0	0	0
C vs E (VGII vs VGI)	C (VGII)	CNBG_4245	-9.76987	6.32514	9.74343e-08	9.47743e-06	0	0	871.071	1614.03	488.487	797.867	93.313	34.709	0	0	0	0	0	612.829	0	0	0	0	0	0	0	0	0	373.52	0	0	0	0	0	0	0	0	0	130.967	0	0	0	0
C vs E (VGII vs VGI)	C (VGII)	CNBG_5873	-2.50113	9.29534	9.79538e-08	9.47743e-06	712.055	979.105	1435.11	1353.28	1162.77	1305.94	47.861	30.769	216.489	192.524	0	191.353	445.624	172.585	179.494	87.664	405.98	0	225.01	1011.29	1239.62	0	0	52.18	87.629	169.407	0	73.627	1403.69	705.005	0	322.732	32.121	146.69	0	0	513.685	444.624
C vs E (VGII vs VGI)	C (VGII)	CNBG_5163	-4.38844	6.99346	1.12471e-07	1.07065e-05	65.655	26.4	683.869	358.821	503.717	726.934	155.753	207.919	0	35.429	0	0	0	0	0	192.769	0	0	0	0	0	0	0	57.34	64.207	28.474	232.697	162.732	0	0	0	0	0	0	0	0	0	0
C vs E (VGII vs VGI)	C (VGII)	CNBG_9553	-5.45526	6.35994	1.83737e-07	1.72129e-05	0	66.391	378.751	134.68	257.549	247.732	14.436	64.112	0	6.035	0	0	0	0	49.782	0	0	0	0	0	0	0	50.971	36.19	20.269	18.047	0	0	0	178.119	0	0	133.192	101.724	0	0	0	0
C vs E (VGII vs VGI)	C (VGII)	CNBG_1057	-2.1941	11.4556	2.7194e-07	2.5078e-05	606.259	647.613	3025.97	2853.22	3936.2	4490.18	920.284	544.279	727.08	975.25	0	0	123.853	54.351	169.535	22.988	0	0	59.024	0	0	0	86.441	41.057	183.87	174.497	0	0	0	0	0	296.89	75.967	240.51	253.684	0	201.892	0
C vs E (VGII vs VGI)	C (VGII)	CNBG_0672	-2.58096	8.42682	3.13392e-07	2.8456e-05	923.358	999.005	1128.04	792.973	1656.67	1429.52	626.012	620.548	210.449	252.139	0	0	0	0	644.639	328.543	0	0	0	0	0	0	0	351.815	262.625	320.289	0	0	0	0	314.48	0	71.347	164.67	0	0	0	0
C vs E (VGII vs VGI)	C (VGII)	CNBG_1458	-5.40584	6.3106	4.15996e-07	3.72001e-05	0	0	254.03	373.341	237.487	319.582	6.514	0	0	6.952	0	0	0	73.445	286.785	420.548	0	0	0	0	0	0	176.4	375.362	1004.04	394.728	0	0	0	0	449.448	256.505	459.549	605.52	0	0	0	88.802
C vs E (VGII vs VGI)	C (VGII)	CNBG_2680	-3.95401	8.14503	4.48545e-07	3.95121e-05	221.643	0	435.427	377.381	794.509	812.976	303.236	238.41	0	74.882	0	0	917.076	685.876	605.167	758.132	0	0	97.263	0	0	0	285.772	473.73	625.152	573.898	413.854	95.628	363.628	0	0	139.141	415.44	443.846	0	0	0	0
C vs E (VGII vs VGI)	C (VGII)	CNBG_4161	-2.08286	11.1701	7.28219e-07	6.22891e-05	216.409	603.427	6210.18	4988.89	8098.87	8744.89	783.848	761.325	1645.3	2009.76	0	0	0	22.203	0	0	0	0	0	0	0	0	71.298	0	56.517	225.938	0	0	540.788	373.462	0	103.148	246.415	141.797	0	0	0	107.444
C vs E (VGII vs VGI)	C (VGII)	CNBG_5028	-3.54124	9.73431	1.1357e-06	9.57559e-05	804.669	1109.84	2424.86	3355.54	2830.4	2829.59	833.158	739.565	44.568	369.088	0	0	0	35.492	55.435	135.465	0	302.605	347.479	0	0	0	227.235	0	157.957	200.827	0	0	0	0	0	0	296.228	377.554	0	0	132.637	171.655
C vs E (VGII vs VGI)	C (VGII)	CNBG_5993	-2.57838	8.64636	1.2503e-06	0.000103933	67.453	155.097	888.137	1283.08	1027.25	1048.31	161.307	228.431	93.555	206.115	0	0	0	0	0	0	0	0	0	0	0	0	0	0	0	0	0	0	0	0	0	0	41.547	0	0	0	0	72.07
C vs E (VGII vs VGI)	C (VGII)	CNBG_5132	-2.25784	9.53	1.30024e-06	0.000106584	147.109	99.705	1468.29	1143.85	1484.67	1463.32	146.585	134.461	346.412	239.8	0	399.388	711.163	888.428	74.934	182.97	0	0	78.271	527.923	0	0	153.062	353.92	381.043	475.891	222.275	0	73.234	133.798	368.188	224.445	402.062	510.263	0	0	0	231.995
C vs E (VGII vs VGI)	C (VGII)	CNBG_3397	-9.49272	6.05458	1.43474e-06	0.000115998	503.065	449.396	73.154	179.508	354.975	384.583	11.332	0	0	0	0	0	0	0	89.277	0	0	0	0	0	0	0	92.069	194.967	109.144	354.562	0	0	0	0	0	0	0	0	0	0	0	0
C vs E (VGII vs VGI)	C (VGII)	CNBG_3846	-3.07773	8.73343	1.67967e-06	0.000133965	101.38	134.863	619.933	519.73	508.173	546.273	92.333	157.271	17.202	86.617	0	0	156.358	185.27	85.572	121.813	0	0	357.537	0	276.321	108.075	108.94	77.686	182.686	155.54	635.787	0	293.217	304.913	0	96.501	19.203	123.83	192.216	135.001	101.791	66.239
C vs E (VGII vs VGI)	C (VGII)	CNBG_2255	-2.06946	9.80167	2.06239e-06	0.000160161	249.501	276.958	1480.05	2064.77	2028.8	1850.32	1103.91	1286.38	418.051	436.75	0	0	60.721	479.773	790.326	270.917	156.835	454.401	260.718	0	0	0	0	0	16.932	30.186	0	0	0	0	0	62.24	111.493	311.611	0	0	0	257.593
C vs E (VGII vs VGI)	C (VGII)	CNBG_9418	-2.28083	9.7861	2.93612e-06	0.000219354	8651.6	4852.04	17189.6	17388.8	22024.8	19694	3930.98	3241.42	2490.09	4762.07	9433.49	0	0	0	0	1371.45	0	0	0	0	0	0	0	305.174	170.936	0	0	0	0	0	0	0	0	0	0	0	0	0
C vs E (VGII vs VGI)	C (VGII)	CNBG_3660	-4.72238	6.40613	3.12808e-06	0.000230774	84.248	104.33	58.132	95.648	216.273	113.676	113.609	94.089	0	7.063	0	0	206.348	10.063	721.998	1226.2	0	0	0	0	0	0	480.412	501.749	676.732	558.597	0	0	0	0	247.052	47.088	449.816	758.872	0	395.87	0	0
C vs E (VGII vs VGI)	C (VGII)	CNBG_1243	-2.08881	9.37498	3.81028e-06	0.000277633	1846.72	1710.43	2643.8	2551.97	3488.76	3238.93	2424.34	2433.6	733.218	720.585	0	0	139.72	122.743	1729.16	1959.61	0	0	0	0	0	0	892.711	699.391	704.783	970.4	0	0	0	0	1121.83	851.355	0	589.002	0	0	0	297.493
C vs E (VGII vs VGI)	C (VGII)	CNBG_2729	-4.62054	6.32149	4.12565e-06	0.000293715	40.864	32.901	93.373	70.882	102.342	135.869	35.14	20.532	0	5.566	0	0	0	0	24.766	0	0	0	0	0	0	0	0	17.993	0	0	0	0	0	0	0	0	0	8.433	0	0	0	0
C vs E (VGII vs VGI)	C (VGII)	CNBG_3019	-2.54984	8.19902	4.13052e-06	0.000293715	1734.58	2367.95	427.405	379.176	726.267	678.024	155.324	137.649	149.973	87.31	0	0	0	0	0	71.47	0	0	0	0	0	2436.94	0	0	178.595	47.754	0	90.126	1028.81	784.449	0	0	0	29.884	0	368.627	0	0
C vs E (VGII vs VGI)	C (VGII)	CNBG_3717	-9.13247	5.70028	4.52793e-06	0.000318141	0	0	128.83	180.484	289.892	205.522	0	0	0	0	0	0	0	0	152.575	124.395	0	0	0	0	0	0	0	0	217.534	82.737	0	0	0	0	0	113.213	0	155.903	0	0	0	0
C vs E (VGII vs VGI)	C (VGII)	CNBG_6023	-7.33857	5.89059	5.4091e-06	0.000371215	0	0	72.415	141.354	217.717	221.655	18.969	19.364	0	1.028	0	0	0	0	0	48.956	0	0	0	0	0	0	61.622	0	24.468	0	0	0	117.175	0	0	0	0	0	0	0	0	0
C vs E (VGII vs VGI)	C (VGII)	CNBG_9392	-2.502	7.87293	5.78418e-06	0.000383575	37.026	0	473.776	411.729	438.404	473.42	142.889	163.151	79.25	71.931	0	0	78.508	57.43	0	58.344	0	0	0	0	0	0	0	26.046	58.317	0	0	0	210.202	0	0	0	0	122.032	0	0	0	0
C vs E (VGII vs VGI)	C (VGII)	CNBG_3025	-3.74696	6.79801	6.79972e-06	0.000436217	7.884	0	126.895	64.871	131.672	122.233	0.47	4.099	0	12.249	103.916	0	41.951	42.947	0	0	0	0	0	0	0	0	19.475	69.457	23.33	62.593	0	0	112.386	0	75.425	143.877	51.543	39.07	0	0	0	0
C vs E (VGII vs VGI)	C (VGII)	CNBG_4156	-2.60542	8.35355	7.28587e-06	0.00046125	133.734	174.917	680.435	821.194	794.153	682.953	1277.08	1320.3	48.758	154.524	0	0	0	38.852	0	0	0	0	0	0	0	0	41.308	235.016	16.44	117.334	119.874	0	0	0	79.415	121	0	220.229	0	0	0	0
C vs E (VGII vs VGI)	C (VGII)	CNBG_1636	-3.10262	7.80775	7.4244e-06	0.00046125	136.592	13.749	495.842	601.248	569.093	477.069	10.393	13.266	99.562	32.836	0	0	0	79.353	1940.01	1545.8	0	0	0	0	0	0	84.38	239.985	268.715	179.695	0	0	80.654	0	0	0	73.767	14.05	0	0	0	0
C vs E (VGII vs VGI)	C (VGII)	CNBG_9448	-4.07745	6.91522	8.1169e-06	0.00049902	0	5.833	66.502	47.053	114.957	132.711	22.256	8.93	14.141	4.269	0	0	12.852	73.313	35.156	57.189	0	0	36.727	0	0	0	53.674	38.295	42.892	76.721	0	0	0	0	0	26.458	157.945	59.852	118.506	0	0	0
C vs E (VGII vs VGI)	C (VGII)	CNBG_2203	-2.97322	8.03303	8.24092e-06	0.000501422	124.807	50.194	1517.2	1458.9	1061.58	1211.22	25.625	106.9	30.116	198.291	0	0	0	47.942	74.956	0	0	0	0	0	0	0	77.098	109.082	91.597	27.101	0	0	0	0	0	0	0	25.535	0	0	0	0
C vs E (VGII vs VGI)	C (VGII)	CNBG_4329	-3.12335	8.90413	9.22349e-06	0.00055548	2057.68	1299.8	5414.67	5496.64	4625.17	4450.7	2481.51	2450.55	96.043	754.673	0	0	0	0	0	0	0	0	0	0	0	0	0	116.361	1042.32	285.893	0	333.686	0	289.917	0	0	0	54.36	1059.36	0	0	247.023
C vs E (VGII vs VGI)	C (VGII)	CNBG_6082	-3.32988	6.85793	9.70178e-06	0.000578383	0	0	572.779	689.519	235.018	249.823	188.279	107.672	7.218	28.567	0	0	0	80.532	0	0	0	0	0	0	0	0	73.322	208.692	146.038	26.067	0	0	0	0	0	0	192.705	85.569	0	0	0	0
C vs E (VGII vs VGI)	C (VGII)	CNBG_4708	-9.01391	5.60064	1.02224e-05	0.000603323	22.142	10.188	56.219	38.349	42.301	47.779	4.615	12.316	0	0	0	0	303.381	187.377	291.985	187.465	0	0	64.209	0	0	0	766.023	736.517	724.73	681.978	91.4	62.83	0	0	636.681	856.138	1063.71	1250.42	138.164	97.019	0	23.79
C vs E (VGII vs VGI)	C (VGII)	CNBG_2539	-2.89866	7.73857	1.15067e-05	0.000672399	18.625	419.435	688.696	407.982	1018.61	1116.06	286.697	269.556	215.212	86.416	0	0	389.75	171.171	2053.47	2403.38	0	0	0	0	0	0	2393.82	1364.73	2837.82	2062.87	0	184.67	0	0	1565.71	396.254	1420.17	1946.29	0	747.175	644.563	967.686
C vs E (VGII vs VGI)	C (VGII)	CNBG_1980	-3.47744	7.35335	1.32456e-05	0.000766429	238.936	124.437	264.139	256.362	334.096	325.941	206.636	223.184	0	41.8	0	0	0	141.778	34.023	276.915	0	0	0	0	0	0	138.93	98.894	193.774	12.355	0	0	0	0	66.916	0	121.817	127.44	0	0	0	0
C vs E (VGII vs VGI)	C (VGII)	CNBG_0461	-3.07125	8.44686	1.38031e-05	0.000790931	294.202	266.436	397.426	372.404	567.733	632.656	364.185	243.182	11.948	104.298	0	0	65.087	57.135	29.695	96.667	0	0	0	0	0	0	30.286	21.574	12.072	118.66	0	0	0	0	0	0	0	0	0	0	0	0
C vs E (VGII vs VGI)	C (VGII)	CNBG_2659	-2.34235	10.2584	1.68528e-05	0.000947289	1557.57	3229.99	7896.03	7668.83	9493.29	8644.75	7796.45	6842.27	810.34	2349.74	0	0	195.193	85.777	672.737	0	0	0	0	0	0	0	699.625	392.317	109.821	290.103	0	0	0	0	0	0	353.037	183.376	0	0	0	0
A vs D (VGIV vs VGIII)	D (VGIII)	CNBG_4785	12.1456	8.47408	1.83533e-17	1.93853e-14	0	0	256.552	282.884	604.909	467.914	744.501	718.914	162.199	211.479	0	0	647.93	64.635	1573.54	1543.77	152.117	0	0	0	174.283	0	783.438	557.13	1067.05	717.315	239.303	993.666	236.528	0	951.185	181.165	937.556	934.219	361.787	169.484	96.289	124.927
A vs D (VGIV vs VGIII)	D (VGIII)	CNBG_4908	12.096	8.42595	2.05971e-17	1.93853e-14	0	0	651.803	887.333	1815	1319.15	747.217	826.388	90.052	190.646	0	0	0	28.7	134.414	145.932	0	0	0	0	0	0	733.219	358.231	1294.49	519.959	398.404	0	0	0	87.955	0	320.018	686.544	0	0	0	208.094
A vs D (VGIV vs VGIII)	D (VGIII)	CNBG_4349	5.56901	9.83057	4.95915e-17	4.00062e-14	312.924	62.767	383.534	34.777	736.329	509.782	9630.88	7777.69	738.701	886.576	0	0	798.593	1345.92	1104.53	603.03	2093.38	0	0	0	0	0	386.492	537.632	677.209	724.102	0	0	1063.44	0	0	0	0	188.227	406.5	0	450.28	0
A vs D (VGIV vs VGIII)	D (VGIII)	CNBG_3091	5.46568	9.38947	4.92179e-16	3.47417e-13	43.625	11.698	3828.97	3189.61	5123.34	5256.59	1425.15	954.652	403.255	779.931	0	0	0	78.955	140.781	114.583	0	0	0	0	0	0	0	0	0	0	0	0	0	0	0	158.226	188.95	287.609	0	0	0	0
A vs D (VGIV vs VGIII)	D (VGIII)	CNBG_3432	5.88792	9.30569	2.89303e-15	1.6337e-12	131.47	0	5662.94	7040.35	4791.84	5034.81	4152.25	4011.99	1231.24	1857.24	0	0	817.52	359.196	375.438	1329.09	0	0	0	0	0	0	3377.93	1276.78	3727.09	1980.73	367.614	2603.55	1454.56	226.333	242.399	183.591	1864.76	2899.34	1946.42	2088.76	303.016	1550.36
A vs D (VGIV vs VGIII)	D (VGIII)	CNBG_0172	4.89063	9.27376	1.40083e-14	7.19133e-12	41.345	83.175	165.092	134.992	232.319	185.719	1814.98	1260.98	290.845	731.873	0	0	182.006	127.84	149.709	528.324	0	0	0	0	0	0	51.082	72.555	40.616	126.619	0	0	0	0	0	0	133.499	33.982	0	0	119.283	0
A vs D (VGIV vs VGIII)	D (VGIII)	CNBG_2842	7.12015	8.31151	1.88426e-14	8.86703e-12	7.113	0	348.468	209.875	272.632	394.122	649.8	450.467	193.657	303.55	0	0	150.752	33.076	0	0	0	0	0	0	0	0	0	0	0	62.454	102.098	0	0	61.409	0	0	0	11.708	0	144.595	0	0
A vs D (VGIV vs VGIII)	D (VGIII)	CNBG_0301	11.3675	7.7218	9.39634e-13	3.53741e-10	0	0	282.226	155.991	109.141	108.427	671.546	545.111	0	19.894	0	0	0	18.417	345.064	655.929	0	0	0	0	0	0	0	0	46.829	104.146	0	0	0	0	0	0	102.396	97.932	0	0	0	0
A vs D (VGIV vs VGIII)	D (VGIII)	CNBG_1227	11.2551	7.61452	2.47578e-12	8.22395e-10	0	0	378.751	242.994	206.504	242.055	503.297	473.871	381.11	306.389	0	0	1019.26	767.056	499.01	81.282	188.202	0	0	0	0	0	408.695	435.318	487.418	813.949	0	205.14	584.498	178.536	391.514	298.069	578.498	781.661	0	523.639	596.43	386.287
A vs D (VGIV vs VGIII)	D (VGIII)	CNBG_5817	3.36278	10.0203	3.01184e-12	9.44881e-10	646.481	778.98	8214.28	6859.63	8215.38	9328.4	6525.85	6247.04	3550.13	4157.05	0	0	0	0	896.926	837.5	0	0	0	0	0	0	266.185	280.151	1045.56	552.906	0	0	0	0	0	0	0	43.656	0	0	0	0
A vs D (VGIV vs VGIII)	D (VGIII)	CNBG_5556	5.80779	7.98305	6.94814e-12	2.06506e-09	14.499	0	26.001	0	30.209	17.541	487.023	393.582	0	3.643	0	0	0	0	70.164	171.309	0	0	0	0	0	0	35.816	25.491	14.272	12.741	0	0	0	0	0	0	0	23.891	0	0	0	0
A vs D (VGIV vs VGIII)	D (VGIII)	CNBG_3099	5.48403	8.2195	1.40228e-11	3.95935e-09	35.597	0	1511.98	1210.09	2950.74	2338.91	938.722	761.82	91.967	105.863	0	0	0	0	0	0	0	0	0	0	0	0	0	0	69.866	0	0	0	0	0	0	0	50.93	19.486	0	0	0	0
A vs D (VGIV vs VGIII)	D (VGIII)	CNBG_0687	5.25087	8.49334	1.83924e-11	4.9458e-09	7.547	36.43	1623.33	1455.21	1710.94	1567.2	764.164	536.795	22.014	81.476	0	0	266.566	327.623	2008.03	1158.98	0	398.916	0	0	0	0	186.421	212.244	460.444	251.789	0	0	0	0	0	0	130.63	174.037	0	0	0	0
A vs D (VGIV vs VGIII)	D (VGIII)	CNBG_3690	3.33738	9.71156	5.00189e-11	1.2839e-08	1188.43	1690.5	5875.43	4852.3	6332.78	7696.63	11861.5	13144.3	1399.35	7870.98	1703.59	0	0	575.495	5161.05	3998.9	0	0	635.329	0	0	0	652.332	222.607	1620.2	643.925	0	0	0	0	0	0	0	103.605	0	0	0	0
A vs D (VGIV vs VGIII)	D (VGIII)	CNBG_4156	3.27527	9.41897	1.8939e-10	4.4562e-08	133.734	174.917	680.435	821.194	794.153	682.953	1277.08	1320.3	48.758	154.524	0	0	0	38.852	0	0	0	0	0	0	0	0	41.308	235.016	16.44	117.334	119.874	0	0	0	79.415	121	0	220.229	0	0	0	0
A vs D (VGIV vs VGIII)	D (VGIII)	CNBG_4465	2.83979	11.4171	3.07835e-10	6.95338e-08	1007.06	662.475	3363	2749.22	4166.2	3835.84	5330.22	5307.5	3199.41	4971.36	345.855	225.657	834.235	2061.53	3048.02	2205.84	0	0	1149.81	0	0	0	1384.93	2584.52	1825.89	2149.94	0	347.641	1075.21	756.476	249.425	633.316	264.72	1138.8	0	0	606.404	458.774
A vs D (VGIV vs VGIII)	D (VGIII)	CNBG_9112	4.49421	8.01053	6.17785e-10	1.24594e-07	12.572	5.054	657.89	832.942	869.612	995.707	207.248	173.348	33.766	71.596	0	0	111.649	53.894	91.611	49.676	0	0	0	0	0	0	31.064	66.534	99.317	111.087	0	31.212	0	81.536	0	0	27.457	72.773	34.317	0	0	0
A vs D (VGIV vs VGIII)	D (VGIII)	CNBG_4470	10.8905	7.26832	1.34927e-09	2.62736e-07	0	0	23.479	14.052	101.066	84.782	264.706	330.995	0	1.364	0	0	0	0	78.196	95.486	0	0	0	0	0	0	0	0	31.819	0	0	0	0	0	0	0	0	0	0	0	0	0
A vs D (VGIV vs VGIII)	D (VGIII)	CNBG_1618	4.20838	8.7905	1.90893e-09	3.59325e-07	134.184	21.584	1624.77	1276.21	1516.28	1702.58	1476.93	1329.76	402.388	600.953	0	0	2589.2	3348.51	1162.75	1421.29	243.76	0	944.825	0	0	0	0	0	0	140.286	0	399.267	0	0	631.957	1249.65	1205.61	879.97	1011.08	135.416	154.805	1100.15
A vs D (VGIV vs VGIII)	D (VGIII)	CNBG_5326	4.1278	9.94041	3.22361e-09	5.87217e-07	73.587	402.444	124.395	141.393	195.5	196.325	3455.96	3391.46	383.893	360.952	0	0	51.553	90.536	70.764	57.677	0	0	0	0	0	0	145.447	0	144.1	76.783	0	0	0	0	0	0	0	72.299	0	0	0	0
A vs D (VGIV vs VGIII)	D (VGIII)	CNBG_1134	10.7277	7.11457	5.15688e-09	9.10029e-07	0	0	23.827	67.037	62.844	41.185	854.924	805.024	0	68.936	0	0	87.798	0	0	0	0	0	0	0	0	0	0	0	0	0	0	0	0	0	0	0	0	0	0	0	292.58	0
A vs D (VGIV vs VGIII)	D (VGIII)	CNBG_0798	10.651	7.04258	1.48699e-08	2.54455e-06	0	0	5.196	0	0	28.702	662.766	593.68	0	67.013	0	0	0	0	0	0	0	0	0	0	0	0	100.103	0	39.508	0	0	0	0	0	0	715.717	0	0	0	0	0	0
A vs D (VGIV vs VGIII)	D (VGIII)	CNBG_0649	10.7145	7.102	1.84361e-08	3.06202e-06	0	0	0	0	0	5.954	394.874	240.628	19.084	63.236	0	0	0	0	142.424	38.657	0	0	0	0	0	0	48.577	0	135.242	0	0	0	0	84.897	0	0	0	16.169	0	0	0	0
A vs D (VGIV vs VGIII)	D (VGIII)	CNBG_3523	3.82264	8.04478	2.08205e-08	3.35924e-06	39.049	20.965	701.174	429.508	575.62	702.116	453.312	334.183	183.804	252.005	0	0	46.06	0	0	51.32	0	0	0	0	0	0	64.337	22.904	51.304	0	0	0	0	0	0	47.291	0	10.733	212.233	0	0	0
A vs D (VGIV vs VGIII)	D (VGIII)	CNBG_4402	2.65438	9.75461	2.91041e-08	4.3659e-06	200.882	239.956	1024.16	939.597	1194.86	1057.02	1274.67	1151.03	416.496	520.819	1195.35	0	0	40.251	31.394	0	0	0	0	0	0	0	128.107	114.037	25.544	114.002	0	0	0	0	61.767	0	112.457	74.822	0	263.914	224.416	145.793
A vs D (VGIV vs VGIII)	D (VGIII)	CNBG_0705	2.81544	9.79006	2.9192e-08	4.3659e-06	234.472	135.515	1037.01	673.145	873.043	1116.28	1217.78	1129.62	380.734	300.935	0	0	42.565	224.195	582.723	331.92	0	318.449	60.866	0	0	0	326.857	254.002	509.564	359.837	86.511	358.143	0	207.861	114.694	306.082	261.075	456.335	0	0	0	45.109
A vs D (VGIV vs VGIII)	D (VGIII)	CNBG_1687	3.72955	7.96128	2.93792e-08	4.3659e-06	34.618	18.58	135.026	240.281	173.324	101.171	330.821	326.144	213.608	268.009	0	0	0	0	0	0	0	0	0	0	0	0	28.509	60.935	34.11	60.942	0	114.543	109.418	0	0	0	50.119	95.2	0	0	66.595	0
A vs D (VGIV vs VGIII)	D (VGIII)	CNBG_3733	10.5945	6.98987	3.61521e-08	5.23464e-06	0	0	78.111	0	209.851	80.963	253.864	305.809	0	16.385	0	0	0	0	45.092	110.139	0	0	188.396	0	0	0	138.35	32.77	146.776	16.35	0	0	0	0	0	0	0	61.413	0	0	0	0
A vs D (VGIV vs VGIII)	D (VGIII)	CNBG_5325	5.94475	7.18785	4.53887e-08	6.40775e-06	14.724	0	60.306	0	48.87	53.541	412.74	597.6	0	42.828	0	0	103.096	22.63	0	57.677	0	0	0	0	0	0	0	0	86.46	486.318	209.135	145.938	413.543	0	0	0	62.797	144.599	0	148.268	0	0
A vs D (VGIV vs VGIII)	D (VGIII)	CNBG_3989	10.5584	6.95597	5.13913e-08	7.07821e-06	0	0	607.041	337.47	376.794	412.282	391.138	386.514	129.023	192.099	0	0	187.187	143.826	64.216	261.619	242.304	0	0	0	0	0	263.643	560.419	732.066	162.682	0	264.572	125.163	0	0	0	57.071	87.465	0	0	0	0
A vs D (VGIV vs VGIII)	D (VGIII)	CNBG_9535	10.4541	6.85876	6.01679e-08	8.08971e-06	0	0	16.957	5.211	55.188	14.554	160.694	166.062	0	8.069	0	0	0	0	0	0	0	0	0	0	0	0	0	0	35.556	21.162	0	0	0	0	0	0	0	19.835	0	0	0	0
A vs D (VGIV vs VGIII)	D (VGIII)	CNBG_3840	10.4196	6.82661	1.15817e-07	1.45338e-05	0	0	172.136	15.866	53.179	126.971	258.09	224.452	53.144	91.467	0	0	0	0	0	0	0	0	0	0	0	0	135.203	0	35.864	47.955	0	0	0	0	0	0	275.471	330.135	691.271	0	0	0
A vs D (VGIV vs VGIII)	D (VGIII)	CNBG_0178	3.41711	7.86259	2.19689e-07	2.69693e-05	73.362	59.031	317.467	223.868	376.188	358.122	636.201	637.774	378.95	291.457	803.879	0	0	282.937	294.647	0	0	321.639	0	0	255.384	0	0	342.826	143.946	341.452	0	0	0	0	0	0	52.44	80.272	0	741.535	423.254	0
A vs D (VGIV vs VGIII)	D (VGIII)	CNBG_3227	2.80144	8.91376	2.86048e-07	3.43684e-05	129.543	193.609	2088.85	1996.33	1726.42	1501.22	908.421	1038.01	844.744	774.142	0	0	228.39	14.321	0	218.429	0	0	0	0	1159.69	0	91.464	649.973	127.353	356.737	265.054	367.306	349.328	79.923	0	0	0	45.677	0	0	320.357	138.445
A vs D (VGIV vs VGIII)	D (VGIII)	CNBG_1022	3.00446	8.72002	3.57629e-07	4.20736e-05	110.677	66.82	3923.01	3736.69	4684.94	5137.24	780.703	507.531	605.979	862.212	455.622	0	0	21.466	133.983	136.3	0	0	0	0	0	0	136.746	48.672	81.754	255.383	0	0	0	0	0	200.858	59.962	114.045	0	0	159.693	155.561
A vs D (VGIV vs VGIII)	D (VGIII)	CNBG_3229	2.66174	10.563	4.37459e-07	4.96716e-05	670.18	276.275	1559.64	1648.28	1055.87	1287.65	2635.24	2767.39	460.868	948.449	0	0	0	63.338	0	0	0	0	0	0	0	0	0	0	16.086	14.345	0	405.599	77.253	70.609	0	0	0	0	88.625	0	0	0
A vs D (VGIV vs VGIII)	D (VGIII)	CNBG_1854	2.71163	10.1135	4.39805e-07	4.96716e-05	1474.42	3588.81	15000.2	13624.8	14651.2	16175.5	14752.8	13437.9	3828.12	11059.6	0	0	0	431.625	1909.7	1569.98	0	0	0	0	0	2732.41	582.663	999.04	783.047	677.042	0	0	0	0	0	0	0	0	0	0	0	0
A vs D (VGIV vs VGIII)	D (VGIII)	CNBG_5447	3.2474	9.14749	4.78711e-07	5.30055e-05	150.32	453.21	12356.2	9793.69	13509.1	13982.8	2980.51	1788.74	1537.19	2236.23	0	0	0	172.6	0	0	0	0	0	0	0	0	0	0	0	32.499	0	0	0	0	175.404	0	0	0	0	0	0	0
A vs D (VGIV vs VGIII)	D (VGIII)	CNBG_1365	10.2831	6.70009	5.55322e-07	6.03059e-05	0	0	88.959	15.457	29.267	142.933	399.632	451.853	34.027	74.68	0	0	123.295	243.673	169.411	0	0	0	0	0	0	0	174.561	246.592	241.587	91.791	0	175.084	0	456.891	0	376.358	0	86.559	0	177.292	203.688	0
A vs D (VGIV vs VGIII)	D (VGIII)	CNBG_5068	4.63321	7.40674	5.75845e-07	6.13546e-05	45.199	0	208.42	92.154	175.102	164.486	718.692	461.793	0	60.106	0	0	316.556	996.187	144.871	413.317	0	0	0	1547.12	0	0	372.311	421.564	472.024	209.557	0	0	0	129.999	566.145	107.588	257.035	271.356	0	151.747	0	0
A vs D (VGIV vs VGIII)	D (VGIII)	CNBG_3838	3.32416	8.01284	5.99773e-07	6.27207e-05	139.916	50.003	402.187	421.155	258.009	166.577	861.581	938.653	270.141	399.063	0	0	0	191.105	74.696	974.365	0	0	156.089	0	0	0	153.654	380.434	365.11	378.115	0	308.296	0	402.319	583.635	221.784	331.163	610.593	0	156.464	0	0
A vs D (VGIV vs VGIII)	D (VGIII)	CNBG_0732	4.31311	7.49339	7.79409e-07	7.8595e-05	22.864	0	125.026	183.528	109.748	106.015	243.267	232.767	66.844	56.575	0	0	0	106.61	0	0	0	0	0	973.325	0	0	84.75	20.127	33.803	60.402	0	0	0	0	0	0	124.182	0	62.198	0	65.989	128.686
A vs D (VGIV vs VGIII)	D (VGIII)	CNBG_9366	2.56973	10.3156	8.0964e-07	8.02112e-05	341.183	806.413	549.996	492.096	434.785	669.403	3045.1	2799.72	279.208	278.537	0	0	0	49.43	51.459	125.717	0	0	0	0	0	0	52.687	149.627	104.715	205.13	0	0	0	0	807.172	0	91.732	87.604	115.212	0	123.027	159.321
A vs D (VGIV vs VGIII)	D (VGIII)	CNBG_0072	10.2773	6.69472	8.42451e-07	8.06326e-05	0	0	417.122	353.669	374.912	426.472	143.297	103.751	110.708	143.348	0	0	36.58	8.03	0	0	0	0	52.291	0	0	0	51.021	36.365	0	9.1	0	0	0	0	0	0	22.454	17.047	0	0	0	77.499
A vs D (VGIV vs VGIII)	D (VGIII)	CNBG_2255	2.36885	9.36674	8.57946e-07	8.0747e-05	249.501	276.958	1480.05	2064.77	2028.8	1850.32	1103.91	1286.38	418.051	436.75	0	0	60.721	479.773	790.326	270.917	156.835	454.401	260.718	0	0	0	0	0	16.932	30.186	0	0	0	0	0	62.24	111.493	311.611	0	0	0	257.593
A vs D (VGIV vs VGIII)	D (VGIII)	CNBG_1822	4.99071	7.20201	1.01508e-06	9.39694e-05	17.277	0	30.24	142.701	115.145	43.554	368.534	218.215	184.655	44.773	0	0	0	53.511	41.761	67.989	0	0	523.457	1178.37	0	0	85.367	30.343	67.959	75.75	0	0	0	0	0	62.482	0	14.217	0	0	0	0
A vs D (VGIV vs VGIII)	D (VGIII)	CNBG_4816	2.47293	9.06266	1.08791e-06	9.7088e-05	363.068	303.692	3548.98	2916.88	3967.33	4103.44	1631.91	1660.36	842.027	1269.23	0	0	203.534	893.688	838.137	797.007	0	0	1167.55	1490.67	0	0	215.301	203.225	28.451	126.326	0	0	0	250.612	0	0	433.986	285.448	156.085	1170.83	0	108.143
A vs D (VGIV vs VGIII)	D (VGIII)	CNBG_1112	10.2749	6.6925	1.10034e-06	9.7088e-05	0	0	29.262	41.55	79.685	64.275	231.301	148.658	0	1.341	0	0	0	0	77.075	31.375	0	0	0	0	0	0	0	28.005	31.358	55.945	0	0	0	0	0	0	0	13.116	0	0	0	0
A vs D (VGIV vs VGIII)	D (VGIII)	CNBG_2835	5.72535	7.04881	1.31764e-06	0.000114473	0	23.444	359.555	445.355	290.352	421.138	514.159	374.99	0	54.518	0	0	0	0	0	171.348	0	0	0	0	0	0	0	101.949	85.614	101.385	0	0	0	0	0	0	248.791	119.328	0	0	336.159	0
A vs D (VGIV vs VGIII)	D (VGIII)	CNBG_3283	10.2522	6.67152	1.41443e-06	0.00011746	0	0	398.013	474.063	263.7	422.183	249.923	162.894	42.718	229.361	0	0	0	0	0	0	0	0	177.593	0	0	0	0	0	0	15.424	0	0	0	0	0	0	0	28.95	0	0	0	0
A vs D (VGIV vs VGIII)	D (VGIII)	CNBG_6145	10.1372	6.56559	1.4442e-06	0.000118194	0	0	28.631	49.727	95.375	59.345	164.165	192.752	103.293	75.217	0	0	0	139.332	39.529	64.368	0	0	0	0	0	0	161.577	114.914	241.249	301.224	351.725	0	0	141.218	0	0	176.688	134.605	0	0	94.334	122.403
A vs D (VGIV vs VGIII)	D (VGIII)	CNBG_5572	2.76274	8.40623	2.05601e-06	0.000163525	974.546	839.156	8897.87	9041.35	8839.28	8605.48	6079.21	4757.69	3496.18	4369.24	0	0	10780.7	11221.3	7527.67	10722.2	5220.55	0	11462	0	0	1709.93	1481.64	1256.27	844.101	241.069	982.243	738.136	1297.63	0	1280.2	478.102	1144.19	2804.02	2231.11	2107.21	5162.58	9019.58
A vs D (VGIV vs VGIII)	D (VGIII)	CNBG_3630	2.85881	8.16428	2.18475e-06	0.000171351	884.389	642.607	11213.1	10771.2	9902.8	8811	5246.97	4625.02	3220.3	3575.61	7230.51	0	783.843	920.65	0	301.586	1394.91	0	0	0	0	0	397.328	0	751.812	0	0	0	0	0	2724.27	0	0	249.612	0	0	0	0
A vs D (VGIV vs VGIII)	D (VGIII)	CNBG_3246	10.164	6.59027	2.46582e-06	0.000189976	0	0	12.74	78.181	24.77	6.039	302.174	360.675	57.629	507.094	0	0	0	0	0	0	0	0	0	0	934.373	0	0	0	0	181.546	0	0	0	386.043	0	0	0	0	0	0	0	0
A vs D (VGIV vs VGIII)	D (VGIII)	CNBG_1979	2.55112	8.64241	2.4895e-06	0.000189976	564.063	452.924	817.982	360.128	2885.63	2183.56	2465.64	2850.73	298.047	207.724	0	0	1506.53	378.349	5197.11	3278.4	0	0	0	0	0	0	1083.79	974.587	2000.58	1172.31	0	0	0	0	286.503	649.951	1812.49	1467.31	0	0	0	0
A vs D (VGIV vs VGIII)	D (VGIII)	CNBG_0624	2.80292	9.18515	2.63392e-06	0.000198316	615.845	1793.61	4349.7	6855.59	5944.86	5625.87	6968.77	7113.55	4632.84	7836.2	0	0	0	411.072	1557.89	3626.68	0	0	0	0	0	0	553.117	1330.52	2234.68	921.674	0	0	0	0	0	0	0	0	0	0	0	0
A vs D (VGIV vs VGIII)	D (VGIII)	CNBG_6144	2.23617	9.71919	2.82502e-06	0.000209906	360.275	265.816	293.009	156.518	901.181	897.673	1415.9	1209.18	1226.7	809.348	0	0	79.569	139.7	508.538	88.705	0	0	75.891	0	0	0	0	26.397	29.558	39.548	0	0	0	0	0	0	0	24.741	0	0	0	0
A vs D (VGIV vs VGIII)	D (VGIII)	CNBG_9367	10.1177	6.54781	3.04578e-06	0.00022337	0	0	162.918	25.137	375.581	266.126	748.299	466.169	27.186	145.002	0	0	0	0	0	0	0	0	0	0	0	0	0	0	0	0	0	0	0	0	0	0	0	0	0	0	0	0
A vs D (VGIV vs VGIII)	D (VGIII)	CNBG_2604	3.59148	9.7365	3.23107e-06	0.000233921	789.64	79.313	1825.73	1432.77	3340.31	2866.64	4722.34	5042.81	3282.82	5495.04	0	0	0	75.051	0	0	0	0	0	0	0	0	0	0	143.916	0	0	0	0	212.471	0	0	0	0	0	0	0	0
A vs D (VGIV vs VGIII)	D (VGIII)	CNBG_0846	2.06536	10.0832	3.27918e-06	0.000234399	597.99	534.684	412.665	429.469	766.789	771.961	2130.61	2059.41	165.898	332.34	0	0	1271.48	1086.93	1192.25	1680.27	3458.4	751.257	862.257	0	0	0	4644.14	3899.81	5001.04	4639.31	1223.12	1507.1	1432.91	1639.65	1440.07	2399.01	5157.26	7370.19	2054.72	1636.58	2190.82	2839.72
A vs D (VGIV vs VGIII)	D (VGIII)	CNBG_4540	2.68151	8.66714	3.61178e-06	0.00025314	144.958	275.607	1318.85	1000.19	1259.36	1155.45	1043.16	1258.28	242.267	581.529	0	0	0	101.527	190.359	155.114	0	0	132.583	0	0	0	65.127	46.144	129.183	160.785	187.685	392.122	0	0	0	283.353	282.04	561.85	141.901	0	608.124	0
A vs D (VGIV vs VGIII)	D (VGIII)	CNBG_0954	4.53542	8.94009	3.63102e-06	0.00025314	0	114.582	2.283	0	59.309	59.26	909.912	1173.58	0	2.973	0	0	0	13.776	301.082	105.053	0	0	0	0	0	0	87.959	31.264	35.002	0	0	0	0	0	0	0	38.416	14.649	0	0	0	0
A vs D (VGIV vs VGIII)	D (VGIII)	CNBG_4404	2.07054	10.0264	4.55777e-06	0.000306401	199.293	155.462	1241.71	1167.8	1616.55	1802.54	648.105	677.315	757.49	694.32	0	0	210.189	48.546	30.261	49.213	0	0	31.609	0	0	0	138.511	76.911	55.364	82.552	0	216.487	88.922	0	0	45.566	0	77.262	136.024	31.84	71.908	70.263
A vs D (VGIV vs VGIII)	D (VGIII)	CNBG_2366	2.00058	10.2134	5.84756e-06	0.000383967	1615.44	1825.21	4486.6	4043.03	3769.7	5015.86	6349.21	5690.96	2873.26	4720.27	0	3206.82	1222.29	3874.13	721.488	1178.56	2273.49	654.595	502.642	0	526.764	1815.84	1247.19	2453.18	1765.77	2077.21	353.413	1249.81	932.207	869.242	466.197	353.208	1688.22	1433.82	267.311	501.935	1163.64	931.016
A vs D (VGIV vs VGIII)	D (VGIII)	CNBG_0237	2.17977	9.21093	6.95759e-06	0.000443225	165.558	183.834	988.096	857.005	667.125	903.349	737.538	650.011	289.29	432.816	0	0	101.086	62.115	0	157.619	0	0	0	0	0	0	0	40.21	33.772	10.057	0	0	0	0	0	0	0	18.845	0	0	0	0
A vs D (VGIV vs VGIII)	D (VGIII)	CNBG_6141	4.68106	6.91585	6.98549e-06	0.000443225	11.785	0	135.896	71.585	78.681	193.593	173.251	150.519	68.89	92.876	0	0	41.716	0	171.337	116.175	0	0	0	0	0	0	0	62.236	0	31.127	84.795	0	0	0	0	128.584	0	38.889	0	0	68.012	0
A vs D (VGIV vs VGIII)	D (VGIII)	CNBG_9220	5.45159	6.72656	7.2773e-06	0.000455506	11.095	0	304.053	425.097	479.847	248.564	329.372	203.899	225.802	277.599	0	0	0	0	107.007	87.164	0	0	0	0	0	0	0	0	130.674	38.777	0	110.038	0	0	0	0	0	91.103	0	0	127.976	0
A vs D (VGIV vs VGIII)	D (VGIII)	CNBG_9636	3.47358	7.51551	7.3581e-06	0.000455506	81.759	21.918	2194.37	1902.56	2037.59	2667.82	644.981	463.595	0	44.236	0	0	143.372	41.975	131.162	160.341	0	0	0	0	0	0	202.009	0	80.109	71.199	0	0	0	0	128.297	0	0	89.346	0	0	0	0
A vs D (VGIV vs VGIII)	D (VGIII)	CNBG_4127	4.57837	7.52311	7.42102e-06	0.000455506	0	25.399	186.484	287.431	228.344	171.741	286.921	156.221	138.45	213.156	0	0	0	0	51.017	0	0	0	0	0	0	128.833	0	0	93.35	18.54	0	0	0	0	0	0	22.87	26.051	0	0	0	78.974
A vs D (VGIV vs VGIII)	D (VGIII)	CNBG_0952	3.87752	8.1588	7.56967e-06	0.000459634	8.398	0	81.329	58.899	74.183	60.839	61.031	62.647	29.232	43.945	0	0	19.942	0	0	0	0	0	28.464	0	0	0	50.724	16.487	12.918	11.584	0	0	35.634	80.724	0	0	0	13.911	30.663	0	21.547	0
A vs D (VGIV vs VGIII)	D (VGIII)	CNBG_6082	10.0195	6.45801	8.64918e-06	0.000519595	0	0	572.779	689.519	235.018	249.823	188.279	107.672	7.218	28.567	0	0	0	80.532	0	0	0	0	0	0	0	0	73.322	208.692	146.038	26.067	0	0	0	0	0	0	192.705	85.569	0	0	0	0
A vs D (VGIV vs VGIII)	D (VGIII)	CNBG_2959	4.6689	6.90435	8.90917e-06	0.00052958	62.235	0	623.759	577.556	562.901	758.496	725.981	968.967	651.218	608.709	0	0	320.632	422.74	0	120.58	0	0	1233.03	0	0	0	0	107.547	361.235	476.339	0	0	0	0	1707.51	430.429	643.025	402.002	0	0	0	0
A vs D (VGIV vs VGIII)	D (VGIII)	CNBG_4275	10.0481	6.48348	9.62952e-06	0.000561863	0	0	211.572	292.837	101.84	123.45	125.942	295.711	0	55.323	0	0	0	47.279	98.431	0	0	0	0	0	0	0	0	35.781	40.062	0	0	0	0	0	0	0	0	0	0	0	0	0
A vs D (VGIV vs VGIII)	D (VGIII)	CNBG_0537	2.1085	9.48709	1.00316e-05	0.000578044	716.856	524.083	2380.03	1880.44	1973.07	1815.38	2393.48	2375.55	927.333	2150.51	0	0	0	750.422	391.164	382.726	0	0	0	0	0	788.802	724.605	967.732	732.988	678.615	1386.1	0	0	421.571	0	0	277.245	586.201	2096.15	163.824	0	121.133
A vs D (VGIV vs VGIII)	D (VGIII)	CNBG_3627	3.03654	7.71809	1.06426e-05	0.000607061	130.699	209.996	3321.02	2555.13	1185.59	1394.33	1363.18	1010.57	9818.03	12863.2	0	0	0	0	124.421	0	0	0	0	0	0	0	129.156	362.675	253.798	89.524	0	0	0	0	0	0	327.222	84.774	0	0	0	0
A vs D (VGIV vs VGIII)	D (VGIII)	CNBG_0583	3.20583	7.87122	1.17253e-05	0.000649147	63.503	10.22	455.645	424.453	429.137	362.304	318.529	343.31	593.671	331.558	0	0	112.352	335.299	61.519	75.104	231.877	0	64.266	0	0	0	659.033	536.39	337.828	614.48	0	0	421.204	219.517	0	184.59	303.104	356.117	207.086	64.657	73.295	47.623
A vs D (VGIV vs VGIII)	D (VGIII)	CNBG_1574	2.26401	9.3374	1.19089e-05	0.000652906	284.392	517.28	3949.3	3525.48	2128.07	2505.04	1761.43	1544.25	766.312	1071.59	0	2223.56	1259.67	1716.38	595.832	1456.34	0	0	1493.96	0	0	0	794.409	1343.2	1140.11	841.467	0	245.322	232.404	213.471	583.399	177.544	212.061	608.739	0	249.91	285.335	0
A vs D (VGIV vs VGIII)	D (VGIII)	CNBG_0440	2.16313	9.23167	1.22563e-05	0.000665495	384.456	447.902	1325.65	1318.56	826.203	1071.36	1865.74	1385.89	0	186.534	0	0	0	347.233	702.126	936.247	240.858	0	0	0	0	0	131.032	46.421	25.99	69.318	377.581	0	124.431	228.831	0	380.01	170.218	304.335	0	0	0	0
A vs D (VGIV vs VGIII)	D (VGIII)	CNBG_2966	3.7947	7.54902	1.25711e-05	0.000669444	190.735	0	889.398	646.545	1019.02	710.46	1380.91	1312.79	241.776	444.64	0	0	0	0	301.139	0	0	0	0	0	0	0	0	0	0	0	0	0	0	0	0	0	0	102.616	0	940.517	0	0
A vs D (VGIV vs VGIII)	D (VGIII)	CNBG_3648	2.67911	8.82047	1.3002e-05	0.000673599	1701.36	544.444	504.168	61.846	602.712	1327.62	6787.88	6380.38	8826.9	10995.7	0	0	0	0	0	0	0	0	0	0	0	0	1008.64	229.14	1154.62	220.693	0	0	0	0	0	0	0	213.246	0	0	0	0
A vs D (VGIV vs VGIII)	D (VGIII)	CNBG_9038	4.07783	7.26954	1.5132e-05	0.000769824	44.814	0	554.952	439.207	633.82	576.831	311.587	478.642	206.358	278.515	0	0	118.237	17.297	702.533	528.234	0	0	225.823	0	0	0	387.566	275.035	285.97	411.186	0	778.064	0	0	317.769	161.245	433.307	680.913	0	0	0	83.671
A vs D (VGIV vs VGIII)	D (VGIII)	CNBG_4763	2.82658	8.31167	1.59192e-05	0.000802639	196.194	59.19	465.993	310.031	917.582	812.336	908.809	785.541	759.995	698.97	0	0	86.157	359.373	295.463	625.864	0	0	0	0	0	0	666.587	558.621	793.889	834.572	174.87	243.281	806.745	105.845	115.727	176.101	473.256	764.698	396.617	0	141.474	548.932
A vs D (VGIV vs VGIII)	D (VGIII)	CNBG_1505	3.47911	7.31835	1.91605e-05	0.00092478	95.584	30.74	332.902	267.993	427.421	290.176	719.652	629.557	239.108	417.817	0	4882.63	0	58.506	0	0	345.866	0	0	0	0	0	0	66.65	0	0	0	0	0	0	0	0	0	62.375	0	0	0	0
A vs D (VGIV vs VGIII)	D (VGIII)	CNBG_1379	2.61767	8.35662	1.99168e-05	0.000953135	72.607	142.858	217.789	224.414	248.825	255.521	609.494	511.273	149.056	149.875	0	0	0	0	78.061	0	294.277	0	81.539	0	0	0	0	56.726	31.757	84.973	0	0	305.108	0	0	0	0	53.162	0	409.9	465.62	543.8
B vs D (VGII vs VGIII)	D (VGIII)	CNBG_1676	10.18	9.27461	1.55041e-56	2.28956e-53	1594.24	1675.45	1.848	0	0	37.216	1640.81	2360.48	578.433	281.466	0	557.941	229.015	284.852	2459.54	2727.87	197.385	0	0	0	0	0	107.2	76.093	404.695	265.486	774.895	107.606	0	93.649	0	156.205	0	231.659	0	0	0	0
B vs D (VGII vs VGIII)	D (VGIII)	CNBG_0954	8.98519	8.62624	1.25802e-47	1.48623e-44	0	114.582	2.283	0	59.309	59.26	909.912	1173.58	0	2.973	0	0	0	13.776	301.082	105.053	0	0	0	0	0	0	87.959	31.264	35.002	0	0	0	0	0	0	0	38.416	14.649	0	0	0	0
B vs D (VGII vs VGIII)	D (VGIII)	CNBG_5326	4.82326	9.66422	2.66292e-45	2.24712e-42	73.587	402.444	124.395	141.393	195.5	196.325	3455.96	3391.46	383.893	360.952	0	0	51.553	90.536	70.764	57.677	0	0	0	0	0	0	145.447	0	144.1	76.783	0	0	0	0	0	0	0	72.299	0	0	0	0
B vs D (VGII vs VGIII)	D (VGIII)	CNBG_3322	7.64814	7.68883	2.06246e-31	8.7021e-29	2352.62	2432.74	5.218	0	152.153	92.657	1007.45	827.655	649.09	844.195	200.639	391.475	0	0	73.427	478.841	0	0	0	0	957.001	370.217	377.47	53.423	269.146	318.608	0	1060.39	714.942	395.378	0	0	0	175.041	0	0	0	0
B vs D (VGII vs VGIII)	D (VGIII)	CNBG_2170	3.20598	9.77033	9.27785e-23	2.38279e-20	1657.46	1243.9	215.529	307.845	116.337	148.438	1955.28	2402.76	958.562	1720.65	0	719.5	295.486	317.074	0	0	169.659	0	1316.02	1588.56	778.02	681.284	368.152	261.618	311.253	293.697	0	1293.69	615.141	804.284	264.968	269.067	401.679	183.85	0	1228.01	1074.62	1114.48
B vs D (VGII vs VGIII)	D (VGIII)	CNBG_4909	3.82261	8.62499	3.76635e-22	9.26993e-20	722.604	424.33	95.916	42.486	170.751	206.93	1146.46	1001.7	255.934	92.987	0	0	206.471	845.938	330.143	230.437	177.861	772.643	689.783	0	0	0	434.341	719.956	287.908	393.309	559.034	581.401	92.102	84.335	185.104	281.902	42.084	321.201	316.953	99.006	338.076	292.072
B vs D (VGII vs VGIII)	D (VGIII)	CNBG_0172	3.39979	9.10092	2.01221e-21	4.57159e-19	41.345	83.175	165.092	134.992	232.319	185.719	1814.98	1260.98	290.845	731.873	0	0	182.006	127.84	149.709	528.324	0	0	0	0	0	0	51.082	72.555	40.616	126.619	0	0	0	0	0	0	133.499	33.982	0	0	119.283	0
B vs D (VGII vs VGIII)	D (VGIII)	CNBG_0840	3.58277	8.66332	5.17968e-21	1.09273e-18	1351.42	527.627	404.926	259.309	688.61	587.117	4684.95	3397.22	1140.88	2998.26	476.022	0	0	383.609	0	0	0	0	0	0	0	0	0	251.488	140.794	61.682	0	0	332.147	0	0	749.986	0	117.432	0	0	0	266.833
B vs D (VGII vs VGIII)	D (VGIII)	CNBG_9366	2.55751	10.0704	4.63328e-20	8.82863e-18	341.183	806.413	549.996	492.096	434.785	669.403	3045.1	2799.72	279.208	278.537	0	0	0	49.43	51.459	125.717	0	0	0	0	0	0	52.687	149.627	104.715	205.13	0	0	0	0	807.172	0	91.732	87.604	115.212	0	123.027	159.321
B vs D (VGII vs VGIII)	D (VGIII)	CNBG_4349	5.1405	9.58999	1.98974e-18	3.35811e-16	312.924	62.767	383.534	34.777	736.329	509.782	9630.88	7777.69	738.701	886.576	0	0	798.593	1345.92	1104.53	603.03	2093.38	0	0	0	0	0	386.492	537.632	677.209	724.102	0	0	1063.44	0	0	0	0	188.227	406.5	0	450.28	0
B vs D (VGII vs VGIII)	D (VGIII)	CNBG_0846	2.40474	9.7842	1.25361e-17	2.00137e-15	597.99	534.684	412.665	429.469	766.789	771.961	2130.61	2059.41	165.898	332.34	0	0	1271.48	1086.93	1192.25	1680.27	3458.4	751.257	862.257	0	0	0	4644.14	3899.81	5001.04	4639.31	1223.12	1507.1	1432.91	1639.65	1440.07	2399.01	5157.26	7370.19	2054.72	1636.58	2190.82	2839.72
B vs D (VGII vs VGIII)	D (VGIII)	CNBG_0798	7.09527	6.76305	1.32904e-17	2.06595e-15	0	0	5.196	0	0	28.702	662.766	593.68	0	67.013	0	0	0	0	0	0	0	0	0	0	0	0	100.103	0	39.508	0	0	0	0	0	0	715.717	0	0	0	0	0	0
B vs D (VGII vs VGIII)	D (VGIII)	CNBG_0649	11.2609	6.81903	1.81947e-17	2.7558e-15	0	0	0	0	0	5.954	394.874	240.628	19.084	63.236	0	0	0	0	142.424	38.657	0	0	0	0	0	0	48.577	0	135.242	0	0	0	0	84.897	0	0	0	16.169	0	0	0	0
B vs D (VGII vs VGIII)	D (VGIII)	CNBG_3648	4.25665	8.4293	3.44546e-16	4.84579e-14	1701.36	544.444	504.168	61.846	602.712	1327.62	6787.88	6380.38	8826.9	10995.7	0	0	0	0	0	0	0	0	0	0	0	0	1008.64	229.14	1154.62	220.693	0	0	0	0	0	0	0	213.246	0	0	0	0
B vs D (VGII vs VGIII)	D (VGIII)	CNBG_3940	2.20405	10.775	1.67255e-15	2.29761e-13	1940.29	2409.39	1185.43	1408.59	1320.36	1302.23	6021.16	5130.69	1159.37	1461.82	342.333	0	1005.59	682.34	940.692	664.303	0	684.455	1179.33	2671.19	1087.82	316.334	321.772	866.573	970.285	908.069	185.507	645.833	244.526	224.782	613.71	466.82	334.557	683.436	420.762	920.379	450.712	485.471
B vs D (VGII vs VGIII)	D (VGIII)	CNBG_5556	4.57482	7.73817	1.76441e-15	2.36872e-13	14.499	0	26.001	0	30.209	17.541	487.023	393.582	0	3.643	0	0	0	0	70.164	171.309	0	0	0	0	0	0	35.816	25.491	14.272	12.741	0	0	0	0	0	0	0	23.891	0	0	0	0
B vs D (VGII vs VGIII)	D (VGIII)	CNBG_4441	2.75098	8.21589	3.96349e-14	4.68246e-12	211.319	693.421	97.199	98.907	67.74	45.902	537.784	708.836	244.968	371.324	107.026	0	0	62.985	196.567	32.004	0	0	246.41	0	0	0	482.041	485.7	447.864	342.377	0	0	153.667	0	0	294.284	527.174	468.531	88.138	0	93.811	365.182
B vs D (VGII vs VGIII)	D (VGIII)	CNBG_6144	2.54962	9.4171	1.2261e-13	1.36653e-11	360.275	265.816	293.009	156.518	901.181	897.673	1415.9	1209.18	1226.7	809.348	0	0	79.569	139.7	508.538	88.705	0	0	75.891	0	0	0	0	26.397	29.558	39.548	0	0	0	0	0	0	0	24.741	0	0	0	0
B vs D (VGII vs VGIII)	D (VGIII)	CNBG_5802	4.88841	8.67105	1.86982e-13	2.00818e-11	890.523	2517.63	79.307	0	74.016	46.264	1562.14	1427.28	0	11.668	0	0	0	176.519	61.281	0	231.224	0	0	0	0	0	565.829	668.507	573.863	310.618	0	0	0	0	0	730.129	708.57	1001.75	0	0	0	189.759
B vs D (VGII vs VGIII)	D (VGIII)	CNBG_5006	2.18841	11.4391	2.23199e-13	2.31305e-11	6695.33	11072.3	6498.66	4031.14	8384.33	7860.05	23992.8	21420.1	11185.4	17959.9	436.77	0	229.339	403.204	7283.24	4921.9	3597.37	0	0	0	0	0	2315.55	1732.55	5108.34	2724.61	0	0	611.344	0	1830	3226.78	6060.54	4640.07	701.122	2635.76	771.115	490.415
B vs D (VGII vs VGIII)	D (VGIII)	CNBG_4470	3.87178	7.06801	2.86126e-13	2.86465e-11	0	0	23.479	14.052	101.066	84.782	264.706	330.995	0	1.364	0	0	0	0	78.196	95.486	0	0	0	0	0	0	0	0	31.819	0	0	0	0	0	0	0	0	0	0	0	0	0
B vs D (VGII vs VGIII)	D (VGIII)	CNBG_3745	2.52096	8.1185	1.98813e-12	1.83498e-10	1016.5	1000.58	187.832	212.08	163.701	263.758	997.773	1116.26	498.169	1291.12	0	5054.64	690.506	1399.42	656.32	1070.04	275.274	0	914.293	0	1584.04	0	1124.64	2122.14	2554.34	2320.67	1077.35	1504.45	1420.26	1701.55	1139.88	758.139	1423.11	1515.04	1466.26	152.771	1050.04	677.455
B vs D (VGII vs VGIII)	D (VGIII)	CNBG_9314	2.2654	8.93974	2.08552e-12	1.89526e-10	887.119	252.02	196.767	200.78	292.151	290.176	1001.1	794.253	551.215	770.208	0	0	342.484	381.591	288.643	381.776	136.011	0	0	0	0	0	147.372	393.267	234.851	366.701	214.102	369.993	423.218	193.251	70.938	216.229	581.016	221.135	323.676	303.227	172.092	0
B vs D (VGII vs VGIII)	D (VGIII)	CNBG_1134	4.81476	6.89661	5.81573e-12	4.90764e-10	0	0	23.827	67.037	62.844	41.185	854.924	805.024	0	68.936	0	0	87.798	0	0	0	0	0	0	0	0	0	0	0	0	0	0	0	0	0	0	0	0	0	0	0	292.58	0
B vs D (VGII vs VGIII)	D (VGIII)	CNBG_0184	4.14666	7.20171	4.52253e-11	3.42494e-09	403.739	177.221	30.566	0	76.443	27.784	318.897	439.815	133.687	77.475	362.343	0	161.796	42.608	665.135	649.88	167.201	0	92.645	0	0	447.641	226.741	64.458	288.708	176.903	525.758	1183.81	0	0	348.222	331.525	316.745	483.181	695.526	93.105	211.798	686.499
B vs D (VGII vs VGIII)	D (VGIII)	CNBG_9044	2.81858	7.45412	4.92149e-11	3.67991e-09	175.914	123.944	27.24	19.048	24.498	25.842	147.728	185.941	121.674	72.065	0	0	52.045	97.062	17.799	57.908	0	0	37.181	0	0	0	54.34	129.252	115.772	90.619	0	36.395	34.863	63.387	0	187.477	175.889	96.957	79.985	112.34	0	55.107
B vs D (VGII vs VGIII)	D (VGIII)	CNBG_4399	2.00039	8.97329	5.59874e-11	4.12207e-09	1723.42	791.966	542.321	487.997	435.643	468.021	2061.8	1860.62	617.469	1301.13	0	0	688.53	932.274	709.263	578.321	2380.31	0	0	0	685.429	0	486.669	458.748	385.241	825.95	0	488.197	1073.71	566.265	307.652	0	698.093	483.139	0	0	757.245	488.071
B vs D (VGII vs VGIII)	D (VGIII)	CNBG_0170	2.6717	8.34883	5.65241e-11	4.12207e-09	1220.4	708.902	99.547	175.605	382.171	368.471	666.298	848.722	44.568	181.012	1932.5	0	1553.24	2073.88	8513.72	9351.08	668.814	968.678	741.148	0	0	895.286	2811.67	1966.03	4474.87	3924.02	920.075	3733.57	86.609	0	2524.62	2453.28	4553.27	8138.51	1490.41	1768.96	529.494	892.445
B vs D (VGII vs VGIII)	D (VGIII)	CNBG_1371	2.02923	9.57489	7.49746e-11	5.40091e-09	520.743	618.336	338.337	489.91	348.573	496.018	1463.79	1635.93	514.405	464.803	0	880.1	90.389	185.152	1114.47	604.879	0	1578.2	0	0	0	0	421.913	239.985	520.637	628.948	244.792	423.629	80.654	147.493	405.4	247.064	516.358	660.591	0	86.689	0	383.423
B vs D (VGII vs VGIII)	D (VGIII)	CNBG_5273	10.3976	5.99404	9.42518e-11	6.70778e-09	25.706	110.354	0	0	7.134	0	160.674	145.47	66.631	35.831	0	0	0	0	0	0	0	0	0	0	0	627.522	42.357	0	118.018	15.039	0	0	0	0	81.386	124.004	37.026	112.875	0	0	296.726	0
B vs D (VGII vs VGIII)	D (VGIII)	CNBG_3075	4.34256	6.60875	2.67986e-10	1.75888e-08	38.471	15.481	17.24	0	16.025	3.884	212.455	311.373	121.363	106.846	0	990.442	440.6	223.179	1765.11	1777.74	0	0	0	0	602.584	0	1805.91	1147.99	2514.09	2004.32	0	0	0	83.055	1002.78	1041.33	2611.71	2783.85	0	0	0	1006.79
B vs D (VGII vs VGIII)	D (VGIII)	CNBG_1161	4.65525	6.28794	1.50512e-09	8.8027e-08	0	38.703	5.348	0	8.033	5.804	84.574	124.7	51.573	16.943	0	0	51.129	59.832	116.604	56.919	0	0	0	0	200.87	0	118.789	33.881	94.826	33.903	346.445	47.734	0	41.554	137.838	70.089	104.618	71.463	0	0	55.492	0
B vs D (VGII vs VGIII)	D (VGIII)	CNBG_9535	3.60641	6.65196	1.67325e-09	9.59603e-08	0	0	16.957	5.211	55.188	14.554	160.694	166.062	0	8.069	0	0	0	0	0	0	0	0	0	0	0	0	0	0	35.556	21.162	0	0	0	0	0	0	0	19.835	0	0	0	0
B vs D (VGII vs VGIII)	D (VGIII)	CNBG_1367	2.13505	8.16931	5.25028e-09	2.6867e-07	58.959	176.252	124.46	168.423	119.329	62.867	536.783	623.162	155.554	133.155	0	217.107	59.459	52.2	81.459	0	0	0	0	0	0	0	0	59.196	33.141	59.107	0	0	0	0	0	0	0	69.344	0	0	0	0
B vs D (VGII vs VGIII)	D (VGIII)	CNBG_3478	2.62343	7.33927	1.64229e-08	7.82341e-07	420.374	219.866	87.959	45.745	104.957	152.749	503.991	360.635	40.771	163.175	0	0	518.014	324.868	101.456	206.562	0	0	105.979	0	0	0	103.88	295.016	433.561	717.022	751.262	0	99.021	453.759	596.883	0	271.355	155.457	0	0	0	235.601
B vs D (VGII vs VGIII)	D (VGIII)	CNBG_1248	3.89728	6.61561	1.6928e-08	7.93599e-07	178.612	143.7	32.697	0	0	2.582	285.696	402.829	0	88.204	0	0	179.192	255.695	61.463	100.148	695.661	670.794	0	0	0	0	630.524	625.725	675.594	778.766	0	632.779	479.329	660.746	481.242	366.09	1257.16	920.908	0	773.188	0	0
B vs D (VGII vs VGIII)	D (VGIII)	CNBG_0369	2.53358	7.46449	2.24848e-08	1.02167e-06	65.655	249.175	32.458	48.79	31.339	48.185	183.869	226.907	73.194	38.983	0	0	49.879	160.533	159.271	18.506	0	0	0	0	0	0	208.599	99.157	129.536	33.085	0	139.694	0	0	0	0	0	54.221	0	0	0	0
B vs D (VGII vs VGIII)	D (VGIII)	CNBG_0447	2.72967	7.17957	2.35234e-08	1.06071e-06	11.384	30.581	20.435	26.327	9.519	29.065	129.719	148.301	33.373	55.189	0	0	40.443	17.739	0	0	0	0	0	0	0	0	18.772	26.777	14.994	0	0	0	0	0	0	0	0	6.272	0	0	43.843	28.547
B vs D (VGII vs VGIII)	D (VGIII)	CNBG_1979	2.14808	8.43954	3.37923e-08	1.50084e-06	564.063	452.924	817.982	360.128	2885.63	2183.56	2465.64	2850.73	298.047	207.724	0	0	1506.53	378.349	5197.11	3278.4	0	0	0	0	0	0	1083.79	974.587	2000.58	1172.31	0	0	0	0	286.503	649.951	1812.49	1467.31	0	0	0	0
B vs D (VGII vs VGIII)	D (VGIII)	CNBG_2089	2.09674	7.74186	4.08529e-08	1.78754e-06	160.468	118.413	99.96	58.06	83.66	109.216	328.085	365.803	0	78.436	0	0	0	0	0	0	0	0	67.656	0	0	0	0	0	0	0	0	0	0	0	0	0	0	0	217.97	0	0	0
B vs D (VGII vs VGIII)	D (VGIII)	CNBG_2639	4.37959	6.01463	5.1893e-08	2.23746e-06	0	32.965	11.37	0	51.15	6.21	188.239	172.417	0	5.141	0	0	0	15.838	98.884	0	0	0	0	0	0	0	0	143.766	60.362	17.923	0	0	96.525	442.197	0	0	0	218.877	0	0	236.361	0
B vs D (VGII vs VGIII)	D (VGIII)	CNBG_1747	2.6748	7.97555	6.77824e-08	2.83965e-06	159.842	67.742	64.328	14.578	70.292	68.65	238.713	312.165	41.049	59.704	0	0	29.847	32.752	61.259	0	153.846	0	170.614	0	0	0	145.533	29.657	16.609	133.622	60.688	0	0	0	0	0	109.994	48.66	504.547	0	0	31.607
B vs D (VGII vs VGIII)	D (VGIII)	CNBG_3608	2.85922	6.86817	8.61541e-08	3.53411e-06	17.758	71.461	45.501	23.165	14.791	48.377	304.849	228.946	17.251	15.602	0	0	0	0	0	0	0	0	0	0	0	0	43.887	0	17.47	0	0	0	0	0	0	0	76.679	14.622	0	0	0	0
B vs D (VGII vs VGIII)	D (VGIII)	CNBG_5325	3.66442	6.96648	9.6248e-08	3.92095e-06	14.724	0	60.306	0	48.87	53.541	412.74	597.6	0	42.828	0	0	103.096	22.63	0	57.677	0	0	0	0	0	0	0	0	86.46	486.318	209.135	145.938	413.543	0	0	0	62.797	144.599	0	148.268	0	0
B vs D (VGII vs VGIII)	D (VGIII)	CNBG_1137	2.27423	8.02599	9.72972e-08	3.93654e-06	570.791	784.432	71.959	139.051	127.739	199.312	416.13	458.387	223.592	187.741	0	718.595	196.913	583.377	2022.27	3182	0	0	422.492	0	872.529	0	2889.83	1616.32	3962.32	2337.32	600.158	345.496	263.634	721.833	2054.98	606.319	2051.52	2387.04	151.221	70.826	642.79	991.4
B vs D (VGII vs VGIII)	D (VGIII)	CNBG_1658	2.86643	7.58785	1.46766e-07	5.77963e-06	205.474	251.353	37.914	100.019	75.355	66.324	333.19	469.653	151.806	57.067	0	0	0	38.218	0	0	0	0	0	0	0	0	40.616	0	0	0	0	163.147	0	0	0	0	71.063	13.534	0	0	0	123.077
B vs D (VGII vs VGIII)	D (VGIII)	CNBG_0843	2.82244	7.02735	1.7962e-07	6.98038e-06	138.856	31.932	61.002	25.898	57.803	18.011	419.56	245.36	9.624	46.404	0	0	0	0	0	0	0	0	100.077	0	0	0	0	0	0	0	0	0	0	0	93.987	0	0	16.308	0	0	228.926	0
B vs D (VGII vs VGIII)	D (VGIII)	CNBG_5579	2.72151	6.88638	2.19101e-07	8.12059e-06	147.607	43.169	72.176	46.838	122.634	94.897	321.674	489.552	51.917	131.814	0	0	0	20.671	129.191	157.927	0	0	134.972	0	0	0	132.624	140.945	26.298	93.519	0	0	0	231.609	0	0	0	110.003	0	0	154.805	0
B vs D (VGII vs VGIII)	D (VGIII)	CNBG_2041	2.16699	7.72208	5.14043e-07	1.76538e-05	161.865	260.667	30.436	53.279	29.769	40.439	159.673	164.695	41.114	165.187	0	0	57.494	126.161	267.366	51.165	118.479	0	131.421	110.099	0	0	64.004	296.945	140.671	120.141	0	160.755	154.053	83.992	62.051	23.68	127.226	85.666	0	33.098	74.757	73.041
B vs D (VGII vs VGIII)	D (VGIII)	CNBG_1566	2.46462	6.9325	9.18088e-07	2.96347e-05	513.582	511.558	84.59	42.642	10.167	14.81	333.353	414.629	130.267	367.904	0	0	300.734	490.425	58.925	48.006	666.989	0	123.13	0	0	0	60.425	214.261	215.92	192.066	0	363.909	574.679	527.781	692.47	351.25	104.881	581.991	131.845	247.181	141.087	456.191
B vs D (VGII vs VGIII)	D (VGIII)	CNBG_3681	4.10075	5.93119	1.03258e-06	3.31491e-05	181.486	97.257	20.653	17.681	33.368	61.245	343.358	309.809	0	128.416	0	0	0	0	289.492	314.955	0	0	0	0	0	0	99.647	562.042	78.663	0	853.084	199.821	0	0	0	0	170.262	32.867	0	0	0	0
B vs D (VGII vs VGIII)	D (VGIII)	CNBG_5574	2.86562	6.87264	1.32736e-06	4.17061e-05	87.62	17.627	67.35	9.543	36.464	42.018	336.62	331.846	10.622	18.285	0	0	38.545	50.756	0	0	0	0	0	0	0	0	108.261	0	86.045	114.897	0	0	0	0	0	0	94.185	53.984	0	0	0	0
B vs D (VGII vs VGIII)	D (VGIII)	CNBG_5272	5.75982	5.45972	1.39594e-06	4.33992e-05	80.25	73.797	2.935	0	9.54	0	178.621	92.03	33.34	12.428	0	0	0	0	0	0	0	0	0	0	0	0	113.321	0	45.014	220.339	0	0	0	0	0	0	0	56.493	0	0	0	0
B vs D (VGII vs VGIII)	D (VGIII)	CNBG_0724	2.44311	6.86809	2.70183e-06	7.8234e-05	156.021	131.557	49.502	25.82	30.983	23.986	246.493	183.921	224.083	116.949	0	0	78.765	311.166	35.96	0	0	0	225.379	759.755	0	0	73.445	78.387	190.175	156.636	0	147.501	70.305	256.793	0	0	96.517	171.417	80.651	75.556	0	0
B vs D (VGII vs VGIII)	D (VGIII)	CNBG_9589	5.25032	5.33595	2.76726e-06	7.97377e-05	0	53.23	1.891	0	18.389	11.097	49.985	70.012	0	0	0	0	117.087	42.829	347.228	21.73	0	0	0	0	0	0	27.226	38.806	21.73	9.702	0	0	0	0	52.596	0	47.897	54.57	0	0	0	0
B vs D (VGII vs VGIII)	D (VGIII)	CNBG_4130	3.79098	6.03306	3.65487e-06	0.000103795	803.192	1204.42	47.98	0	66.213	92.337	330.331	614.054	0	37.418	0	0	0	0	0	208.129	0	0	0	0	0	1281.96	0	0	415.737	45.811	0	0	0	230.423	0	0	334.754	43.391	0	0	0	0
B vs D (VGII vs VGIII)	D (VGIII)	CNBG_2757	3.70481	6.12058	3.96071e-06	0.00010984	39.868	42.803	9.087	0	25.899	9.816	103.318	60.924	0	1.855	0	0	78.575	68.966	86.003	0	0	117.536	0	0	0	0	21.894	31.235	26.221	62.531	0	0	0	0	84.745	0	38.602	87.841	0	0	0	0
B vs D (VGII vs VGIII)	D (VGIII)	CNBG_3096	2.77591	6.82023	4.20847e-06	0.000116165	26.044	83.827	41.153	5.66	32.573	41.996	199.326	180.595	12.685	41.464	0	0	115.144	60.642	94.59	179.605	0	0	65.871	0	0	0	160.849	0	115.419	34.35	0	0	0	168.764	0	472.906	197.653	107.355	0	0	0	244.057
B vs D (VGII vs VGIII)	D (VGIII)	CNBG_0035	3.30013	6.47206	6.81388e-06	0.000182125	787.087	140.585	80.242	0	180.751	146.155	507.83	521.945	146.863	299.683	0	0	227.787	0	0	0	0	0	0	0	0	0	216.066	76.078	170.367	0	0	0	0	0	0	0	0	35.585	0	0	0	161.758
B vs D (VGII vs VGIII)	D (VGIII)	CNBG_1365	2.77563	6.55249	8.74766e-06	0.000227632	0	0	88.959	15.457	29.267	142.933	399.632	451.853	34.027	74.68	0	0	123.295	243.673	169.411	0	0	0	0	0	0	0	174.561	246.592	241.587	91.791	0	175.084	0	456.891	0	376.358	0	86.559	0	177.292	203.688	0
B vs D (VGII vs VGIII)	D (VGIII)	CNBG_1821	2.82796	6.5252	8.95275e-06	0.000231947	99.02	63.673	60.85	86.788	163.91	196.431	382.97	531.865	0	42.604	0	0	137.889	181.69	189.589	0	0	0	0	0	0	0	97.857	0	77.264	205.223	0	0	0	512.036	0	280.115	585.647	129.155	0	594.719	685.004	0
B vs D (VGII vs VGIII)	D (VGIII)	CNBG_1885	2.30094	6.7449	9.15438e-06	0.000235108	642.338	258.171	114.808	105.601	116.296	268.218	510.259	528.697	578.859	519.701	0	0	489.027	368.213	96.063	627.072	0	0	0	0	1257.1	0	297.57	69.939	274.082	138.635	0	198.92	186.642	0	373.945	141.895	0	130.883	428.184	0	0	148.742
B vs D (VGII vs VGIII)	D (VGIII)	CNBG_4918	4.08091	5.60687	9.54015e-06	0.000243955	40.141	96.812	20.566	0	83.074	73.152	279.55	238.43	0	83.018	0	0	0	184.106	0	0	0	0	0	0	0	0	396.76	69.939	117.464	0	0	0	186.642	0	0	567.573	0	32.728	0	0	0	0
B vs D (VGII vs VGIII)	D (VGIII)	CNBG_1674	2.93926	6.23539	1.00062e-05	0.000253676	573.167	1439.64	244.008	150.449	0	168.732	1356.77	1752.55	744.462	121.666	0	0	0	0	0	920.618	0	0	0	0	0	0	404.671	546.417	0	914.023	0	0	0	0	0	516.069	308.818	253.933	2416.57	0	0	0
B vs D (VGII vs VGIII)	D (VGIII)	CNBG_3531	2.85353	6.27742	1.10414e-05	0.000276304	27.553	177.412	18.348	9.563	45.983	41.079	99.275	118.601	91.28	79.486	0	0	117.087	42.829	133.553	0	0	0	0	0	0	0	217.831	77.613	97.764	77.631	0	0	0	238.113	0	0	95.794	218.264	0	0	0	289.455
B vs D (VGII vs VGIII)	D (VGIII)	CNBG_5840	2.44732	6.88592	1.2458e-05	0.000304089	33.028	88.563	86.481	19.184	64.121	120.014	338.968	313.531	0	19.29	0	0	0	170.036	265.53	0	0	0	0	0	0	0	54.402	77.218	43.23	96.218	0	0	0	0	0	237.732	94.645	198.931	0	222.854	127.021	0
B vs D (VGII vs VGIII)	D (VGIII)	CNBG_9661	2.10037	7.02503	1.57581e-05	0.000375873	354.125	334.893	197.376	91.374	258.49	194.041	562.429	744.852	320.159	380.533	0	0	72.434	190.898	797.01	1056.93	0	0	0	0	0	0	308.801	145.082	649.773	251.511	0	619.231	0	0	0	0	87.835	203.615	0	0	0	308.523
B vs D (VGII vs VGIII)	D (VGIII)	CNBG_0648	9.32047	4.99303	1.59873e-05	0.000377747	0	0	0	0	0	0	487.146	364.08	0	73.518	0	0	0	0	0	0	0	0	0	0	0	0	0	0	0	0	0	0	0	0	0	0	0	0	0	0	584.547	0
B vs D (VGII vs VGIII)	D (VGIII)	CNBG_2983	4.17628	5.46633	1.84325e-05	0.000426983	29.383	0	5.022	0	14.707	14.212	74.058	63.241	0	0.984	0	0	0	0	0	0	0	0	0	0	0	0	0	0	34.756	20.684	0	58.34	0	101.579	0	0	0	29.09	0	59.873	0	0
B vs D (VGII vs VGIII)	D (VGIII)	CNBG_0661	2.32451	7.08096	2.07194e-05	0.000476224	41.843	67.392	25.827	44.34	77.677	43.106	183.461	117.017	90.723	81.587	0	0	280.3	137.49	203.048	110.126	0	123.328	141.394	0	0	0	137.894	180.263	110.097	123.01	0	184.686	0	0	0	135.645	101.235	107.536	0	47.449	107.369	34.922
B vs D (VGII vs VGIII)	D (VGIII)	CNBG_5526	2.29927	6.8663	2.16568e-05	0.000493927	102.97	35.285	17.588	5.679	11.004	21.169	51.904	74.804	0	32.255	0	0	101.298	105.991	31.961	0	80.24	0	44.509	0	0	0	32.483	46.407	34.649	38.777	0	0	41.763	75.802	0	16.057	9.59	39.892	0	0	50.596	131.933
B vs D (VGII vs VGIII)	D (VGIII)	CNBG_1234	5.42236	5.13859	2.2738e-05	0.000508763	0	42.883	2.283	0	7.406	30.452	73.507	93.198	0	17.077	0	0	0	0	0	104.848	0	0	0	0	0	0	87.774	0	34.925	93.426	0	0	0	0	0	0	0	58.472	96.201	0	0	0
B vs D (VGII vs VGIII)	D (VGIII)	CNBG_2993	3.27285	6.18412	2.60386e-05	0.000578234	46.805	75.275	46.632	0	38.828	66.238	296.11	300.542	677.717	1104.18	0	0	0	0	0	61.106	0	0	0	0	0	0	0	0	30.527	27.101	0	0	0	0	0	0	0	0	0	157.006	0	0
B vs D (VGII vs VGIII)	D (VGIII)	CNBG_1112	2.61884	6.60598	2.6974e-05	0.000596763	0	0	29.262	41.55	79.685	64.275	231.301	148.658	0	1.341	0	0	0	0	77.075	31.375	0	0	0	0	0	0	0	28.005	31.358	55.945	0	0	0	0	0	0	0	13.116	0	0	0	0
B vs D (VGII vs VGIII)	D (VGIII)	CNBG_9169	9.30367	4.97963	2.74217e-05	0.000604403	0	111.975	0	0	0	0	84.226	44.075	45.108	49.824	0	0	81.914	0	0	0	0	0	0	0	161.465	0	0	0	0	40.721	0	0	0	0	0	0	133.794	12.74	0	0	0	0
B vs D (VGII vs VGIII)	D (VGIII)	CNBG_4425	4.50314	5.32134	3.15537e-05	0.000675317	251.476	404.558	8.348	0	0	28.232	191.261	101.197	40.525	40.682	0	0	146.945	150.544	268.895	109.574	0	0	0	0	0	0	138.079	195.581	109.498	48.649	0	0	0	0	0	99.973	59.71	206.04	0	0	0	0
B vs D (VGII vs VGIII)	D (VGIII)	CNBG_2697	2.13921	6.89629	3.47648e-05	0.000730444	227.167	287.305	70.676	28.201	60.857	94.919	261.725	203.959	47.334	71.953	0	0	315.116	452.678	549.392	287.51	739.725	0	81.983	0	0	0	320.773	342.227	319.327	299.034	0	644.191	0	70.088	385.544	352.506	420.98	734.925	527.885	329.715	280.917	364.517
B vs D (VGII vs VGIII)	D (VGIII)	CNBG_5149	2.61095	6.43978	4.0495e-05	0.000827696	239.321	489.608	74.285	95.492	0	4.417	371.72	558.693	0	0	0	0	0	0	0	0	0	0	0	0	0	0	107.508	227.123	42.384	187.376	0	0	0	0	0	0	0	0	0	0	0	0
B vs D (VGII vs VGIII)	D (VGIII)	CNBG_9654	2.19054	7.11916	4.52166e-05	0.000908485	211.463	340.52	26.892	52.966	43.179	61.565	138.193	170.081	9.166	8.293	0	0	116.64	29.245	136.804	55.648	85.904	0	0	0	0	0	46.454	0	92.719	16.581	67.75	0	0	0	0	0	0	7.764	0	47.958	0	0
B vs D (VGII vs VGIII)	D (VGIII)	CNBG_2707	2.76778	6.35756	4.85737e-05	0.000957512	128.147	26.909	24.283	4.84	27.908	37.067	146.891	84.546	103.179	138.81	0	0	0	8.663	135.059	65.935	0	0	0	0	0	0	27.534	58.875	164.785	117.766	0	0	0	0	0	0	169.517	147.15	0	0	0	167.273
B vs D (VGII vs VGIII)	D (VGIII)	CNBG_9613	2.25515	7.02356	4.86294e-05	0.000957512	527.101	296.81	127.156	34.485	164.266	252.917	517.181	320.54	140.251	176.654	0	0	0	0	126.902	103.41	0	0	0	0	0	0	65.127	0	25.837	0	0	0	0	227.467	0	283.353	0	0	0	0	0	0
B vs D (VGII vs VGIII)	D (VGIII)	CNBG_2737	3.18148	5.9119	5.0472e-05	0.000990493	0	0	21.935	21.331	122.007	41.996	208.351	164.596	0	40.771	0	0	214.812	37.732	0	0	0	0	0	0	0	0	0	128.565	23.991	106.706	174.397	121.306	0	316.673	0	0	157.321	80.272	0	0	0	0
C vs D (VGII vs VGIII)	D (VGIII)	CNBG_5326	4.1307	9.64812	1.63559e-60	1.61323e-57	73.587	402.444	124.395	141.393	195.5	196.325	3455.96	3391.46	383.893	360.952	0	0	51.553	90.536	70.764	57.677	0	0	0	0	0	0	145.447	0	144.1	76.783	0	0	0	0	0	0	0	72.299	0	0	0	0
C vs D (VGII vs VGIII)	D (VGIII)	CNBG_2170	3.97784	9.65988	2.17271e-50	9.89083e-48	1657.46	1243.9	215.529	307.845	116.337	148.438	1955.28	2402.76	958.562	1720.65	0	719.5	295.486	317.074	0	0	169.659	0	1316.02	1588.56	778.02	681.284	368.152	261.618	311.253	293.697	0	1293.69	615.141	804.284	264.968	269.067	401.679	183.85	0	1228.01	1074.62	1114.48
C vs D (VGII vs VGIII)	D (VGIII)	CNBG_1676	6.15002	9.25206	1.43863e-48	5.32114e-46	1594.24	1675.45	1.848	0	0	37.216	1640.81	2360.48	578.433	281.466	0	557.941	229.015	284.852	2459.54	2727.87	197.385	0	0	0	0	0	107.2	76.093	404.695	265.486	774.895	107.606	0	93.649	0	156.205	0	231.659	0	0	0	0
C vs D (VGII vs VGIII)	D (VGIII)	CNBG_5802	4.81786	8.65307	8.69472e-46	2.57277e-43	890.523	2517.63	79.307	0	74.016	46.264	1562.14	1427.28	0	11.668	0	0	0	176.519	61.281	0	231.224	0	0	0	0	0	565.829	668.507	573.863	310.618	0	0	0	0	0	730.129	708.57	1001.75	0	0	0	189.759
C vs D (VGII vs VGIII)	D (VGIII)	CNBG_4349	3.91527	9.60937	2.57826e-43	7.26579e-41	312.924	62.767	383.534	34.777	736.329	509.782	9630.88	7777.69	738.701	886.576	0	0	798.593	1345.92	1104.53	603.03	2093.38	0	0	0	0	0	386.492	537.632	677.209	724.102	0	0	1063.44	0	0	0	0	188.227	406.5	0	450.28	0
C vs D (VGII vs VGIII)	D (VGIII)	CNBG_0954	4.13416	8.66866	1.14304e-38	2.81855e-36	0	114.582	2.283	0	59.309	59.26	909.912	1173.58	0	2.973	0	0	0	13.776	301.082	105.053	0	0	0	0	0	0	87.959	31.264	35.002	0	0	0	0	0	0	0	38.416	14.649	0	0	0	0
C vs D (VGII vs VGIII)	D (VGIII)	CNBG_5556	4.41803	7.74197	7.54914e-28	1.27645e-25	14.499	0	26.001	0	30.209	17.541	487.023	393.582	0	3.643	0	0	0	0	70.164	171.309	0	0	0	0	0	0	35.816	25.491	14.272	12.741	0	0	0	0	0	0	0	23.891	0	0	0	0
C vs D (VGII vs VGIII)	D (VGIII)	CNBG_3940	2.09884	10.7413	1.62859e-26	2.4095e-24	1940.29	2409.39	1185.43	1408.59	1320.36	1302.23	6021.16	5130.69	1159.37	1461.82	342.333	0	1005.59	682.34	940.692	664.303	0	684.455	1179.33	2671.19	1087.82	316.334	321.772	866.573	970.285	908.069	185.507	645.833	244.526	224.782	613.71	466.82	334.557	683.436	420.762	920.379	450.712	485.471
C vs D (VGII vs VGIII)	D (VGIII)	CNBG_4441	3.58311	8.11297	1.22142e-24	1.72104e-22	211.319	693.421	97.199	98.907	67.74	45.902	537.784	708.836	244.968	371.324	107.026	0	0	62.985	196.567	32.004	0	0	246.41	0	0	0	482.041	485.7	447.864	342.377	0	0	153.667	0	0	294.284	527.174	468.531	88.138	0	93.811	365.182
C vs D (VGII vs VGIII)	D (VGIII)	CNBG_0172	2.93657	9.10853	4.70343e-24	6.18553e-22	41.345	83.175	165.092	134.992	232.319	185.719	1814.98	1260.98	290.845	731.873	0	0	182.006	127.84	149.709	528.324	0	0	0	0	0	0	51.082	72.555	40.616	126.619	0	0	0	0	0	0	133.499	33.982	0	0	119.283	0
C vs D (VGII vs VGIII)	D (VGIII)	CNBG_4909	2.46835	8.72727	1.53784e-21	1.68536e-19	722.604	424.33	95.916	42.486	170.751	206.93	1146.46	1001.7	255.934	92.987	0	0	206.471	845.938	330.143	230.437	177.861	772.643	689.783	0	0	0	434.341	719.956	287.908	393.309	559.034	581.401	92.102	84.335	185.104	281.902	42.084	321.201	316.953	99.006	338.076	292.072
C vs D (VGII vs VGIII)	D (VGIII)	CNBG_9366	2.35884	10.0473	2.92369e-21	2.98317e-19	341.183	806.413	549.996	492.096	434.785	669.403	3045.1	2799.72	279.208	278.537	0	0	0	49.43	51.459	125.717	0	0	0	0	0	0	52.687	149.627	104.715	205.13	0	0	0	0	807.172	0	91.732	87.604	115.212	0	123.027	159.321
C vs D (VGII vs VGIII)	D (VGIII)	CNBG_0840	2.71465	8.72002	7.90628e-21	6.98349e-19	1351.42	527.627	404.926	259.309	688.61	587.117	4684.95	3397.22	1140.88	2998.26	476.022	0	0	383.609	0	0	0	0	0	0	0	0	0	251.488	140.794	61.682	0	0	332.147	0	0	749.986	0	117.432	0	0	0	266.833
C vs D (VGII vs VGIII)	D (VGIII)	CNBG_0649	6.04247	6.82162	4.0964e-20	3.5134e-18	0	0	0	0	0	5.954	394.874	240.628	19.084	63.236	0	0	0	0	142.424	38.657	0	0	0	0	0	0	48.577	0	135.242	0	0	0	0	84.897	0	0	0	16.169	0	0	0	0
C vs D (VGII vs VGIII)	D (VGIII)	CNBG_1248	7.24722	6.56506	2.91815e-19	2.39856e-17	178.612	143.7	32.697	0	0	2.582	285.696	402.829	0	88.204	0	0	179.192	255.695	61.463	100.148	695.661	670.794	0	0	0	0	630.524	625.725	675.594	778.766	0	632.779	479.329	660.746	481.242	366.09	1257.16	920.908	0	773.188	0	0
C vs D (VGII vs VGIII)	D (VGIII)	CNBG_0798	4.81537	6.78301	3.32908e-19	2.69884e-17	0	0	5.196	0	0	28.702	662.766	593.68	0	67.013	0	0	0	0	0	0	0	0	0	0	0	0	100.103	0	39.508	0	0	0	0	0	0	715.717	0	0	0	0	0	0
C vs D (VGII vs VGIII)	D (VGIII)	CNBG_4399	2.11069	8.90885	1.29431e-18	1.0213e-16	1723.42	791.966	542.321	487.997	435.643	468.021	2061.8	1860.62	617.469	1301.13	0	0	688.53	932.274	709.263	578.321	2380.31	0	0	0	685.429	0	486.669	458.748	385.241	825.95	0	488.197	1073.71	566.265	307.652	0	698.093	483.139	0	0	757.245	488.071
C vs D (VGII vs VGIII)	D (VGIII)	CNBG_3322	3.06971	7.82194	5.29169e-18	4.06704e-16	2352.62	2432.74	5.218	0	152.153	92.657	1007.45	827.655	649.09	844.195	200.639	391.475	0	0	73.427	478.841	0	0	0	0	957.001	370.217	377.47	53.423	269.146	318.608	0	1060.39	714.942	395.378	0	0	0	175.041	0	0	0	0
C vs D (VGII vs VGIII)	D (VGIII)	CNBG_1566	4.74488	6.77084	8.74711e-18	6.55259e-16	513.582	511.558	84.59	42.642	10.167	14.81	333.353	414.629	130.267	367.904	0	0	300.734	490.425	58.925	48.006	666.989	0	123.13	0	0	0	60.425	214.261	215.92	192.066	0	363.909	574.679	527.781	692.47	351.25	104.881	581.991	131.845	247.181	141.087	456.191
C vs D (VGII vs VGIII)	D (VGIII)	CNBG_3648	2.64978	8.52621	4.80266e-17	3.38359e-15	1701.36	544.444	504.168	61.846	602.712	1327.62	6787.88	6380.38	8826.9	10995.7	0	0	0	0	0	0	0	0	0	0	0	0	1008.64	229.14	1154.62	220.693	0	0	0	0	0	0	0	213.246	0	0	0	0
C vs D (VGII vs VGIII)	D (VGIII)	CNBG_1134	4.15999	6.89892	1.14317e-16	7.77619e-15	0	0	23.827	67.037	62.844	41.185	854.924	805.024	0	68.936	0	0	87.798	0	0	0	0	0	0	0	0	0	0	0	0	0	0	0	0	0	0	0	0	0	0	0	292.58	0
C vs D (VGII vs VGIII)	D (VGIII)	CNBG_1367	2.85274	8.03833	7.00676e-16	4.36484e-14	58.959	176.252	124.46	168.423	119.329	62.867	536.783	623.162	155.554	133.155	0	217.107	59.459	52.2	81.459	0	0	0	0	0	0	0	0	59.196	33.141	59.107	0	0	0	0	0	0	0	69.344	0	0	0	0
C vs D (VGII vs VGIII)	D (VGIII)	CNBG_5149	6.91678	6.25565	1.47435e-15	8.99504e-14	239.321	489.608	74.285	95.492	0	4.417	371.72	558.693	0	0	0	0	0	0	0	0	0	0	0	0	0	0	107.508	227.123	42.384	187.376	0	0	0	0	0	0	0	0	0	0	0	0
C vs D (VGII vs VGIII)	D (VGIII)	CNBG_0301	2.49186	7.64536	5.69307e-15	3.43792e-13	0	0	282.226	155.991	109.141	108.427	671.546	545.111	0	19.894	0	0	0	18.417	345.064	655.929	0	0	0	0	0	0	0	0	46.829	104.146	0	0	0	0	0	0	102.396	97.932	0	0	0	0
C vs D (VGII vs VGIII)	D (VGIII)	CNBG_9044	2.70831	7.45238	1.03486e-14	6.18618e-13	175.914	123.944	27.24	19.048	24.498	25.842	147.728	185.941	121.674	72.065	0	0	52.045	97.062	17.799	57.908	0	0	37.181	0	0	0	54.34	129.252	115.772	90.619	0	36.395	34.863	63.387	0	187.477	175.889	96.957	79.985	112.34	0	55.107
C vs D (VGII vs VGIII)	D (VGIII)	CNBG_3075	5.28391	6.61327	3.26953e-14	1.86049e-12	38.471	15.481	17.24	0	16.025	3.884	212.455	311.373	121.363	106.846	0	990.442	440.6	223.179	1765.11	1777.74	0	0	0	0	602.584	0	1805.91	1147.99	2514.09	2004.32	0	0	0	83.055	1002.78	1041.33	2611.71	2783.85	0	0	0	1006.79
C vs D (VGII vs VGIII)	D (VGIII)	CNBG_3745	2.20449	8.11322	7.70165e-14	4.10616e-12	1016.5	1000.58	187.832	212.08	163.701	263.758	997.773	1116.26	498.169	1291.12	0	5054.64	690.506	1399.42	656.32	1070.04	275.274	0	914.293	0	1584.04	0	1124.64	2122.14	2554.34	2320.67	1077.35	1504.45	1420.26	1701.55	1139.88	758.139	1423.11	1515.04	1466.26	152.771	1050.04	677.455
C vs D (VGII vs VGIII)	D (VGIII)	CNBG_5325	3.26785	7.00722	2.13126e-13	1.06888e-11	14.724	0	60.306	0	48.87	53.541	412.74	597.6	0	42.828	0	0	103.096	22.63	0	57.677	0	0	0	0	0	0	0	0	86.46	486.318	209.135	145.938	413.543	0	0	0	62.797	144.599	0	148.268	0	0
C vs D (VGII vs VGIII)	D (VGIII)	CNBG_1658	2.53722	7.57925	4.00657e-13	1.89687e-11	205.474	251.353	37.914	100.019	75.355	66.324	333.19	469.653	151.806	57.067	0	0	0	38.218	0	0	0	0	0	0	0	0	40.616	0	0	0	0	163.147	0	0	0	0	71.063	13.534	0	0	0	123.077
C vs D (VGII vs VGIII)	D (VGIII)	CNBG_2041	2.1273	7.66145	1.36694e-12	6.08238e-11	161.865	260.667	30.436	53.279	29.769	40.439	159.673	164.695	41.114	165.187	0	0	57.494	126.161	267.366	51.165	118.479	0	131.421	110.099	0	0	64.004	296.945	140.671	120.141	0	160.755	154.053	83.992	62.051	23.68	127.226	85.666	0	33.098	74.757	73.041
C vs D (VGII vs VGIII)	D (VGIII)	CNBG_5574	3.04302	6.8645	2.06134e-12	8.90441e-11	87.62	17.627	67.35	9.543	36.464	42.018	336.62	331.846	10.622	18.285	0	0	38.545	50.756	0	0	0	0	0	0	0	0	108.261	0	86.045	114.897	0	0	0	0	0	0	94.185	53.984	0	0	0	0
C vs D (VGII vs VGIII)	D (VGIII)	CNBG_3246	4.98933	6.34969	4.78786e-12	1.98207e-10	0	0	12.74	78.181	24.77	6.039	302.174	360.675	57.629	507.094	0	0	0	0	0	0	0	0	0	0	934.373	0	0	0	0	181.546	0	0	0	386.043	0	0	0	0	0	0	0	0
C vs D (VGII vs VGIII)	D (VGIII)	CNBG_3838	2.20407	7.8842	7.01839e-12	2.86447e-10	139.916	50.003	402.187	421.155	258.009	166.577	861.581	938.653	270.141	399.063	0	0	0	191.105	74.696	974.365	0	0	156.089	0	0	0	153.654	380.434	365.11	378.115	0	308.296	0	402.319	583.635	221.784	331.163	610.593	0	156.464	0	0
C vs D (VGII vs VGIII)	D (VGIII)	CNBG_5273	6.58512	6.03362	1.23591e-11	4.84378e-10	25.706	110.354	0	0	7.134	0	160.674	145.47	66.631	35.831	0	0	0	0	0	0	0	0	0	0	0	627.522	42.357	0	118.018	15.039	0	0	0	0	81.386	124.004	37.026	112.875	0	0	296.726	0
C vs D (VGII vs VGIII)	D (VGIII)	CNBG_0369	2.25651	7.44899	3.21718e-11	1.25258e-09	65.655	249.175	32.458	48.79	31.339	48.185	183.869	226.907	73.194	38.983	0	0	49.879	160.533	159.271	18.506	0	0	0	0	0	0	208.599	99.157	129.536	33.085	0	139.694	0	0	0	0	0	54.221	0	0	0	0
C vs D (VGII vs VGIII)	D (VGIII)	CNBG_0184	3.16714	7.29854	5.19709e-11	1.97156e-09	403.739	177.221	30.566	0	76.443	27.784	318.897	439.815	133.687	77.475	362.343	0	161.796	42.608	665.135	649.88	167.201	0	92.645	0	0	447.641	226.741	64.458	288.708	176.903	525.758	1183.81	0	0	348.222	331.525	316.745	483.181	695.526	93.105	211.798	686.499
C vs D (VGII vs VGIII)	D (VGIII)	CNBG_0724	3.05696	6.80255	8.85892e-11	3.2973e-09	156.021	131.557	49.502	25.82	30.983	23.986	246.493	183.921	224.083	116.949	0	0	78.765	311.166	35.96	0	0	0	225.379	759.755	0	0	73.445	78.387	190.175	156.636	0	147.501	70.305	256.793	0	0	96.517	171.417	80.651	75.556	0	0
C vs D (VGII vs VGIII)	D (VGIII)	CNBG_1161	4.02145	6.34158	1.29662e-10	4.73668e-09	0	38.703	5.348	0	8.033	5.804	84.574	124.7	51.573	16.943	0	0	51.129	59.832	116.604	56.919	0	0	0	0	200.87	0	118.789	33.881	94.826	33.903	346.445	47.734	0	41.554	137.838	70.089	104.618	71.463	0	0	55.492	0
C vs D (VGII vs VGIII)	D (VGIII)	CNBG_3168	3.04944	6.78083	1.7397e-10	6.16499e-09	79.126	84.907	44.306	91.745	7.322	40.801	272.914	239.202	281.909	194.826	0	0	0	68.082	42.497	103.808	0	0	0	0	0	0	0	0	103.761	77.092	0	0	249.103	75.947	0	0	75.935	144.724	0	0	0	0
C vs D (VGII vs VGIII)	D (VGIII)	CNBG_0447	2.59902	7.14227	2.66368e-10	9.2185e-09	11.384	30.581	20.435	26.327	9.519	29.065	129.719	148.301	33.373	55.189	0	0	40.443	17.739	0	0	0	0	0	0	0	0	18.772	26.777	14.994	0	0	0	0	0	0	0	0	6.272	0	0	43.843	28.547
C vs D (VGII vs VGIII)	D (VGIII)	CNBG_3608	2.80702	6.85122	8.37789e-10	2.69458e-08	17.758	71.461	45.501	23.165	14.791	48.377	304.849	228.946	17.251	15.602	0	0	0	0	0	0	0	0	0	0	0	0	43.887	0	17.47	0	0	0	0	0	0	0	76.679	14.622	0	0	0	0
C vs D (VGII vs VGIII)	D (VGIII)	CNBG_0843	3.49967	6.98558	1.12081e-09	3.54704e-08	138.856	31.932	61.002	25.898	57.803	18.011	419.56	245.36	9.624	46.404	0	0	0	0	0	0	0	0	100.077	0	0	0	0	0	0	0	0	0	0	0	93.987	0	0	16.308	0	0	228.926	0
C vs D (VGII vs VGIII)	D (VGIII)	CNBG_1674	3.6864	6.17462	1.19574e-09	3.76404e-08	573.167	1439.64	244.008	150.449	0	168.732	1356.77	1752.55	744.462	121.666	0	0	0	0	0	920.618	0	0	0	0	0	0	404.671	546.417	0	914.023	0	0	0	0	0	516.069	308.818	253.933	2416.57	0	0	0
C vs D (VGII vs VGIII)	D (VGIII)	CNBG_1378	2.25402	7.04412	2.10809e-09	6.46407e-08	0	167.001	106.438	297.463	171.441	179.189	873.444	803.737	620.972	485.166	0	0	0	39.456	123.707	202.106	0	0	0	0	0	0	770.343	360.57	151.405	222.529	0	0	0	0	1677.68	181.539	976.181	168.587	274.899	516.239	0	0
C vs D (VGII vs VGIII)	D (VGIII)	CNBG_2060	2.62536	6.69391	4.13136e-09	1.22861e-07	51.027	20.535	116.591	100.156	53.033	54.117	308.198	356.616	0	93.524	0	0	134.394	0	245.828	550.824	0	0	0	0	0	0	189.161	312.862	275.236	311.513	0	0	0	0	0	0	109.315	418.589	0	0	0	95.152
C vs D (VGII vs VGIII)	D (VGIII)	CNBG_3096	2.27916	6.88895	7.85266e-09	2.24503e-07	26.044	83.827	41.153	5.66	32.573	41.996	199.326	180.595	12.685	41.464	0	0	115.144	60.642	94.59	179.605	0	0	65.871	0	0	0	160.849	0	115.419	34.35	0	0	0	168.764	0	472.906	197.653	107.355	0	0	0	244.057
C vs D (VGII vs VGIII)	D (VGIII)	CNBG_5331	3.8495	6.461	1.30062e-08	3.6307e-07	385.901	103.392	118.939	0	35.46	34.741	271.158	744.278	102.901	255.022	0	0	148.988	98.167	102.476	334.553	1936.21	0	0	0	0	0	0	149.247	250.66	147.782	0	212.412	0	0	0	0	0	244.357	0	0	0	0
C vs D (VGII vs VGIII)	D (VGIII)	CNBG_5842	2.58682	6.36659	4.19908e-07	9.30717e-06	17.485	182.88	19.414	98.809	29.121	29.982	208.004	148.341	0	21.19	0	0	0	0	84.496	0	0	0	0	0	0	0	0	0	0	0	0	0	0	0	0	0	0	0	0	0	0	0
C vs D (VGII vs VGIII)	D (VGIII)	CNBG_9169	8.98505	5.03208	7.48583e-07	1.54899e-05	0	111.975	0	0	0	0	84.226	44.075	45.108	49.824	0	0	81.914	0	0	0	0	0	0	0	161.465	0	0	0	0	40.721	0	0	0	0	0	0	133.794	12.74	0	0	0	0
C vs D (VGII vs VGIII)	D (VGIII)	CNBG_0648	9.00522	5.04588	8.32261e-07	1.69255e-05	0	0	0	0	0	0	487.146	364.08	0	73.518	0	0	0	0	0	0	0	0	0	0	0	0	0	0	0	0	0	0	0	0	0	0	0	0	0	0	584.547	0
C vs D (VGII vs VGIII)	D (VGIII)	CNBG_5705	3.01189	6.13792	8.63082e-07	1.74325e-05	81.342	10.919	20.848	17.662	0	21.873	116.794	129.194	0	0.559	0	0	0	31.573	0	53.439	123.738	0	0	0	0	0	0	166.977	80.124	143.047	0	67.295	192.607	117.168	193.73	98.451	88.174	145.31	0	0	78.251	101.648
C vs D (VGII vs VGIII)	D (VGIII)	CNBG_5272	5.94193	5.50852	1.05276e-06	2.09773e-05	80.25	73.797	2.935	0	9.54	0	178.621	92.03	33.34	12.428	0	0	0	0	0	0	0	0	0	0	0	0	113.321	0	45.014	220.339	0	0	0	0	0	0	0	56.493	0	0	0	0
C vs D (VGII vs VGIII)	D (VGIII)	CNBG_1895	2.00802	7.04347	1.16263e-06	2.2783e-05	92.389	165.19	99.938	71.487	111.086	64.232	317.365	317.709	69.724	210.853	0	0	0	349.148	99.111	80.717	0	0	207.076	0	0	0	202.922	144.102	201.694	125.74	0	0	0	0	0	74.006	176.787	270.004	0	208.014	0	76.724
C vs D (VGII vs VGIII)	D (VGIII)	CNBG_2993	2.3623	6.29436	1.54523e-06	2.95945e-05	46.805	75.275	46.632	0	38.828	66.238	296.11	300.542	677.717	1104.18	0	0	0	0	0	61.106	0	0	0	0	0	0	0	0	30.527	27.101	0	0	0	0	0	0	0	0	0	157.006	0	0
C vs D (VGII vs VGIII)	D (VGIII)	CNBG_3681	2.61856	6.04137	1.59709e-06	3.04889e-05	181.486	97.257	20.653	17.681	33.368	61.245	343.358	309.809	0	128.416	0	0	0	0	289.492	314.955	0	0	0	0	0	0	99.647	562.042	78.663	0	853.084	199.821	0	0	0	0	170.262	32.867	0	0	0	0
C vs D (VGII vs VGIII)	D (VGIII)	CNBG_4278	2.11812	6.91533	2.37234e-06	4.37793e-05	338.631	77.834	32.023	126.522	60.334	92.827	464.379	241.064	82	158.257	0	0	0	111.958	0	189.957	0	0	121.798	0	0	0	59.771	211.937	23.73	42.217	0	0	0	0	0	0	0	39.697	0	0	0	0
C vs D (VGII vs VGIII)	D (VGIII)	CNBG_4782	2.72712	5.89954	3.48829e-06	6.19931e-05	113.712	60.955	42.067	66.413	31.401	46.03	274.323	281.495	0	32.948	0	0	990.727	493.151	363.157	0	1714.66	0	0	0	0	0	93.649	330.446	37.002	426.039	0	375.671	352.99	163.373	353.726	0	0	278.325	0	0	218.543	281.153
C vs D (VGII vs VGIII)	D (VGIII)	CNBG_1218	2.5395	6.1001	4.05566e-06	7.01795e-05	15.767	101.453	115.786	110.265	39.246	47.822	229.259	299.671	15.221	108.701	0	0	0	290.687	0	0	0	826.313	0	0	0	0	311.689	385.813	185.131	82.151	0	156.345	0	0	147.939	0	201.452	129.002	0	0	181.877	0
C vs D (VGII vs VGIII)	D (VGIII)	CNBG_4364	2.15615	6.95412	4.60469e-06	7.83061e-05	371.402	178.827	563.735	824.336	304.327	219.201	757.834	1445.43	140.529	480.628	0	0	380.013	167.06	0	0	0	0	366.046	2572.66	0	0	183.484	766.816	500.844	626.681	0	0	0	0	0	0	0	179.027	0	0	0	0
C vs D (VGII vs VGIII)	D (VGIII)	CNBG_4510	2.04977	6.6398	5.46502e-06	9.08482e-05	172.43	143.955	56.741	44.36	31.966	38.625	121.307	182.159	0	84.046	0	0	0	0	0	75.528	0	0	0	0	0	0	94.698	89.92	239.111	112.367	0	0	121.039	0	0	46.409	27.709	115.885	0	260.12	73.719	0
C vs D (VGII vs VGIII)	D (VGIII)	CNBG_4624	3.02731	5.67324	7.01073e-06	0.00011305	502.872	210.87	125.026	19.204	18.075	39.862	336.334	214.413	0	128.193	0	0	0	133.409	208.939	341.09	0	0	436.658	0	0	0	0	228.234	85.184	188.287	0	433.222	202.802	376.729	203.043	0	91.995	71.17	465.231	0	0	323.525
C vs D (VGII vs VGIII)	D (VGIII)	CNBG_9116	3.48048	5.33486	7.0931e-06	0.000113759	59.65	79.996	5.935	34.602	0	12.036	101.031	99.138	0	108.768	0	0	0	0	0	39.093	0	0	300.902	0	0	0	49.132	34.904	19.531	139.237	0	0	0	0	0	0	85.656	179.822	0	0	0	148.649
C vs D (VGII vs VGIII)	D (VGIII)	CNBG_1038	2.48646	5.998	8.33821e-06	0.000130199	556.436	630.686	281.987	202.752	53.786	106.442	439.448	576.751	901.636	781.116	0	0	897.714	542.522	154.909	126.706	3519.15	0	323.813	0	3414.01	3115.13	323.438	903.947	569.326	666.661	0	0	897.508	562.747	0	0	1078.93	633.439	0	0	377.001	0
C vs D (VGII vs VGIII)	D (VGIII)	CNBG_9535	2.55748	6.79278	9.42298e-06	0.000144845	0	0	16.957	5.211	55.188	14.554	160.694	166.062	0	8.069	0	0	0	0	0	0	0	0	0	0	0	0	0	0	35.556	21.162	0	0	0	0	0	0	0	19.835	0	0	0	0
C vs D (VGII vs VGIII)	D (VGIII)	CNBG_4130	2.48313	6.17283	1.14413e-05	0.000171416	803.192	1204.42	47.98	0	66.213	92.337	330.331	614.054	0	37.418	0	0	0	0	0	208.129	0	0	0	0	0	1281.96	0	0	415.737	45.811	0	0	0	230.423	0	0	334.754	43.391	0	0	0	0
C vs D (VGII vs VGIII)	D (VGIII)	CNBG_3308	3.683	5.82513	1.31734e-05	0.0001949	18.16	0	22.501	0	22.698	5.506	89.556	172.952	220.548	37.195	0	0	0	98.418	43.891	0	0	0	0	0	0	0	0	0	35.725	0	0	0	0	78.445	0	0	156.774	14.942	0	0	0	0
C vs D (VGII vs VGIII)	D (VGIII)	CNBG_6081	2.58824	5.98465	1.50384e-05	0.000219746	343.48	40.944	45.632	22.19	42.301	28.275	200.49	187.663	61.573	18.016	0	0	0	294.193	122.563	49.933	231.224	0	128.05	0	0	0	188.606	89.13	324.356	110.933	0	0	0	0	0	91.265	109.008	208.702	274.15	0	0	0
C vs D (VGII vs VGIII)	D (VGIII)	CNBG_1365	2.05416	6.64451	3.0836e-05	0.000416638	0	0	88.959	15.457	29.267	142.933	399.632	451.853	34.027	74.68	0	0	123.295	243.673	169.411	0	0	0	0	0	0	0	174.561	246.592	241.587	91.791	0	175.084	0	456.891	0	376.358	0	86.559	0	177.292	203.688	0
C vs D (VGII vs VGIII)	D (VGIII)	CNBG_1822	2.09416	7.1662	3.25742e-05	0.000434176	17.277	0	30.24	142.701	115.145	43.554	368.534	218.215	184.655	44.773	0	0	0	53.511	41.761	67.989	0	0	523.457	1178.37	0	0	85.367	30.343	67.959	75.75	0	0	0	0	0	62.482	0	14.217	0	0	0	0
C vs D (VGII vs VGIII)	D (VGIII)	CNBG_0593	2.95245	5.84382	3.73644e-05	0.000493577	0	0	53.589	55.094	69.246	25.437	319.469	264.764	80.412	70.925	0	0	0	0	0	0	0	0	0	0	0	0	0	0	81.6	144.373	0	0	0	0	0	0	0	34.094	0	0	0	0
C vs D (VGII vs VGIII)	D (VGIII)	CNBG_4844	3.18398	5.40723	4.9838e-05	0.000631566	0	0	7.348	47.463	0	6.295	29.056	53.796	0	2.638	0	0	0	0	0	0	0	0	0	0	0	0	19.339	27.581	46.337	13.805	0	0	0	0	0	0	0	32.337	0	0	0	0
C vs D (VGII vs VGIII)	D (VGIII)	CNBG_0324	2.75075	5.55261	5.21454e-05	0.000656588	34.425	55.423	45.871	35.87	5.753	13.892	91.781	64.251	0	96.318	0	0	48.695	96.178	100.017	81.397	0	182.159	0	0	0	0	34.026	48.453	54.241	169.469	0	0	65.198	0	0	49.982	0	45.412	149.58	0	0	0
C vs D (VGII vs VGIII)	D (VGIII)	CNBG_2207	2.72255	5.78962	5.25675e-05	0.000660497	0	134.053	13.587	0	0	22.897	109.668	97.138	0	19.648	0	0	0	46.955	0	89.462	0	0	76.533	0	0	0	74.828	79.864	104.33	93.071	0	0	0	65.405	360.082	0	0	199.586	0	153.928	87.376	0
C vs D (VGII vs VGIII)	D (VGIII)	CNBG_2639	3.21188	6.14312	5.48216e-05	0.00068446	0	32.965	11.37	0	51.15	6.21	188.239	172.417	0	5.141	0	0	0	15.838	98.884	0	0	0	0	0	0	0	0	143.766	60.362	17.923	0	0	96.525	442.197	0	0	0	218.877	0	0	236.361	0
C vs D (VGII vs VGIII)	D (VGIII)	CNBG_4595	2.46235	5.75817	5.99385e-05	0.000745929	305.426	0	59.263	48.478	23.054	36.469	205.247	152.637	281.892	100.498	0	0	0	0	0	381.121	0	0	418.771	0	0	0	137.215	97.184	163.231	24.17	0	0	0	0	0	99.364	237.372	250.267	0	0	320.311	1034.34
D vs E (VGIII vs VGI)	D (VGIII)	CNBG_0954	-8.46028	8.57284	1.25863e-24	3.65696e-21	0	114.582	2.283	0	59.309	59.26	909.912	1173.58	0	2.973	0	0	0	13.776	301.082	105.053	0	0	0	0	0	0	87.959	31.264	35.002	0	0	0	0	0	0	0	38.416	14.649	0	0	0	0
D vs E (VGIII vs VGI)	D (VGIII)	CNBG_5802	-7.1	8.58374	4.43167e-23	8.58415e-20	890.523	2517.63	79.307	0	74.016	46.264	1562.14	1427.28	0	11.668	0	0	0	176.519	61.281	0	231.224	0	0	0	0	0	565.829	668.507	573.863	310.618	0	0	0	0	0	730.129	708.57	1001.75	0	0	0	189.759
D vs E (VGIII vs VGI)	D (VGIII)	CNBG_5556	-6.98425	7.64495	1.57604e-15	1.30834e-12	14.499	0	26.001	0	30.209	17.541	487.023	393.582	0	3.643	0	0	0	0	70.164	171.309	0	0	0	0	0	0	35.816	25.491	14.272	12.741	0	0	0	0	0	0	0	23.891	0	0	0	0
D vs E (VGIII vs VGI)	D (VGIII)	CNBG_9366	-3.24727	9.93552	2.45671e-13	1.09815e-10	341.183	806.413	549.996	492.096	434.785	669.403	3045.1	2799.72	279.208	278.537	0	0	0	49.43	51.459	125.717	0	0	0	0	0	0	52.687	149.627	104.715	205.13	0	0	0	0	807.172	0	91.732	87.604	115.212	0	123.027	159.321
D vs E (VGIII vs VGI)	D (VGIII)	CNBG_4349	-3.22837	9.64301	1.94397e-12	8.06887e-10	312.924	62.767	383.534	34.777	736.329	509.782	9630.88	7777.69	738.701	886.576	0	0	798.593	1345.92	1104.53	603.03	2093.38	0	0	0	0	0	386.492	537.632	677.209	724.102	0	0	1063.44	0	0	0	0	188.227	406.5	0	450.28	0
D vs E (VGIII vs VGI)	D (VGIII)	CNBG_5326	-3.05935	9.72064	1.27693e-11	4.94682e-09	73.587	402.444	124.395	141.393	195.5	196.325	3455.96	3391.46	383.893	360.952	0	0	51.553	90.536	70.764	57.677	0	0	0	0	0	0	145.447	0	144.1	76.783	0	0	0	0	0	0	0	72.299	0	0	0	0
D vs E (VGIII vs VGI)	D (VGIII)	CNBG_4470	-7.73752	6.93616	1.02096e-10	3.12252e-08	0	0	23.479	14.052	101.066	84.782	264.706	330.995	0	1.364	0	0	0	0	78.196	95.486	0	0	0	0	0	0	0	0	31.819	0	0	0	0	0	0	0	0	0	0	0	0	0
D vs E (VGIII vs VGI)	D (VGIII)	CNBG_5278	-2.65189	10.6499	2.62234e-10	7.6192e-08	691.086	939.687	963.074	1092.31	1752.55	1841.63	2473.22	1935.52	279.535	352.681	0	0	108.857	71.662	720.015	868.579	0	0	0	0	0	0	227.716	126.241	282.71	216.544	0	0	0	0	0	0	44.536	50.722	0	0	0	153.746
D vs E (VGIII vs VGI)	D (VGIII)	CNBG_0301	-5.18018	7.41637	2.87806e-10	7.96399e-08	0	0	282.226	155.991	109.141	108.427	671.546	545.111	0	19.894	0	0	0	18.417	345.064	655.929	0	0	0	0	0	0	0	0	46.829	104.146	0	0	0	0	0	0	102.396	97.932	0	0	0	0
D vs E (VGIII vs VGI)	D (VGIII)	CNBG_0463	-2.64596	10.3241	5.12801e-10	1.2956e-07	2869.4	2454.84	3555.74	2471.88	7700.91	6514.11	3385.52	3137.61	499.822	444.484	0	0	0	206.516	644.73	1537.48	0	0	0	0	0	0	188.457	133.9	337.336	233.789	0	0	0	0	0	0	0	0	0	0	0	0
D vs E (VGIII vs VGI)	D (VGIII)	CNBG_4156	-3.41526	9.09165	8.33141e-10	1.93655e-07	133.734	174.917	680.435	821.194	794.153	682.953	1277.08	1320.3	48.758	154.524	0	0	0	38.852	0	0	0	0	0	0	0	0	41.308	235.016	16.44	117.334	119.874	0	0	0	79.415	121	0	220.229	0	0	0	0
D vs E (VGIII vs VGI)	D (VGIII)	CNBG_0846	-2.87831	9.65426	9.72067e-10	2.17257e-07	597.99	534.684	412.665	429.469	766.789	771.961	2130.61	2059.41	165.898	332.34	0	0	1271.48	1086.93	1192.25	1680.27	3458.4	751.257	862.257	0	0	0	4644.14	3899.81	5001.04	4639.31	1223.12	1507.1	1432.91	1639.65	1440.07	2399.01	5157.26	7370.19	2054.72	1636.58	2190.82	2839.72
D vs E (VGIII vs VGI)	D (VGIII)	CNBG_1979	-3.31708	8.26246	8.31766e-09	1.55916e-06	564.063	452.924	817.982	360.128	2885.63	2183.56	2465.64	2850.73	298.047	207.724	0	0	1506.53	378.349	5197.11	3278.4	0	0	0	0	0	0	1083.79	974.587	2000.58	1172.31	0	0	0	0	286.503	649.951	1812.49	1467.31	0	0	0	0
D vs E (VGIII vs VGI)	D (VGIII)	CNBG_0687	-3.33842	8.25231	4.3582e-08	7.62526e-06	7.547	36.43	1623.33	1455.21	1710.94	1567.2	764.164	536.795	22.014	81.476	0	0	266.566	327.623	2008.03	1158.98	0	398.916	0	0	0	0	186.421	212.244	460.444	251.789	0	0	0	0	0	0	130.63	174.037	0	0	0	0
D vs E (VGIII vs VGI)	D (VGIII)	CNBG_4696	-2.93415	10.2602	4.46152e-08	7.62526e-06	1116.48	1574.11	3654.29	2982.9	3929.66	3641.86	2547.03	1916.83	122.214	396.359	87.042	0	163.593	410.306	1855.91	1197.88	0	0	0	0	0	0	522.423	302.236	846.023	383.452	0	0	0	0	0	0	573.079	817.135	0	0	0	247.688
D vs E (VGIII vs VGI)	D (VGIII)	CNBG_3099	-2.94307	8.04354	2.31545e-07	3.64564e-05	35.597	0	1511.98	1210.09	2950.74	2338.91	938.722	761.82	91.967	105.863	0	0	0	0	0	0	0	0	0	0	0	0	0	0	69.866	0	0	0	0	0	0	0	50.93	19.486	0	0	0	0
D vs E (VGIII vs VGI)	D (VGIII)	CNBG_1981	-2.13592	10.6334	4.57044e-07	6.6397e-05	9491.48	9930.59	11927.8	11295.7	15019.6	15155.4	9617.05	9251.18	1373.14	2438.64	1538.15	0	244.301	572.371	5044.28	3661.01	0	0	468.55	0	0	0	348.258	489.91	731.389	686.374	0	0	0	202.335	217.592	0	197.084	190.931	0	0	0	173.572
D vs E (VGIII vs VGI)	D (VGIII)	CNBG_1112	-7.13356	6.33542	4.84953e-07	6.87333e-05	0	0	29.262	41.55	79.685	64.275	231.301	148.658	0	1.341	0	0	0	0	77.075	31.375	0	0	0	0	0	0	0	28.005	31.358	55.945	0	0	0	0	0	0	0	13.116	0	0	0	0
D vs E (VGIII vs VGI)	D (VGIII)	CNBG_6064	-2.37107	8.79905	7.28714e-07	9.8478e-05	1843.26	1697.73	2369.7	2454.06	1369.82	1213.93	1814.15	1614.76	258.487	329.949	0	381.059	1613.89	411.484	71.467	233.031	0	0	1194.73	508.7	620.819	1441.58	514.216	727.893	553.055	878.871	422.412	589.638	139.213	513.004	558.709	424.726	443.926	827.603	1277.53	598.961	342.942	221.315
D vs E (VGIII vs VGI)	D (VGIII)	CNBG_2964	-2.6639	8.44444	8.15575e-07	0.000107711	55.266	65.802	358.337	355.737	339.661	285.033	232.976	217.739	16.449	43.878	0	0	0	14.998	11.681	28.498	0	0	0	0	150.654	0	11.873	25.447	4.752	0	0	0	0	103.931	0	105.645	10.51	15.904	0	0	27.754	0
D vs E (VGIII vs VGI)	D (VGIII)	CNBG_0822	-4.30832	7.15005	1.32056e-06	0.000163272	321.097	387.344	605.889	659.699	1358.58	1331.06	815.537	514.718	0	43.99	0	0	280.747	49.312	385.556	251.486	0	0	0	0	0	0	317.366	392.741	471.163	222.992	0	636.751	600.445	138.481	0	1144.09	546.673	341.425	516.578	0	185.181	0
D vs E (VGIII vs VGI)	D (VGIII)	CNBG_5149	-10.6059	6.17933	1.3932e-06	0.000165835	239.321	489.608	74.285	95.492	0	4.417	371.72	558.693	0	0	0	0	0	0	0	0	0	0	0	0	0	0	107.508	227.123	42.384	187.376	0	0	0	0	0	0	0	0	0	0	0	0
D vs E (VGIII vs VGI)	D (VGIII)	CNBG_1202	-6.98278	6.1881	1.8364e-06	0.000209242	491.488	491.786	1475.57	1222.01	2035.48	1599.3	1332.82	1276.58	0	9.768	0	0	0	0	0	0	0	0	0	0	0	0	0	0	0	301.317	0	0	0	0	0	0	0	96.762	0	0	0	0
D vs E (VGIII vs VGI)	D (VGIII)	CNBG_3609	-10.5057	6.08337	2.05705e-06	0.000229875	179.495	0	22.979	94.282	148.743	112.588	230.362	486.998	0	0	0	0	62.63	0	172.13	0	0	0	0	0	0	0	0	62.646	140.271	0	0	0	0	0	0	0	76.11	117.251	0	0	0	133.254
D vs E (VGIII vs VGI)	D (VGIII)	CNBG_5574	-4.23295	6.73362	3.71887e-06	0.000392916	87.62	17.627	67.35	9.543	36.464	42.018	336.62	331.846	10.622	18.285	0	0	38.545	50.756	0	0	0	0	0	0	0	0	108.261	0	86.045	114.897	0	0	0	0	0	0	94.185	53.984	0	0	0	0
D vs E (VGIII vs VGI)	D (VGIII)	CNBG_9636	-4.08046	7.13312	4.81838e-06	0.000491221	81.759	21.918	2194.37	1902.56	2037.59	2667.82	644.981	463.595	0	44.236	0	0	143.372	41.975	131.162	160.341	0	0	0	0	0	0	202.009	0	80.109	71.199	0	0	0	0	128.297	0	0	89.346	0	0	0	0
D vs E (VGIII vs VGI)	D (VGIII)	CNBG_3733	-4.4283	6.68784	5.58303e-06	0.000559362	0	0	78.111	0	209.851	80.963	253.864	305.809	0	16.385	0	0	0	0	45.092	110.139	0	0	188.396	0	0	0	138.35	32.77	146.776	16.35	0	0	0	0	0	0	0	61.413	0	0	0	0
D vs E (VGIII vs VGI)	D (VGIII)	CNBG_9654	-4.05519	6.85084	5.88046e-06	0.000579175	211.463	340.52	26.892	52.966	43.179	61.565	138.193	170.081	9.166	8.293	0	0	116.64	29.245	136.804	55.648	85.904	0	0	0	0	0	46.454	0	92.719	16.581	67.75	0	0	0	0	0	0	7.764	0	47.958	0	0
D vs E (VGIII vs VGI)	D (VGIII)	CNBG_5840	-4.4141	6.67351	6.22262e-06	0.000592781	33.028	88.563	86.481	19.184	64.121	120.014	338.968	313.531	0	19.29	0	0	0	170.036	265.53	0	0	0	0	0	0	0	54.402	77.218	43.23	96.218	0	0	0	0	0	237.732	94.645	198.931	0	222.854	127.021	0
D vs E (VGIII vs VGI)	D (VGIII)	CNBG_1817	-3.92406	7.7409	7.71983e-06	0.000703457	225.593	284.142	160.005	196.331	261.356	330.593	721.142	496.72	0	58.989	0	0	34.559	60.686	0	0	0	0	0	0	0	0	96.944	172.18	212.059	171.751	0	0	0	0	0	0	169.079	306.495	0	0	113.19	146.68
D vs E (VGIII vs VGI)	D (VGIII)	CNBG_5705	-7.60783	5.9543	7.74759e-06	0.000703457	81.342	10.919	20.848	17.662	0	21.873	116.794	129.194	0	0.559	0	0	0	31.573	0	53.439	123.738	0	0	0	0	0	0	166.977	80.124	143.047	0	67.295	192.607	117.168	193.73	98.451	88.174	145.31	0	0	78.251	101.648
D vs E (VGIII vs VGI)	D (VGIII)	CNBG_2189	-10.2443	5.83585	9.02315e-06	0.000790267	0	74.258	99.829	26.717	38.451	89.947	128.719	127.551	0	0	0	0	0	250.376	0	211.995	0	0	0	0	0	0	152	243.318	211.906	40.505	0	76.314	72.724	132.871	146.26	111.458	199.657	215.365	0	0	177.488	287.989
D vs E (VGIII vs VGI)	D (VGIII)	CNBG_9535	-4.63869	6.54373	9.11167e-06	0.000790267	0	0	16.957	5.211	55.188	14.554	160.694	166.062	0	8.069	0	0	0	0	0	0	0	0	0	0	0	0	0	0	35.556	21.162	0	0	0	0	0	0	0	19.835	0	0	0	0
D vs E (VGIII vs VGI)	D (VGIII)	CNBG_3878	-2.03124	9.20358	9.3655e-06	0.000800337	6385.3	6464.29	1998.15	1684.07	2688.84	2894.64	4293.67	4588.47	691.482	1199.85	0	765.696	832.415	823.072	1435.32	1408.14	1629.64	3122.33	600.037	0	0	1443.76	598.078	313.973	1288.98	566.865	420.756	0	277.52	0	831.491	838.637	250.565	586.87	0	0	697.259	0
D vs E (VGIII vs VGI)	D (VGIII)	CNBG_4908	-2.26934	8.36354	1.0333e-05	0.000870221	0	0	651.803	887.333	1815	1319.15	747.217	826.388	90.052	190.646	0	0	0	28.7	134.414	145.932	0	0	0	0	0	0	733.219	358.231	1294.49	519.959	398.404	0	0	0	87.955	0	320.018	686.544	0	0	0	208.094
A vs E (VGIV vs VGI)	E (VGI)	CNBG_3627	6.26826	10.8064	9.16945e-20	5.0973e-16	130.699	209.996	3321.02	2555.13	1185.59	1394.33	1363.18	1010.57	9818.03	12863.2	0	0	0	0	124.421	0	0	0	0	0	0	0	129.156	362.675	253.798	89.524	0	0	0	0	0	0	327.222	84.774	0	0	0	0
A vs E (VGIV vs VGI)	E (VGI)	CNBG_2998	11.8469	8.92908	6.95936e-15	1.28957e-11	0	0	29.501	0	15.899	73.835	0	0	2512.04	2009.04	0	0	0	0	0	75.014	0	0	576.494	0	0	0	284.624	66.943	187.376	199.13	0	0	178.74	331.003	179.095	0	324.846	93.96	0	0	442.777	284.758
A vs E (VGIV vs VGI)	E (VGI)	CNBG_9064	4.4128	11.7059	2.23978e-14	3.11274e-11	378.033	554.648	7970.77	7293.34	7206.5	7538.46	1247.04	1000.45	7998.26	9661.21	731.237	0	273.824	532.37	53.634	131.073	0	0	0	0	0	0	329.696	428.96	633.133	330.392	0	220.626	523.337	192.002	0	480.146	1242.53	1022.85	0	0	128.294	747.368
A vs E (VGIV vs VGI)	E (VGI)	CNBG_1896	7.21959	8.47568	2.21896e-12	2.05587e-09	13.503	0	5489.78	5124.6	3331.4	3156.05	144.563	59.38	992.458	1345.12	0	0	189.443	478.27	3119.42	4342.68	0	0	0	0	0	0	6071.27	3875.91	9314.71	7949.79	0	0	0	0	254.291	2417.49	3811.62	5842.95	0	0	0	0
A vs E (VGIV vs VGI)	E (VGI)	CNBG_3734	3.71954	15.3719	6.07771e-12	4.82657e-09	5283.2	3882.84	20058.3	18152.9	19515.7	20495	11961.8	9703.07	47685.1	62143.8	1753.65	716.257	58.912	43.095	483.794	328.029	0	0	112.297	0	0	0	301.396	429.545	688.651	439.443	0	0	157.782	239.601	0	161.432	433.734	787	0	169.531	383.996	998.611
A vs E (VGIV vs VGI)	E (VGI)	CNBG_5193	4.42598	10.4888	7.98256e-10	4.93056e-07	382.047	91.058	4098.37	2804.19	4101.43	4981.39	1498.82	909.627	4459.18	5166.21	0	0	0	0	408.453	221.935	0	0	0	0	0	0	209.784	643.732	332.661	344.814	0	420.989	0	122.101	266.237	0	181.352	486.874	0	142.668	0	105.398
A vs E (VGIV vs VGI)	E (VGI)	CNBG_5996	6.70587	7.9819	1.1689e-09	5.90718e-07	5.604	0	257.399	257.533	257.11	251.722	37.509	47.936	387.51	291.211	0	0	39.673	0	0	0	0	0	0	0	0	0	27.682	59.167	0	29.584	0	111.202	0	0	0	0	0	9.241	0	0	0	0
A vs E (VGIV vs VGI)	E (VGI)	CNBG_5069	7.07732	8.39795	8.51696e-09	3.38184e-06	0	247.506	15214	14159.2	14490.5	12306.2	3498.25	3623.6	4289.89	18845.1	0	3614.94	0	0	0	0	0	0	0	0	0	0	0	0	0	0	0	0	0	0	0	0	0	461.743	0	0	0	0
A vs E (VGIV vs VGI)	E (VGI)	CNBG_4582	5.38312	9.07482	2.14384e-08	7.94508e-06	0	47.429	47.306	35.792	29.498	62.952	18.642	2.297	637.208	899.138	0	0	312.905	302.134	57.112	69.71	107.612	0	238.619	0	0	0	116.481	248.945	243.894	300.823	169.589	467.966	0	203.699	112.423	0	179.141	68.062	448.65	0	68.012	176.829
A vs E (VGIV vs VGI)	E (VGI)	CNBG_5012	10.4085	7.51582	3.7215e-08	1.29299e-05	0	0	134.113	174.961	79.727	61.821	4.655	1.247	297.474	549.587	0	0	0	59.257	416.259	451.935	0	0	0	0	0	0	425.862	268.955	470.532	436.034	0	0	0	82.691	90.77	0	908.139	393.737	0	0	0	0
A vs E (VGIV vs VGI)	E (VGI)	CNBG_3091	4.42101	8.42086	1.18533e-07	3.66069e-05	43.625	11.698	3828.97	3189.61	5123.34	5256.59	1425.15	954.652	403.255	779.931	0	0	0	78.955	140.781	114.583	0	0	0	0	0	0	0	0	0	0	0	0	0	0	0	158.226	188.95	287.609	0	0	0	0
A vs E (VGIV vs VGI)	E (VGI)	CNBG_5896	3.71664	8.63488	3.05614e-07	8.94161e-05	56.952	91.662	889.376	1156.24	703.547	812.186	363.961	314.759	912.439	795.534	0	0	0	117.512	596.126	0	0	0	95.808	0	0	0	140.732	166.655	74.649	282.684	0	94.193	0	163.966	0	0	0	62.459	0	0	0	70.996
A vs E (VGIV vs VGI)	E (VGI)	CNBG_3820	2.83585	11.7299	3.6055e-07	0.000100215	3236.1	4859.91	25952.2	24270.7	18530	19410.7	6949.49	6055.93	18440.9	32532.8	0	877.098	1785.08	1098.51	1315.08	1210.58	0	0	0	0	0	0	171.92	0	537.184	294.484	0	0	0	0	316.349	0	999.675	392.134	0	341.905	0	254.584
A vs E (VGIV vs VGI)	E (VGI)	CNBG_0995	2.5359	13.7394	6.39653e-07	0.000169325	4866.63	3980.95	2653.91	2336.06	4288.79	3865.74	7734.69	6016.18	20167.1	26342.6	1361.33	615.167	168.506	110.941	230.817	250.523	435.082	0	0	0	0	0	235.812	139.776	125.215	321.091	0	157.86	0	68.704	0	288.019	859.914	550.156	431.273	484.861	367.133	655.123
A vs E (VGIV vs VGI)	E (VGI)	CNBG_1227	10.0075	7.13871	1.0842e-06	0.000273957	0	0	378.751	242.994	206.504	242.055	503.297	473.871	381.11	306.389	0	0	1019.26	767.056	499.01	81.282	188.202	0	0	0	0	0	408.695	435.318	487.418	813.949	0	205.14	584.498	178.536	391.514	298.069	578.498	781.661	0	523.639	596.43	386.287
A vs E (VGIV vs VGI)	E (VGI)	CNBG_3432	4.49019	7.98924	1.31723e-06	0.000318368	131.47	0	5662.94	7040.35	4791.84	5034.81	4152.25	4011.99	1231.24	1857.24	0	0	817.52	359.196	375.438	1329.09	0	0	0	0	0	0	3377.93	1276.78	3727.09	1980.73	367.614	2603.55	1454.56	226.333	242.399	183.591	1864.76	2899.34	1946.42	2088.76	303.016	1550.36
A vs E (VGIV vs VGI)	E (VGI)	CNBG_2993	4.06302	7.9626	1.41808e-06	0.000328464	46.805	75.275	46.632	0	38.828	66.238	296.11	300.542	677.717	1104.18	0	0	0	0	0	61.106	0	0	0	0	0	0	0	0	30.527	27.101	0	0	0	0	0	0	0	0	0	157.006	0	0
A vs E (VGIV vs VGI)	E (VGI)	CNBG_3648	3.30097	9.4137	1.90963e-06	0.000408293	1701.36	544.444	504.168	61.846	602.712	1327.62	6787.88	6380.38	8826.9	10995.7	0	0	0	0	0	0	0	0	0	0	0	0	1008.64	229.14	1154.62	220.693	0	0	0	0	0	0	0	213.246	0	0	0	0
A vs E (VGIV vs VGI)	E (VGI)	CNBG_1022	3.15061	8.89265	2.61956e-06	0.000539339	110.677	66.82	3923.01	3736.69	4684.94	5137.24	780.703	507.531	605.979	862.212	455.622	0	0	21.466	133.983	136.3	0	0	0	0	0	0	136.746	48.672	81.754	255.383	0	0	0	0	0	200.858	59.962	114.045	0	0	159.693	155.561
B vs E (VGII vs VGI)	E (VGI)	CNBG_2998	6.57557	8.67904	6.67773e-20	9.82127e-17	0	0	29.501	0	15.899	73.835	0	0	2512.04	2009.04	0	0	0	0	0	75.014	0	0	576.494	0	0	0	284.624	66.943	187.376	199.13	0	0	178.74	331.003	179.095	0	324.846	93.96	0	0	442.777	284.758
B vs E (VGII vs VGI)	E (VGI)	CNBG_2899	7.59523	7.69258	8.78356e-15	5.74152e-12	1590.1	1566.53	3.283	0	8.033	11.673	3.512	14.989	374.252	800.339	0	0	0	0	0	75.811	0	0	97.263	0	0	0	47.627	0	0	0	0	0	0	582.634	0	0	0	15.848	0	0	222.431	144.139
B vs E (VGII vs VGI)	E (VGI)	CNBG_4582	4.15816	8.8555	1.01504e-13	5.4286e-11	0	47.429	47.306	35.792	29.498	62.952	18.642	2.297	637.208	899.138	0	0	312.905	302.134	57.112	69.71	107.612	0	238.619	0	0	0	116.481	248.945	243.894	300.823	169.589	467.966	0	203.699	112.423	0	179.141	68.062	448.65	0	68.012	176.829
B vs E (VGII vs VGI)	E (VGI)	CNBG_0995	3.24809	13.4115	1.43799e-13	7.04977e-11	4866.63	3980.95	2653.91	2336.06	4288.79	3865.74	7734.69	6016.18	20167.1	26342.6	1361.33	615.167	168.506	110.941	230.817	250.523	435.082	0	0	0	0	0	235.812	139.776	125.215	321.091	0	157.86	0	68.704	0	288.019	859.914	550.156	431.273	484.861	367.133	655.123
B vs E (VGII vs VGI)	E (VGI)	CNBG_3322	7.29199	7.39595	2.20898e-13	9.99648e-11	2352.62	2432.74	5.218	0	152.153	92.657	1007.45	827.655	649.09	844.195	200.639	391.475	0	0	73.427	478.841	0	0	0	0	957.001	370.217	377.47	53.423	269.146	318.608	0	1060.39	714.942	395.378	0	0	0	175.041	0	0	0	0
B vs E (VGII vs VGI)	E (VGI)	CNBG_4764	4.16855	8.60645	3.84444e-13	1.61549e-10	165.863	307.92	89.351	55.64	42.426	64.424	54.334	47.876	1321.44	1448.55	0	327.647	0	0	0	100.148	0	0	256.827	0	0	0	63.054	178.772	25.021	44.5	0	0	0	0	0	0	0	125.573	0	0	147.196	0
B vs E (VGII vs VGI)	E (VGI)	CNBG_3648	4.91103	9.06514	1.60498e-12	5.24559e-10	1701.36	544.444	504.168	61.846	602.712	1327.62	6787.88	6380.38	8826.9	10995.7	0	0	0	0	0	0	0	0	0	0	0	0	1008.64	229.14	1154.62	220.693	0	0	0	0	0	0	0	213.246	0	0	0	0
B vs E (VGII vs VGI)	E (VGI)	CNBG_1676	7.89061	7.1006	2.05947e-10	4.48735e-08	1594.24	1675.45	1.848	0	0	37.216	1640.81	2360.48	578.433	281.466	0	557.941	229.015	284.852	2459.54	2727.87	197.385	0	0	0	0	0	107.2	76.093	404.695	265.486	774.895	107.606	0	93.649	0	156.205	0	231.659	0	0	0	0
B vs E (VGII vs VGI)	E (VGI)	CNBG_2993	4.74935	7.64705	2.43346e-09	4.2106e-07	46.805	75.275	46.632	0	38.828	66.238	296.11	300.542	677.717	1104.18	0	0	0	0	0	61.106	0	0	0	0	0	0	0	0	30.527	27.101	0	0	0	0	0	0	0	0	0	157.006	0	0
B vs E (VGII vs VGI)	E (VGI)	CNBG_4491	6.18336	6.54725	1.11683e-07	1.42833e-05	0	15.211	4.044	0	0	0	0	0	284.495	224.287	0	0	0	0	0	0	0	0	0	322.503	0	0	46.713	0	18.578	0	0	0	0	0	0	0	0	0	0	0	109.074	70.689
B vs E (VGII vs VGI)	E (VGI)	CNBG_2438	3.20483	8.08892	1.49848e-07	1.83658e-05	568.575	620.402	68.328	92.252	72.238	101.128	82.123	74.903	514.585	879.245	0	0	101.901	0	0	0	0	0	0	0	0	0	47.627	67.674	113.665	151.916	137.953	0	0	166.464	0	0	207.725	47.558	0	0	0	432.418
B vs E (VGII vs VGI)	E (VGI)	CNBG_4798	2.55865	8.69754	5.69077e-07	6.08706e-05	645.485	338.31	134.635	136.944	194.014	110.497	507.156	403.72	817.804	745.262	0	0	185.657	0	36.323	29.564	0	0	0	0	0	0	0	52.794	73.88	39.548	0	0	71.009	0	0	0	0	123.691	0	0	86.633	0
B vs E (VGII vs VGI)	E (VGI)	CNBG_1542	2.19881	10.0962	8.20733e-07	7.7877e-05	1084.13	1844.87	965.9	892.622	1160.32	1038.81	2696.41	1856.65	3776.36	4512.97	0	0	0	217.256	754.865	246.169	569.93	0	315.474	0	0	0	77.642	54.928	122.985	163.746	222.973	0	0	0	0	0	133.838	128.542	0	0	0	0
B vs E (VGII vs VGI)	E (VGI)	CNBG_2170	2.41914	9.17025	3.21231e-06	0.000276227	1657.46	1243.9	215.529	307.845	116.337	148.438	1955.28	2402.76	958.562	1720.65	0	719.5	295.486	317.074	0	0	169.659	0	1316.02	1588.56	778.02	681.284	368.152	261.618	311.253	293.697	0	1293.69	615.141	804.284	264.968	269.067	401.679	183.85	0	1228.01	1074.62	1114.48
B vs E (VGII vs VGI)	E (VGI)	CNBG_2090	2.17001	9.39153	6.97033e-06	0.00050849	483.861	370.162	128.939	89.051	260.415	263.139	177.335	142.084	522.998	458.991	0	0	182.665	169.741	411.466	262.916	0	0	245.579	205.684	0	0	89.687	117.384	167.276	101.57	43.704	330.401	115.171	183.083	144.974	88.519	52.846	110.059	132.127	185.561	453.956	500.473
C vs E (VGII vs VGI)	E (VGI)	CNBG_2998	5.44674	8.70271	8.87431e-18	1.04752e-14	0	0	29.501	0	15.899	73.835	0	0	2512.04	2009.04	0	0	0	0	0	75.014	0	0	576.494	0	0	0	284.624	66.943	187.376	199.13	0	0	178.74	331.003	179.095	0	324.846	93.96	0	0	442.777	284.758
C vs E (VGII vs VGI)	E (VGI)	CNBG_4764	4.709	8.6094	3.00757e-16	2.53581e-13	165.863	307.92	89.351	55.64	42.426	64.424	54.334	47.876	1321.44	1448.55	0	327.647	0	0	0	100.148	0	0	256.827	0	0	0	63.054	178.772	25.021	44.5	0	0	0	0	0	0	0	125.573	0	0	147.196	0
C vs E (VGII vs VGI)	E (VGI)	CNBG_2899	5.88536	7.77462	3.3908e-13	1.1118e-10	1590.1	1566.53	3.283	0	8.033	11.673	3.512	14.989	374.252	800.339	0	0	0	0	0	75.811	0	0	97.263	0	0	0	47.627	0	0	0	0	0	0	582.634	0	0	0	15.848	0	0	222.431	144.139
C vs E (VGII vs VGI)	E (VGI)	CNBG_3627	3.26049	10.7127	8.80215e-13	2.47382e-10	130.699	209.996	3321.02	2555.13	1185.59	1394.33	1363.18	1010.57	9818.03	12863.2	0	0	0	0	124.421	0	0	0	0	0	0	0	129.156	362.675	253.798	89.524	0	0	0	0	0	0	327.222	84.774	0	0	0	0
C vs E (VGII vs VGI)	E (VGI)	CNBG_4582	4.05488	8.89577	1.1343e-12	3.04302e-10	0	47.429	47.306	35.792	29.498	62.952	18.642	2.297	637.208	899.138	0	0	312.905	302.134	57.112	69.71	107.612	0	238.619	0	0	0	116.481	248.945	243.894	300.823	169.589	467.966	0	203.699	112.423	0	179.141	68.062	448.65	0	68.012	176.829
C vs E (VGII vs VGI)	E (VGI)	CNBG_1499	2.82435	12.7076	6.94526e-11	1.63964e-08	3292.04	2851.03	3372.24	3039.48	1887.93	1818.86	2376.6	1915.18	10354.9	14007.5	564.402	184.274	50.493	332.426	0	112.554	0	0	0	0	0	0	211.759	326.573	225.024	376.527	0	212.66	67.597	0	67.989	362.712	371.276	364.912	0	72.645	82.427	267.608
C vs E (VGII vs VGI)	E (VGI)	CNBG_3648	3.47798	9.17403	1.05272e-10	2.38968e-08	1701.36	544.444	504.168	61.846	602.712	1327.62	6787.88	6380.38	8826.9	10995.7	0	0	0	0	0	0	0	0	0	0	0	0	1008.64	229.14	1154.62	220.693	0	0	0	0	0	0	0	213.246	0	0	0	0
C vs E (VGII vs VGI)	E (VGI)	CNBG_2170	3.43476	9.0931	3.75562e-10	7.38857e-08	1657.46	1243.9	215.529	307.845	116.337	148.438	1955.28	2402.76	958.562	1720.65	0	719.5	295.486	317.074	0	0	169.659	0	1316.02	1588.56	778.02	681.284	368.152	261.618	311.253	293.697	0	1293.69	615.141	804.284	264.968	269.067	401.679	183.85	0	1228.01	1074.62	1114.48
C vs E (VGII vs VGI)	E (VGI)	CNBG_2993	4.10094	7.73549	5.05259e-10	9.61947e-08	46.805	75.275	46.632	0	38.828	66.238	296.11	300.542	677.717	1104.18	0	0	0	0	0	61.106	0	0	0	0	0	0	0	0	30.527	27.101	0	0	0	0	0	0	0	0	0	157.006	0	0
C vs E (VGII vs VGI)	E (VGI)	CNBG_0995	2.62017	13.5126	8.29104e-10	1.28773e-07	4866.63	3980.95	2653.91	2336.06	4288.79	3865.74	7734.69	6016.18	20167.1	26342.6	1361.33	615.167	168.506	110.941	230.817	250.523	435.082	0	0	0	0	0	235.812	139.776	125.215	321.091	0	157.86	0	68.704	0	288.019	859.914	550.156	431.273	484.861	367.133	655.123
C vs E (VGII vs VGI)	E (VGI)	CNBG_4491	10.0219	6.55771	2.98917e-09	3.83524e-07	0	15.211	4.044	0	0	0	0	0	284.495	224.287	0	0	0	0	0	0	0	0	0	322.503	0	0	46.713	0	18.578	0	0	0	0	0	0	0	0	0	0	0	109.074	70.689
C vs E (VGII vs VGI)	E (VGI)	CNBG_5108	2.55722	10.9256	9.97652e-09	1.17421e-06	17692.1	24432	12940.9	13179.6	5283.64	4701.06	12317.6	12582.2	21760.4	30498.3	0	0	0	0	262.823	0	0	0	0	0	2363.1	5266.21	280.107	0	0	93.272	0	0	0	0	0	0	0	0	0	0	0	0
C vs E (VGII vs VGI)	E (VGI)	CNBG_2438	3.08911	8.14236	8.91549e-08	8.91851e-06	568.575	620.402	68.328	92.252	72.238	101.128	82.123	74.903	514.585	879.245	0	0	101.901	0	0	0	0	0	0	0	0	0	47.627	67.674	113.665	151.916	137.953	0	0	166.464	0	0	207.725	47.558	0	0	0	432.418
C vs E (VGII vs VGI)	E (VGI)	CNBG_1676	4.21913	7.14524	6.82207e-07	5.92116e-05	1594.24	1675.45	1.848	0	0	37.216	1640.81	2360.48	578.433	281.466	0	557.941	229.015	284.852	2459.54	2727.87	197.385	0	0	0	0	0	107.2	76.093	404.695	265.486	774.895	107.606	0	93.649	0	156.205	0	231.659	0	0	0	0
C vs E (VGII vs VGI)	E (VGI)	CNBG_4798	2.50898	8.72623	1.91438e-06	0.000150649	645.485	338.31	134.635	136.944	194.014	110.497	507.156	403.72	817.804	745.262	0	0	185.657	0	36.323	29.564	0	0	0	0	0	0	0	52.794	73.88	39.548	0	0	71.009	0	0	0	0	123.691	0	0	86.633	0
C vs E (VGII vs VGI)	E (VGI)	CNBG_1542	2.03656	10.1538	2.92492e-06	0.000219354	1084.13	1844.87	965.9	892.622	1160.32	1038.81	2696.41	1856.65	3776.36	4512.97	0	0	0	217.256	754.865	246.169	569.93	0	315.474	0	0	0	77.642	54.928	122.985	163.746	222.973	0	0	0	0	0	133.838	128.542	0	0	0	0
C vs E (VGII vs VGI)	E (VGI)	CNBG_2999	2.35853	8.11322	4.77339e-06	0.000331442	77.601	140.506	124.287	261.69	121.17	146.838	292.251	350.557	687.472	615.125	0	0	170.94	135.074	0	0	0	0	195.791	0	0	709.452	287.648	170.295	247.877	203.865	0	385.049	182.999	335.124	0	0	41.81	255.285	0	0	111.947	0
C vs E (VGII vs VGI)	E (VGI)	CNBG_0620	2.19025	10.6916	5.60764e-06	0.000376377	2958.53	6214.26	3887.21	3532.98	3622.69	3165.97	5184.06	4377.91	9611.02	18272.1	0	0	124.657	164.408	1895.17	1128.18	0	0	1440.71	0	0	0	180.448	502.962	1126.32	555.127	0	1083.55	664.304	627.497	993.388	0	1045.89	293.588	0	0	0	533.674
C vs E (VGII vs VGI)	E (VGI)	CNBG_3322	2.81059	7.63005	5.61186e-06	0.000376377	2352.62	2432.74	5.218	0	152.153	92.657	1007.45	827.655	649.09	844.195	200.639	391.475	0	0	73.427	478.841	0	0	0	0	957.001	370.217	377.47	53.423	269.146	318.608	0	1060.39	714.942	395.378	0	0	0	175.041	0	0	0	0
C vs E (VGII vs VGI)	E (VGI)	CNBG_2900	2.80328	7.43716	6.1383e-06	0.000402536	138.166	353.251	99.286	134.231	40.648	63.934	89.556	106.385	292.384	411.447	0	0	487.888	327.534	117.94	224.028	0	0	0	0	0	0	401.697	314.28	463.858	328.109	0	80.668	0	0	309	706.284	105.439	321.284	0	0	0	0
C vs E (VGII vs VGI)	E (VGI)	CNBG_9511	2.05219	9.24922	1.51993e-05	0.000862558	3195.59	1719.92	420.796	465.378	329.096	453.104	760.346	928.575	1326.82	1702.9	1265.41	4124.28	6470.76	6639.31	2063.1	2520.47	2334.44	2815.95	6789.12	2919.45	0	2862.99	3908.61	4012.22	3904.65	5607.66	3971.78	4029.63	4932.89	6275.59	2528.42	4003.5	5103.42	5269.13	5427.79	3355.19	7276.37	9023.32
D vs E (VGIII vs VGI)	E (VGI)	CNBG_2998	13.2349	8.73709	1.68308e-33	9.78038e-30	0	0	29.501	0	15.899	73.835	0	0	2512.04	2009.04	0	0	0	0	0	75.014	0	0	576.494	0	0	0	284.624	66.943	187.376	199.13	0	0	178.74	331.003	179.095	0	324.846	93.96	0	0	442.777	284.758
D vs E (VGIII vs VGI)	E (VGI)	CNBG_4764	4.9043	8.64838	3.34431e-19	4.85845e-16	165.863	307.92	89.351	55.64	42.426	64.424	54.334	47.876	1321.44	1448.55	0	327.647	0	0	0	100.148	0	0	256.827	0	0	0	63.054	178.772	25.021	44.5	0	0	0	0	0	0	0	125.573	0	0	147.196	0
D vs E (VGIII vs VGI)	E (VGI)	CNBG_4582	6.2292	8.866	1.81516e-17	2.10957e-14	0	47.429	47.306	35.792	29.498	62.952	18.642	2.297	637.208	899.138	0	0	312.905	302.134	57.112	69.71	107.612	0	238.619	0	0	0	116.481	248.945	243.894	300.823	169.589	467.966	0	203.699	112.423	0	179.141	68.062	448.65	0	68.012	176.829
D vs E (VGIII vs VGI)	E (VGI)	CNBG_5863	5.80175	8.03905	1.63575e-16	1.58423e-13	836.413	1155.67	1218.99	1083.68	947.938	1002.96	11.026	6.475	297.916	621.585	822.486	0	662.725	785.34	30.239	738.303	0	0	442.267	0	0	0	832.94	1098.59	836.473	637.092	0	0	354.956	323.687	238.062	226.871	568.941	535.45	0	0	648.489	421.371
D vs E (VGIII vs VGI)	E (VGI)	CNBG_3627	3.41913	10.7437	3.25293e-15	2.36285e-12	130.699	209.996	3321.02	2555.13	1185.59	1394.33	1363.18	1010.57	9818.03	12863.2	0	0	0	0	124.421	0	0	0	0	0	0	0	129.156	362.675	253.798	89.524	0	0	0	0	0	0	327.222	84.774	0	0	0	0
D vs E (VGIII vs VGI)	E (VGI)	CNBG_5012	7.09373	7.29587	4.07171e-15	2.62896e-12	0	0	134.113	174.961	79.727	61.821	4.655	1.247	297.474	549.587	0	0	0	59.257	416.259	451.935	0	0	0	0	0	0	425.862	268.955	470.532	436.034	0	0	0	82.691	90.77	0	908.139	393.737	0	0	0	0
D vs E (VGIII vs VGI)	E (VGI)	CNBG_4911	3.45176	11.7898	2.71275e-14	1.57638e-11	18119.6	25138.1	61727.1	56890.9	49421.7	48704.7	9080.78	6981.62	53321	98121.5	0	2137.28	0	0	0	0	0	0	0	0	0	0	0	0	0	0	0	0	0	0	0	551.07	11873.3	11596.8	0	0	0	2477.19
D vs E (VGIII vs VGI)	E (VGI)	CNBG_9064	3.12393	11.6263	3.77192e-14	1.9926e-11	378.033	554.648	7970.77	7293.34	7206.5	7538.46	1247.04	1000.45	7998.26	9661.21	731.237	0	273.824	532.37	53.634	131.073	0	0	0	0	0	0	329.696	428.96	633.133	330.392	0	220.626	523.337	192.002	0	480.146	1242.53	1022.85	0	0	128.294	747.368
D vs E (VGIII vs VGI)	E (VGI)	CNBG_2899	6.2403	7.76602	4.20639e-14	2.03695e-11	1590.1	1566.53	3.283	0	8.033	11.673	3.512	14.989	374.252	800.339	0	0	0	0	0	75.811	0	0	97.263	0	0	0	47.627	0	0	0	0	0	0	582.634	0	0	0	15.848	0	0	222.431	144.139
D vs E (VGIII vs VGI)	E (VGI)	CNBG_5867	11.1584	6.64511	2.45329e-11	8.91004e-09	90.221	108.924	161.853	45.726	119.099	115.234	0	0	248.683	176.877	0	0	0	58.299	0	29.615	0	0	0	0	0	0	185.792	185.087	118.417	356.598	0	0	71.134	194.895	143.066	0	0	123.9	0	0	0	225.321
D vs E (VGIII vs VGI)	E (VGI)	CNBG_1499	2.64655	12.7765	8.75121e-11	2.99137e-08	3292.04	2851.03	3372.24	3039.48	1887.93	1818.86	2376.6	1915.18	10354.9	14007.5	564.402	184.274	50.493	332.426	0	112.554	0	0	0	0	0	0	211.759	326.573	225.024	376.527	0	212.66	67.597	0	67.989	362.712	371.276	364.912	0	72.645	82.427	267.608
D vs E (VGIII vs VGI)	E (VGI)	CNBG_4491	11.0887	6.57381	9.30191e-11	3.00297e-08	0	15.211	4.044	0	0	0	0	0	284.495	224.287	0	0	0	0	0	0	0	0	0	322.503	0	0	46.713	0	18.578	0	0	0	0	0	0	0	0	0	0	0	109.074	70.689
D vs E (VGIII vs VGI)	E (VGI)	CNBG_1896	3.64973	8.3793	3.24431e-10	8.5694e-08	13.503	0	5489.78	5124.6	3331.4	3156.05	144.563	59.38	992.458	1345.12	0	0	189.443	478.27	3119.42	4342.68	0	0	0	0	0	0	6071.27	3875.91	9314.71	7949.79	0	0	0	0	254.291	2417.49	3811.62	5842.95	0	0	0	0
D vs E (VGIII vs VGI)	E (VGI)	CNBG_3734	2.48288	15.3373	7.5604e-10	1.83056e-07	5283.2	3882.84	20058.3	18152.9	19515.7	20495	11961.8	9703.07	47685.1	62143.8	1753.65	716.257	58.912	43.095	483.794	328.029	0	0	112.297	0	0	0	301.396	429.545	688.651	439.443	0	0	157.782	239.601	0	161.432	433.734	787	0	169.531	383.996	998.611
D vs E (VGIII vs VGI)	E (VGI)	CNBG_2438	3.29676	8.13961	2.99317e-09	6.44196e-07	568.575	620.402	68.328	92.252	72.238	101.128	82.123	74.903	514.585	879.245	0	0	101.901	0	0	0	0	0	0	0	0	0	47.627	67.674	113.665	151.916	137.953	0	0	166.464	0	0	207.725	47.558	0	0	0	432.418
D vs E (VGIII vs VGI)	E (VGI)	CNBG_5864	10.872	6.35151	3.59242e-09	7.45555e-07	35.999	104.314	183.267	275.175	72.049	177.14	0	0	203.166	130.831	0	0	0	55.854	139.41	0	0	0	72.812	0	0	0	106.743	126.621	212.675	75.919	0	0	68.147	0	137.065	0	62.381	154.272	0	0	83.102	53.956
D vs E (VGIII vs VGI)	E (VGI)	CNBG_5879	4.58521	7.49218	4.17295e-09	8.36173e-07	1437.42	2656.92	6113.39	4527.36	5021	4898.21	164.247	77.675	1388.76	3822.85	0	0	4616.09	6905.92	2565.52	5690.57	0	0	1073.31	0	0	5141.63	3277.17	9389.35	4625.81	7743.07	0	0	3433.45	2838.99	0	2556.62	873.599	1400	0	0	635.537	1590.15
D vs E (VGIII vs VGI)	E (VGI)	CNBG_3964	2.30215	14.421	5.6644e-09	1.0972e-06	15453	15901.6	38653.3	35543	38991.4	39463.1	12011	10191.6	45082.2	53644.3	0	746.061	68.079	194.258	419.873	569.832	0	0	0	0	0	0	47.738	169.549	113.911	186.065	0	0	0	0	0	209.16	416.338	714.868	0	0	111.462	0
D vs E (VGIII vs VGI)	E (VGI)	CNBG_0982	3.0215	8.42261	2.48823e-08	4.51847e-06	967.369	1453.72	8517.27	6624.1	8193.16	6447.92	326.105	160.161	1837.91	1715.33	1653.69	0	73.104	224.785	100.561	1477.2	0	0	420.301	0	0	1013.08	935.253	951.888	1229.77	1015.33	0	208.377	0	362.42	0	0	265.903	239.785	0	210.202	242.462	311.413
D vs E (VGIII vs VGI)	E (VGI)	CNBG_5996	3.14123	7.91387	7.16527e-08	1.18964e-05	5.604	0	257.399	257.533	257.11	251.722	37.509	47.936	387.51	291.211	0	0	39.673	0	0	0	0	0	0	0	0	0	27.682	59.167	0	29.584	0	111.202	0	0	0	0	0	9.241	0	0	0	0
D vs E (VGIII vs VGI)	E (VGI)	CNBG_0265	2.51768	8.64966	2.32126e-07	3.64564e-05	1190.18	954.58	4544.03	3447.79	4374.99	4185.04	774.067	801.262	3240.92	4688.35	0	0	0	253.411	997.271	326.899	0	0	0	0	0	0	0	0	0	0	0	0	0	0	0	0	0	135.985	0	0	0	0
D vs E (VGIII vs VGI)	E (VGI)	CNBG_3820	2.13468	11.6674	3.60847e-07	5.51811e-05	3236.1	4859.91	25952.2	24270.7	18530	19410.7	6949.49	6055.93	18440.9	32532.8	0	877.098	1785.08	1098.51	1315.08	1210.58	0	0	0	0	0	0	171.92	0	537.184	294.484	0	0	0	0	316.349	0	999.675	392.134	0	341.905	0	254.584
D vs E (VGIII vs VGI)	E (VGI)	CNBG_3486	2.28851	9.1015	3.83769e-07	5.71815e-05	116.554	675.413	617.259	344.36	524.7	441.965	237.427	214.492	853.942	1140.7	0	0	137.241	373.487	75.194	30.604	141.725	0	0	0	0	0	729.628	655.674	367.079	723.145	111.525	616.99	146.97	469.941	0	168.923	0	217.623	0	157.956	89.68	0
D vs E (VGIII vs VGI)	E (VGI)	CNBG_5193	2.15215	10.5448	5.82974e-07	8.06586e-05	382.047	91.058	4098.37	2804.19	4101.43	4981.39	1498.82	909.627	4459.18	5166.21	0	0	0	0	408.453	221.935	0	0	0	0	0	0	209.784	643.732	332.661	344.814	0	420.989	0	122.101	266.237	0	181.352	486.874	0	142.668	0	105.398
D vs E (VGIII vs VGI)	E (VGI)	CNBG_4266	3.29794	7.34884	9.45953e-07	0.000121564	49.036	35.095	182.441	198.517	231.964	264.633	20.888	30.373	238.978	214.34	0	0	0	33.886	26.42	107.455	0	0	0	0	0	0	376.964	38.382	279.311	230.349	0	54.09	51.688	0	0	39.668	189.475	296.794	0	0	0	40.889
D vs E (VGIII vs VGI)	E (VGI)	CNBG_2941	10.4558	5.89326	3.48296e-06	0.000374805	13.038	52.467	36.197	39.617	16.318	19.718	0	0	190.432	34.423	0	0	115.311	0	31.575	102.78	0	0	0	0	0	0	64.436	114.709	128.429	34.397	0	0	123.516	0	0	0	113.114	75.254	0	0	0	0
D vs E (VGIII vs VGI)	E (VGI)	CNBG_0122	5.803	6.26327	6.05064e-06	0.000586004	0	0	124.047	90.261	62.844	119.907	6.881	0	119.055	283.723	0	0	0	0	0	0	0	0	0	0	0	0	46.615	0	37.078	0	0	0	0	0	0	204.338	0	31.027	0	0	0	0
D vs E (VGIII vs VGI)	E (VGI)	CNBG_5868	10.1529	5.59999	6.36413e-06	0.000596483	60.677	69.792	43.327	37.568	32.594	41.932	0	0	84.602	37.866	0	0	0	53.983	0	0	0	0	0	0	0	0	107.113	76.4	94.103	221.788	0	0	164.768	0	0	221.433	0	93.11	0	0	0	97.701
D vs E (VGIII vs VGI)	E (VGI)	CNBG_1361	2.1645	8.59968	8.51482e-06	0.000761225	0	357.336	3245.73	2895.43	3449.01	3371.43	612.23	777.047	2961.73	2537.88	0	0	0	0	0	0	0	0	0	0	0	0	0	0	61.469	270.113	0	0	0	0	0	0	0	0	0	0	0	0

## Sheet: in vitro annotation
Orthogroup number	Gene locus	Annotation	Supercontig	Start	Stop	Strand	PFAM/TIGRFAM
848798731	CNBG_9455	1-pyrroline-5-carboxylate dehydrogenase	supercont2.11	69529	71440	-	TIGR01236[D1pyr5carbox1: 1-pyrroline-5-carboxylate dehydrogenase];PF00171.17|Aldedh[Aldehyde dehydrogenase family]
848795215	CNBG_3322	2-hydroxyacid dehydrogenase	supercont2.8	18969	20270	+	PF00389.25|2-Hacid_dh[D-isomer specific 2-hydroxyacid dehydrogenase, catalytic domain];PF02826.14|2-Hacid_dh_C[D-isomer specific 2-hydroxyacid dehydrogenase, NAD binding domain];PF03446.10|NAD_binding_2[NAD binding domain of 6-phosphogluconate dehydrogenase]
848793507	CNBG_2998	2,4-dienoyl-CoA reductase	supercont2.7	182795	183822	-	PF13561.1|adh_short_C2[Enoyl-(Acyl carrier protein) reductase];PF08659.5|KR[KR domain];PF00106.20|adh_short[short chain dehydrogenase]
848798714	CNBG_2025	3-hydroxyacyl-CoA dehydrogenase	supercont2.4	1296308	1297456	+	PF13561.1|adh_short_C2[Enoyl-(Acyl carrier protein) reductase];PF00106.20|adh_short[short chain dehydrogenase];PF01073.14|3Beta_HSD[3-beta hydroxysteroid dehydrogenase/isomerase family]
848798234	CNBG_4205	3,4-dihydroxy-2-butanone-4-phosphate synthase	supercont2.9	602214	603090	+	TIGR00506[ribB: 3,4-dihydroxy-2-butanone-4-phosphate synthase];PF00926.14|DHBP_synthase[3,4-dihydroxy-2-butanone 4-phosphate synthase]
848794137	CNBG_4364	30S small subunit ribosomal protein S8	supercont2.11	315452	315949	-	PF00410.14|Ribosomal_S8[Ribosomal protein S8]
848797165	CNBG_0647	4-aminobutyrate aminotransferase	supercont2.2	259135	261034	+	PF00202.16|Aminotran_3[Aminotransferase class-III];TIGR00699[GABAtrns_euk: 4-aminobutyrate aminotransferase]
848793896	CNBG_9366	4-aminobutyrate transaminase	supercont2.8	475062	476674	+	PF00202.16|Aminotran_3[Aminotransferase class-III]
848796191	CNBG_1747	5'-3' exoribonuclease 2	supercont2.4	479256	483217	+	PF00098.18|zf-CCHC[Zinc knuckle];PF03159.13|XRN_N[XRN 5'-3' exonuclease N-terminus]
848796450	CNBG_0178	50S ribosomal protein L4	supercont2.1	502938	504362	-	PF00573.17|Ribosomal_L4[Ribosomal protein L4/L1 family];TIGR03953[rplD_bact: 50S ribosomal protein L4]
848793573	CNBG_5879	50S small subunit ribosomal protein L22e	supercont2.18	119737	120419	-	PF01776.12|Ribosomal_L22e[Ribosomal L22e protein family]
848798514	CNBG_5859	60S ribosomal protein L39	supercont2.18	30013	30512	+	PF00832.15|Ribosomal_L39[Ribosomal L39 protein]
848792747	CNBG_4785	AAT family amino acid transporter	supercont2.13	142096	144337	+	TIGR00913[2A0310: amino acid permease (yeast)];PF00324.16|AA_permease[Amino acid permease];PF13520.1|AA_permease_2[Amino acid permease]
848792723	CNBG_4708	ABC transporter	supercont2.12	605363	610728	+	PF00005.22|ABC_tran[ABC transporter];PF01061.19|ABC2_membrane[ABC-2 type transporter];PF06422.7|PDR_CDR[CDR ABC transporter]
848792778	CNBG_4392	ABC transporter	supercont2.11	392799	398756	-	PF00005.22|ABC_tran[ABC transporter];PF01061.19|ABC2_membrane[ABC-2 type transporter]
848797571	CNBG_5028	acetate kinase	supercont2.14	228671	230327	-	TIGR00016[ackA: acetate kinase];PF00871.12|Acetate_kinase[Acetokinase family]
848793981	CNBG_1137	acetyl-coenzyme A synthetase	supercont2.3	157307	159727	+	PF00501.23|AMP-binding[AMP-binding enzyme];PF13193.1|AMP-binding_C[AMP-binding enzyme C-terminal domain];TIGR02188[Ac_CoA_lig_AcsA: acetate--CoA ligase]
848795504	CNBG_3587	acid phosphatase	supercont2.8	708232	710185	+	PF00328.17|His_Phos_2[Histidine phosphatase superfamily (branch 2)]
848792732	CNBG_4942	acidic laccase	supercont2.13	617809	620437	-	PF07731.9|Cu-oxidase_2[Multicopper oxidase];PF07732.10|Cu-oxidase_3[Multicopper oxidase];PF00394.17|Cu-oxidase[Multicopper oxidase]
848792731	CNBG_0705	aconitate hydratase, mitochondrial	supercont2.2	416511	419848	-	PF00330.15|Aconitase[Aconitase family (aconitate hydratase)];PF00694.14|Aconitase_C[Aconitase C-terminal domain];TIGR01340[aconitase_mito: aconitate hydratase, mitochondrial]
848795662	CNBG_5029	acyl-CoA oxidase	supercont2.14	230818	232475	+	PF08028.6|Acyl-CoA_dh_2[Acyl-CoA dehydrogenase, C-terminal domain];PF02770.14|Acyl-CoA_dh_M[Acyl-CoA dehydrogenase, middle domain];PF02771.11|Acyl-CoA_dh_N[Acyl-CoA dehydrogenase, N-terminal domain];PF00441.19|Acyl-CoA_dh_1[Acyl-CoA dehydrogenase, C-terminal domain]
848796008	CNBG_2214	acyl-CoA thioesterase II	supercont2.5	505018	506279	+	PF02551.10|Acyl_CoA_thio[Acyl-CoA thioesterase];PF13622.1|4HBT_3[Thioesterase-like superfamily]
848793737	CNBG_6081	adenylate kinase	supercont2.21	171121	172920	+	PF05191.9|ADK_lid[Adenylate kinase, active site lid];PF00406.17|ADK[Adenylate kinase]
848796779	CNBG_3627	ADP-ribose pyrophosphatase	supercont2.8	814207	815247	+	PF00293.23|NUDIX[NUDIX domain]
848794314	CNBG_0798	agmatinase	supercont2.2	650511	651581	-	PF00491.16|Arginase[Arginase family]
848797172	CNBG_1818	alcohol dehydrogenase	supercont2.4	674712	676184	+	PF08240.7|ADH_N[Alcohol dehydrogenase GroES-like domain]
848794953	CNBG_0649	aldehyde dehydrogenase (NAD+)	supercont2.2	262875	264800	+	PF00171.17|Aldedh[Aldehyde dehydrogenase family]
848795298	CNBG_2993	aldo-keto reductase	supercont2.7	170068	171297	+	PF00248.16|Aldo_ket_red[Aldo/keto reductase family]
848795756	CNBG_0822	aldo-keto reductase	supercont2.2	734526	735708	+	PF00248.16|Aldo_ket_red[Aldo/keto reductase family]
848796276	CNBG_2680	alginate lyase	supercont2.6	530096	531767	+	.
848796226	CNBG_2999	allantoate permease	supercont2.7	184965	186876	-	PF07690.11|MFS_1[Major Facilitator Superfamily]
848794684	CNBG_0678	allantoicase	supercont2.2	334261	336200	-	PF03561.10|Allantoicase[Allantoicase repeat];PF04115.7|Ureidogly_hydro[Ureidoglycolate hydrolase]
848793740	CNBG_4769	allantoin permease	supercont2.13	85104	87185	+	PF02133.10|Transp_cyt_pur[Permease for cytosine/purines, uracil, thiamine, allantoin]
848797492	CNBG_1981	allergen	supercont2.4	1154279	1155265	+	.
848796985	CNBG_1550	alpha 1,2-mannosyltransferase	supercont2.3	1323502	1325231	-	PF01793.11|Glyco_transf_15[Glycolipid 2-alpha-mannosyltransferase]
848795677	CNBG_2613	alpha-1,6-mannosyltransferase	supercont2.6	345240	347248	+	PF04488.10|Gly_transf_sug[Glycosyltransferase sugar-binding region containing DXD motif]
848795965	CNBG_2438	alpha-amylase	supercont2.5	1098581	1101217	-	PF00128.19|Alpha-amylase[Alpha amylase, catalytic domain];PF02806.13|Alpha-amylase_C[Alpha amylase, C-terminal all-beta domain]
848793817	CNBG_1636	alpha-glucosidase	supercont2.4	183434	185499	+	PF00128.19|Alpha-amylase[Alpha amylase, catalytic domain]
848797741	CNBG_2633	alpha-ketoglutarate-dependent 2,4-dichlorophenoxyacetate dioxygenase	supercont2.6	411061	412479	-	PF02668.11|TauD[Taurine catabolism dioxygenase TauD, TfdA family]
848798860	CNBG_3717	alpha-ketoglutarate-dependent 2,4-dichlorophenoxyacetate dioxygenase	supercont2.8	1061591	1062830	-	PF02668.11|TauD[Taurine catabolism dioxygenase TauD, TfdA family]
848797582	CNBG_2089	alpha,alpha-trehalase	supercont2.5	170419	173805	+	PF01204.13|Trehalase[Trehalase]
848796879	CNBG_0396	alternative oxidase, mitochondrial	supercont2.1	1111220	1112645	+	PF01786.12|AOX[Alternative oxidase]
848796661	CNBG_4920	amidase	supercont2.13	561459	563989	-	PF01425.16|Amidase[Amidase]
848793158	CNBG_1371	amino acid transporter	supercont2.3	842553	844608	+	PF00324.16|AA_permease[Amino acid permease];PF13520.1|AA_permease_2[Amino acid permease]
848798580	CNBG_6023	amt family ammonium transporter	supercont2.20	241631	243164	-	PF00909.16|Ammonium_transp[Ammonium Transporter Family]
848798096	CNBG_3478	argininosuccinate lyase	supercont2.8	409009	410792	+	PF00206.15|Lyase_1[Lyase];PF14698.1|ASL_C2[Argininosuccinate lyase C-terminal];TIGR00838[argH: argininosuccinate lyase]
848798854	CNBG_4245	arsenical resistance protein ArsH	supercont2.9	718731	719494	+	PF03358.10|FMN_red[NADPH-dependent FMN reductase]
848795134	CNBG_4764	aryl-alcohol dehydrogenase	supercont2.13	69309	71054	-	PF00248.16|Aldo_ket_red[Aldo/keto reductase family]
848794453	CNBG_4763	aspartate aminotransferase	supercont2.13	66997	69123	+	PF00155.16|Aminotran_1_2[Aminotransferase class I and II]
848794068	CNBG_2059	aspartate-tRNA(Asn) ligase	supercont2.5	84770	87473	+	TIGR00458[aspS_nondisc: aspartate--tRNA(Asn) ligase];PF00152.15|tRNA-synt_2[tRNA synthetases class II (D, K and N)]
848792723	CNBG_1200	ATP-binding cassette transporter	supercont2.3	363534	367252	-	PF00005.22|ABC_tran[ABC transporter];PF01061.19|ABC2_membrane[ABC-2 type transporter];PF06422.7|PDR_CDR[CDR ABC transporter]
848797705	CNBG_1142	ATP-binding cassette transporter	supercont2.3	173287	179991	+	PF00005.22|ABC_tran[ABC transporter];PF00664.18|ABC_membrane[ABC transporter transmembrane region]
848794524	CNBG_2255	ATP-dependent Clp protease ATP-binding subunit ClpB	supercont2.5	626791	628684	+	PF00004.24|AAA[ATPase family associated with various cellular activities (AAA)]
848795440	CNBG_0041	ATP-dependent DNA helicase 2 subunit 2	supercont2.1	119363	122551	-	PF03731.10|Ku_N[Ku70/Ku80 N-terminal alpha/beta domain];PF08785.6|Ku_PK_bind[Ku C terminal domain like]
848794185	CNBG_3268	ATP-dependent RNA helicase DHX37/DHR1	supercont2.7	979436	983668	+	PF00271.26|Helicase_C[Helicase conserved C-terminal domain];PF04408.18|HA2[Helicase associated domain (HA2)];PF00270.24|DEAD[DEAD/DEAH box helicase];PF07717.11|OB_NTP_bind[Oligonucleotide/oligosaccharide-binding (OB)-fold]
848794665	CNBG_2964	bacteriophytochrome histidine kinase	supercont2.7	79097	85162	+	PF00512.20|HisKA[His Kinase A (phospho-acceptor) domain];PF00360.15|PHY[Phytochrome region];PF00072.19|Response_reg[Response regulator receiver domain];PF01590.21|GAF[GAF domain];PF08446.6|PAS_2[PAS fold];PF02518.21|HATPase_c[Histidine kinase-, DNA gyrase B-, and HSP90-like ATPase]
848795150	CNBG_3308	beclin 1	supercont2.7	1096143	1097947	+	PF04111.7|APG6[Autophagy protein Apg6]
848797521	CNBG_5006	benzodiazapine receptor	supercont2.14	169437	170371	+	PF03073.10|TspO_MBR[TspO/MBR family]
848793616	CNBG_3733	beta-fructofuranosidase	supercont2.10	38696	40450	+	PF08244.7|Glyco_hydro_32C[Glycosyl hydrolases family 32 C terminal];PF00251.15|Glyco_hydro_32N[Glycosyl hydrolases family 32 N-terminal domain]
848797328	CNBG_3120	bud emergence protein 1	supercont2.7	536725	539279	-	PF00018.23|SH3_1[SH3 domain];PF00787.19|PX[PX domain]
848798661	CNBG_2235	calcium-binding protein NCS-1	supercont2.5	559781	560830	+	PF13202.1|EF-hand_5[EF hand];PF13499.1|EF-hand_7[EF-hand domain pair];PF13833.1|EF-hand_8[EF-hand domain pair];PF13405.1|EF-hand_6[EF-hand domain];PF00036.27|EF-hand_1[EF hand]
848793048	CNBG_4607	calcofluor white hypersensitive protein	supercont2.12	321327	325308	-	PF03372.18|Exo_endo_phos[Endonuclease/Exonuclease/phosphatase family];PF10277.4|Frag1[Frag1/DRAM/Sfk1 family]
848798035	CNBG_2777	CAMK/CAMK1 protein kinase	supercont2.6	787351	789122	+	PF14531.1|Kinase-like[Kinase-like];PF00069.20|Pkinase[Protein kinase domain];PF07714.12|Pkinase_Tyr[Protein tyrosine kinase];PF06293.9|Kdo[Lipopolysaccharide kinase (Kdo/WaaP) family]
848795437	CNBG_0428	CAMK/CAMK1/CAMK1-RCK protein kinase	supercont2.1	1193977	1196421	-	PF00069.20|Pkinase[Protein kinase domain];PF07714.12|Pkinase_Tyr[Protein tyrosine kinase]
848794963	CNBG_9121	capsular associated protein	supercont2.3	724887	726773	+	PF11735.3|CAP59_mtransfer[Cryptococcal mannosyltransferase 1]
848796699	CNBG_4548	carbonic anhydrase	supercont2.12	164067	165108	-	PF00484.14|Pro_CA[Carbonic anhydrase]
848792742	CNBG_3608	carboxypeptidase	supercont2.8	764503	766475	+	PF00450.17|Peptidase_S10[Serine carboxypeptidase]
848793891	CNBG_4204	cardiolipin-specific phospholipase	supercont2.9	599576	601633	-	PF06821.8|Ser_hydrolase[Serine hydrolase];PF12697.2|Abhydrolase_6[Alpha/beta hydrolase family];PF07859.8|Abhydrolase_3[alpha/beta hydrolase fold];PF12695.2|Abhydrolase_5[Alpha/beta hydrolase family];PF00561.15|Abhydrolase_1[alpha/beta hydrolase fold]
848794874	CNBG_4696	catalase	supercont2.12	567364	569945	-	PF00199.14|Catalase[Catalase];PF06628.7|Catalase-rel[Catalase-related immune-responsive]
848797038	CNBG_4582	CBS and PB1 domain-containing protein	supercont2.12	263747	266363	-	PF00571.23|CBS[CBS domain];PF00564.19|PB1[PB1 domain]
848793746	CNBG_9147	CCR4-NOT transcription complex subunit 4	supercont2.3	1342062	1345138	-	PF14570.1|zf-RING_4[RING/Ubox like zinc-binding domain]
848793254	CNBG_9344	chaperone DnaJ	supercont2.7	887205	889056	+	PF01556.13|CTDII[DnaJ C terminal domain];PF00226.26|DnaJ[DnaJ domain];PF00684.14|DnaJ_CXXCXGXG[DnaJ central domain]
848793550	CNBG_4816	chaperone regulator	supercont2.13	238330	239755	+	PF01556.13|CTDII[DnaJ C terminal domain];PF00226.26|DnaJ[DnaJ domain]
848798826	CNBG_5572	chaperonin GroES	supercont2.16	479628	480165	-	PF00166.16|Cpn10[Chaperonin 10 Kd subunit]
848797699	CNBG_9064	chitin deacetylase 2	supercont2.2	647264	648852	-	PF01522.16|Polysacc_deac_1[Polysaccharide deacetylase]
848796930	CNBG_0806	chitin deacetylase	supercont2.2	684991	686512	+	PF01522.16|Polysacc_deac_1[Polysaccharide deacetylase]
848792729	CNBG_2274	chitin synthase	supercont2.5	677782	681103	+	PF13641.1|Glyco_tranf_2_3[Glycosyltransferase like family 2];PF08407.6|Chitin_synth_1N[Chitin synthase N-terminal];PF01644.12|Chitin_synth_1[Chitin synthase];PF13632.1|Glyco_trans_2_3[Glycosyl transferase family group 2];PF03142.10|Chitin_synth_2[Chitin synthase]
848797924	CNBG_2196	chitinase	supercont2.5	458928	460921	+	PF00704.23|Glyco_hydro_18[Glycosyl hydrolases family 18]
848794989	CNBG_0440	chlorophyll synthesis pathway protein BchC	supercont2.1	1227436	1228842	+	PF00107.21|ADH_zinc_N[Zinc-binding dehydrogenase];PF08240.7|ADH_N[Alcohol dehydrogenase GroES-like domain]
848797422	CNBG_4156	choline transporter	supercont2.9	465378	467505	-	PF00324.16|AA_permease[Amino acid permease];PF13520.1|AA_permease_2[Amino acid permease]
848797079	CNBG_0593	chromatin binding protein	supercont2.2	114840	116401	-	PF00400.27|WD40[WD domain, G-beta repeat]
848798167	CNBG_5448	chromosome transmission fidelity protein 1	supercont2.16	178397	181789	+	TIGR00604[rad3: DNA repair helicase (rad3)];PF13307.1|Helicase_C_2[Helicase C-terminal domain];PF06733.10|DEAD_2[DEAD_2]
848794456	CNBG_4799	CMGC/CDK/CDK8 protein kinase	supercont2.13	177278	179133	-	PF00069.20|Pkinase[Protein kinase domain];PF07714.12|Pkinase_Tyr[Protein tyrosine kinase]
848797683	CNBG_2556	CMGC/MAPK protein kinase	supercont2.6	195542	197338	-	PF00069.20|Pkinase[Protein kinase domain];PF07714.12|Pkinase_Tyr[Protein tyrosine kinase]
848792891	CNBG_1169	coiled-coil domain-containing protein 12	supercont2.3	263798	264516	+	PF08315.7|cwf18[cwf18 pre-mRNA splicing factor]
848794694	CNBG_4161	coproporphyrinogen III oxidase	supercont2.9	484843	485962	+	PF01218.13|Coprogen_oxidas[Coproporphyrinogen III oxidase]
848794930	CNBG_4236	cyclin-dependent protein kinase inhibitor	supercont2.9	686040	690446	-	PF03105.14|SPX[SPX domain];PF13606.1|Ank_3[Ankyrin repeat];PF12796.2|Ank_2[Ankyrin repeats (3 copies)];PF13637.1|Ank_4[Ankyrin repeats (many copies)];PF00023.25|Ank[Ankyrin repeat];PF03009.12|GDPD[Glycerophosphoryl diester phosphodiesterase family]
848792973	CNBG_5012	cystathionine gamma-lyase	supercont2.14	184752	186964	+	PF01053.15|Cys_Met_Meta_PP[Cys/Met metabolism PLP-dependent enzyme]
848796859	CNBG_4399	cytochrome b5 reductase	supercont2.11	413473	414995	+	PF00175.16|NAD_binding_1[Oxidoreductase NAD-binding domain]
848793781	CNBG_4266	cytoplasmic protein	supercont2.11	57746	60608	+	PF00150.13|Cellulase[Cellulase (glycosyl hydrolase family 5)]
848794859	CNBG_5840	cytoplasmic protein	supercont2.19	247302	249208	+	PF12239.3|DUF3605[Protein of unknown function (DUF3605)]
848795809	CNBG_4954	cytoplasmic protein	supercont2.14	5884	11096	-	PF00168.25|C2[C2 domain]
848798068	CNBG_5601	cytoplasmic protein	supercont2.17	36	922	+	PF12223.3|DUF3602[Protein of unknown function (DUF3602)]
848795580	CNBG_3227	cytosine permease	supercont2.7	846372	848334	+	PF02133.10|Transp_cyt_pur[Permease for cytosine/purines, uracil, thiamine, allantoin]
848793090	CNBG_3025	cytoskeletal regulatory protein binding protein	supercont2.7	263894	267601	-	PF03915.8|AIP3[Actin interacting protein 3]
848797087	CNBG_2842	cytosolic Fe-S cluster assembly factor NAR1	supercont2.6	959749	961910	+	PF02906.9|Fe_hyd_lg_C[Iron only hydrogenase large subunit, C-terminal domain]
848794522	CNBG_2060	D-amino-acid oxidase	supercont2.5	87597	88917	-	PF01266.19|DAO[FAD dependent oxidoreductase]
848797967	CNBG_5326	D-lactaldehyde dehydrogenase	supercont2.15	425719	427096	-	PF13460.1|NAD_binding_10[NADH(P)-binding];PF07993.7|NAD_binding_4[Male sterility protein];PF01073.14|3Beta_HSD[3-beta hydroxysteroid dehydrogenase/isomerase family];PF05368.8|NmrA[NmrA-like family];PF01370.16|Epimerase[NAD dependent epimerase/dehydratase family]
848797406	CNBG_0079	D-lactate dehydrogenase	supercont2.1	219626	221433	-	PF02913.14|FAD-oxidase_C[FAD linked oxidases, C-terminal domain];PF01565.18|FAD_binding_4[FAD binding domain]
848797638	CNBG_5556	D-xylose-proton symporter	supercont2.16	434830	437456	+	PF07690.11|MFS_1[Major Facilitator Superfamily];TIGR00879[SP: MFS transporter, sugar porter (SP) family];PF00083.19|Sugar_tr[Sugar (and other) transporter]
848795658	CNBG_5149	deacetylase	supercont2.14	562926	564001	+	PF01522.16|Polysacc_deac_1[Polysaccharide deacetylase]
848799370	CNBG_3719	deoxyribose-phosphate aldolase	supercont2.8	1069011	1069802	-	PF01791.4|DeoC[DeoC/LacD family aldolase];TIGR00126[deoC: deoxyribose-phosphate aldolase]
848797996	CNBG_2694	dihydrodipicolinate synthase	supercont2.6	574978	576219	+	PF00701.17|DHDPS[Dihydrodipicolinate synthetase family]
848795079	CNBG_5325	dihydrokaempferol 4-reductase	supercont2.15	423152	424770	-	PF07993.7|NAD_binding_4[Male sterility protein];PF13460.1|NAD_binding_10[NADH(P)-binding];PF05368.8|NmrA[NmrA-like family];PF00106.20|adh_short[short chain dehydrogenase];PF01073.14|3Beta_HSD[3-beta hydroxysteroid dehydrogenase/isomerase family];PF01370.16|Epimerase[NAD dependent epimerase/dehydratase family]
848793703	CNBG_1112	dihydroxyacetone kinase	supercont2.3	86520	88787	+	TIGR02361[dak_ATP: dihydroxyacetone kinase];PF02733.12|Dak1[Dak1 domain];PF02734.12|Dak2[DAK2 domain]
848793340	CNBG_0169	DNA binding protein Ncp1	supercont2.1	475048	476986	+	.
848798136	CNBG_1161	DNA mismatch repair protein MSH2	supercont2.3	240434	244326	+	PF05188.12|MutS_II[MutS domain II];PF05192.13|MutS_III[MutS domain III];PF00488.16|MutS_V[MutS domain V];PF01624.15|MutS_I[MutS domain I];PF05190.13|MutS_IV[MutS family domain IV]
848794255	CNBG_0732	DNA repair and recombination protein RAD54-like protein	supercont2.2	483661	486486	-	PF08658.5|Rad54_N[Rad54 N terminal];PF00271.26|Helicase_C[Helicase conserved C-terminal domain];PF00176.18|SNF2_N[SNF2 family N-terminal domain];PF11496.3|HDA2-3[Class II histone deacetylase complex subunits 2 and 3]
848794632	CNBG_4500	DNA repair protein RAD7	supercont2.12	21490	23541	-	PF13516.1|LRR_6[Leucine Rich repeat]
848794088	CNBG_9215	DNA repair protein	supercont2.5	373733	374931	-	TIGR00598[rad14: DNA repair protein];PF05181.7|XPA_C[XPA protein C-terminus]
848796778	CNBG_3335	DNA-directed RNA polymerase I subunit RPA12	supercont2.8	51903	52562	-	PF01096.13|TFIIS_C[Transcription factor S-II (TFIIS)];PF02150.11|RNA_POL_M_15KD[RNA polymerases M/15 Kd subunit]
848798053	CNBG_1365	dolichol-phosphate mannosyltransferase	supercont2.3	828244	829314	-	PF05990.7|DUF900[Alpha/beta hydrolase of unknown function (DUF900)];PF08538.5|DUF1749[Protein of unknown function (DUF1749)];PF12697.2|Abhydrolase_6[Alpha/beta hydrolase family];PF12695.2|Abhydrolase_5[Alpha/beta hydrolase family]
848795518	CNBG_1653	dynein heavy chain 1, cytosolic	supercont2.4	227406	242747	-	PF03028.10|Dynein_heavy[Dynein heavy chain and region D6 of dynein motor];PF12777.2|MT[Microtubule-binding stalk of dynein motor];PF08385.7|DHC_N1[Dynein heavy chain, N-terminal region 1];PF12774.2|AAA_6[Hydrolytic ATP binding site of dynein motor region D1];PF08393.8|DHC_N2[Dynein heavy chain, N-terminal region 2];PF12775.2|AAA_7[P-loop containing dynein motor region D3];PF12781.2|AAA_9[ATP-bind…
848794472	CNBG_3283	E3 ubiquitin-protein ligase RNF14	supercont2.7	1022117	1023986	-	PF01485.16|IBR[IBR domain];PF05773.17|RWD[RWD domain]
848796961	CNBG_5866	electron transfer flavoprotein alpha subunit	supercont2.18	56302	57784	+	PF01012.16|ETF[Electron transfer flavoprotein domain];PF00766.14|ETF_alpha[Electron transfer flavoprotein FAD-binding domain]
848793808	CNBG_4441	endoglucanase	supercont2.11	538859	540884	+	PF00759.14|Glyco_hydro_9[Glycosyl hydrolase family 9]
848795883	CNBG_5414	endoribonuclease L-PSP	supercont2.16	92730	93325	+	TIGR00004[TIGR00004: putative endoribonuclease L-PSP];PF01042.16|Ribonuc_L-PSP[Endoribonuclease L-PSP]
848795544	CNBG_4170	endosomal P24A protein	supercont2.9	511215	513149	+	PF02990.11|EMP70[Endomembrane protein 70]
848797246	CNBG_2539	enoyl-CoA hydratase	supercont2.6	157802	158834	+	PF00378.15|ECH[Enoyl-CoA hydratase/isomerase family]
848797588	CNBG_5863	eukaryotic translation initiation factor 3 subunit B	supercont2.18	44360	47059	-	PF08662.6|eIF2A[Eukaryotic translation initiation factor eIF2A];PF00076.17|RRM_1[RNA recognition motif. (a.k.a. RRM, RBD, or RNP domain)]
848796240	CNBG_1741	exo-beta-1,3-glucanase	supercont2.4	467244	470046	+	PF00150.13|Cellulase[Cellulase (glycosyl hydrolase family 5)]
848793490	CNBG_5705	F-box and leucine-rich repeat protein GRR1	supercont2.17	304319	306625	-	PF13516.1|LRR_6[Leucine Rich repeat];PF12937.2|F-box-like[F-box-like]
848796941	CNBG_6145	FACT complex subunit POB3	supercont2.23	20297	22766	+	PF08512.7|Rtt106[Histone chaperone Rttp106-like];PF03531.9|SSrecog[Structure-specific recognition protein (SSRP1)]
848796442	CNBG_2661	Fe-Mn family superoxide dismutase	supercont2.6	483034	483994	-	PF02777.13|Sod_Fe_C[Iron/manganese superoxide dismutases, C-terminal domain];PF00081.17|Sod_Fe_N[Iron/manganese superoxide dismutases, alpha-hairpin domain]
848797186	CNBG_5888	ferric reductase transmembrane component 4	supercont2.18	147857	150237	+	PF08022.7|FAD_binding_8[FAD-binding domain];PF08030.7|NAD_binding_6[Ferric reductase NAD binding domain]
848794243	CNBG_9038	ferric-chelate reductase	supercont2.1	970924	972518	+	PF08030.7|NAD_binding_6[Ferric reductase NAD binding domain];PF08022.7|FAD_binding_8[FAD-binding domain];PF01794.14|Ferric_reduct[Ferric reductase like transmembrane component]
848794720	CNBG_6082	ferric-chelate reductase	supercont2.21	173306	175960	-	PF08022.7|FAD_binding_8[FAD-binding domain];PF08030.7|NAD_binding_6[Ferric reductase NAD binding domain];PF01794.14|Ferric_reduct[Ferric reductase like transmembrane component]
848792728	CNBG_4173	flavin-containing monooxygenase	supercont2.9	520288	522475	+	PF00743.14|FMO-like[Flavin-binding monooxygenase-like];PF13434.1|K_oxygenase[L-lysine 6-monooxygenase (NADPH-requiring)];PF13738.1|Pyr_redox_3[Pyridine nucleotide-disulphide oxidoreductase];PF01494.14|FAD_binding_3[FAD binding domain]
848795781	CNBG_1896	formate dehydrogenase	supercont2.4	905282	907097	-	PF00389.25|2-Hacid_dh[D-isomer specific 2-hydroxyacid dehydrogenase, catalytic domain];PF02826.14|2-Hacid_dh_C[D-isomer specific 2-hydroxyacid dehydrogenase, NAD binding domain];PF03446.10|NAD_binding_2[NAD binding domain of 6-phosphogluconate dehydrogenase]
848795973	CNBG_4237	fructosamine kinase	supercont2.9	691021	692237	+	PF01636.18|APH[Phosphotransferase enzyme family];PF03881.9|Fructosamin_kin[Fructosamine kinase]
848794682	CNBG_1072	fumarate reductase	supercont2.2	1432049	1435056	+	PF00890.19|FAD_binding_2[FAD binding domain];PF00173.23|Cyt-b5[Cytochrome b5-like Heme/Steroid binding domain]
848798548	CNBG_4489	fungal specific transcription factor	supercont2.11	683108	685209	+	PF04082.13|Fungal_trans[Fungal specific transcription factor domain]
848795914	CNBG_2221	g1/s-specific cyclin pcl1	supercont2.5	526014	527300	-	PF08613.6|Cyclin[Cyclin];PF00134.18|Cyclin_N[Cyclin, N-terminal domain]
848792727	CNBG_4465	galactose transporter	supercont2.11	603078	605256	+	PF07690.11|MFS_1[Major Facilitator Superfamily];TIGR00879[SP: MFS transporter, sugar porter (SP) family];PF00083.19|Sugar_tr[Sugar (and other) transporter]
848793192	CNBG_2454	gamma-glutamyltransferase	supercont2.5	1144543	1146966	-	PF01019.16|G_glu_transpept[Gamma-glutamyltranspeptidase]
848794442	CNBG_5119	glucan 1,3-beta-glucosidase	supercont2.14	466514	468897	+	PF00332.13|Glyco_hydro_17[Glycosyl hydrolases family 17]
848794761	CNBG_5365	glucan 1,3-beta-glucosidase	supercont2.15	533227	534905	-	.
848793605	CNBG_6019	gluconolactonase	supercont2.20	225233	227089	+	PF08450.7|SGL[SMP-30/Gluconolaconase/LRE-like region];PF03088.11|Str_synth[Strictosidine synthase]
848792787	CNBG_0184	glucose transporter	supercont2.1	519654	521565	+	PF07690.11|MFS_1[Major Facilitator Superfamily];TIGR00879[SP: MFS transporter, sugar porter (SP) family];PF00083.19|Sugar_tr[Sugar (and other) transporter]
848792787	CNBG_0170	glucose transporter	supercont2.1	480404	482357	-	PF07690.11|MFS_1[Major Facilitator Superfamily];TIGR00879[SP: MFS transporter, sugar porter (SP) family];PF00083.19|Sugar_tr[Sugar (and other) transporter]
848792756	CNBG_5900	glucosidase	supercont2.18	189594	193215	-	PF03935.10|SKN1[Beta-glucan synthesis-associated protein (SKN1)]
848792995	CNBG_0383	glutamate carboxypeptidase	supercont2.1	1073695	1075881	+	PF01546.23|Peptidase_M20[Peptidase family M20/M25/M40];PF07687.9|M20_dimer[Peptidase dimerisation domain]
848797481	CNBG_3860	glutamate dehydrogenase (NADP+)	supercont2.10	403729	405482	+	PF02812.13|ELFV_dehydrog_N[Glu/Leu/Phe/Val dehydrogenase, dimerisation domain];PF00208.16|ELFV_dehydrog[Glutamate/Leucine/Phenylalanine/Valine dehydrogenase]
848798073	CNBG_5689	glutamate synthase (NADPH/NADH)	supercont2.17	249710	257615	-	PF14691.1|Fer4_20[Dihydroprymidine dehydrogenase domain II, 4Fe-4S cluster];PF01593.19|Amino_oxidase[Flavin containing amine oxidoreductase];PF01493.14|GXGXG[GXGXG motif];PF13450.1|NAD_binding_8[NAD(P)-binding Rossmann-like domain];PF00070.22|Pyr_redox[Pyridine nucleotide-disulphide oxidoreductase];PF04898.9|Glu_syn_central[Glutamate synthase central domain];PF00310.16|GATase_2[Glutamine amidotra…
848793087	CNBG_3168	glutamate-tRNA ligase	supercont2.7	682330	684419	-	PF00749.16|tRNA-synt_1c[tRNA synthetases class I (E and Q), catalytic domain];TIGR00464[gltX_bact: glutamate--tRNA ligase]
848793288	CNBG_2321	glutaryl-CoA dehydrogenase	supercont2.5	779299	781263	+	PF08028.6|Acyl-CoA_dh_2[Acyl-CoA dehydrogenase, C-terminal domain];PF02770.14|Acyl-CoA_dh_M[Acyl-CoA dehydrogenase, middle domain];PF02771.11|Acyl-CoA_dh_N[Acyl-CoA dehydrogenase, N-terminal domain];PF00441.19|Acyl-CoA_dh_1[Acyl-CoA dehydrogenase, C-terminal domain]
848796644	CNBG_4202	glutathione peroxidase	supercont2.9	596809	597667	+	PF00255.14|GSHPx[Glutathione peroxidase]
848797326	CNBG_1566	glutathione transferase	supercont2.3	1371611	1372977	+	.
848798278	CNBG_2189	Gly-Xaa carboxypeptidase	supercont2.5	440095	442536	-	PF01546.23|Peptidase_M20[Peptidase family M20/M25/M40];PF07687.9|M20_dimer[Peptidase dimerisation domain]
848797933	CNBG_2547	glyceraldehyde-3-phosphate dehydrogenase, type I	supercont2.6	176105	177668	-	PF02800.15|Gp_dh_C[Glyceraldehyde 3-phosphate dehydrogenase, C-terminal domain];TIGR01534[GAPDH-I: glyceraldehyde-3-phosphate dehydrogenase, type I];PF00044.19|Gp_dh_N[Glyceraldehyde 3-phosphate dehydrogenase, NAD binding domain]
848797900	CNBG_9362	glycine cleavage system T protein	supercont2.8	391323	392696	-	PF01571.16|GCV_T[Aminomethyltransferase folate-binding domain];TIGR00528[gcvT: glycine cleavage system T protein]
848796355	CNBG_3846	glycine dehydrogenase	supercont2.10	365673	369101	-	TIGR00461[gcvP: glycine dehydrogenase];PF02347.11|GDC-P[Glycine cleavage system P-protein]
848794909	CNBG_1325	glycosyl hydrolase	supercont2.3	722897	724374	+	PF03443.9|Glyco_hydro_61[Glycosyl hydrolase family 61]
848792759	CNBG_1499	glyoxal oxidase	supercont2.3	1176105	1178478	+	PF09118.6|DUF1929[Domain of unknown function (DUF1929)];PF07250.6|Glyoxal_oxid_N[Glyoxal oxidase N-terminus]
848798057	CNBG_1345	GTP cyclohydrolase II	supercont2.3	776261	778048	+	TIGR00505[ribA: GTP cyclohydrolase II];PF00925.15|GTP_cyclohydro2[GTP cyclohydrolase II]
848795782	CNBG_1821	GTPase inhibitor	supercont2.4	685341	686359	-	PF02114.11|Phosducin[Phosducin]
848792924	CNBG_0776	HAD hydrolase, family IIID	supercont2.2	590000	591915	+	PF03031.13|NIF[NLI interacting factor-like phosphatase];TIGR02245[HAD_IIID1: HAD hydrolase, family IIID]
848796824	CNBG_0274	heat shock protein	supercont2.1	755318	758344	+	PF00004.24|AAA[ATPase family associated with various cellular activities (AAA)];PF00158.21|Sigma54_activat[Sigma-54 interaction domain];PF07724.9|AAA_2[AAA domain (Cdc48 subfamily)];PF10431.4|ClpB_D2-small[C-terminal, D2-small domain, of ClpB protein];PF02861.15|Clp_N[Clp amino terminal domain];PF07728.9|AAA_5[AAA domain (dynein-related subfamily)]
848793036	CNBG_2977	helicase	supercont2.7	124485	128000	+	PF00271.26|Helicase_C[Helicase conserved C-terminal domain];PF00176.18|SNF2_N[SNF2 family N-terminal domain];PF11496.3|HDA2-3[Class II histone deacetylase complex subunits 2 and 3]
848793141	CNBG_2170	hexose transporter	supercont2.5	396360	398415	+	PF07690.11|MFS_1[Major Facilitator Superfamily];TIGR00879[SP: MFS transporter, sugar porter (SP) family];PF00083.19|Sugar_tr[Sugar (and other) transporter]
848793149	CNBG_4943	high-affinity iron permease CaFTR1	supercont2.13	621194	622990	+	PF03239.9|FTR1[Iron permease FTR1 family]
848792762	CNBG_4908	high-affinity nicotinic acid transporter	supercont2.13	527038	529067	+	PF07690.11|MFS_1[Major Facilitator Superfamily]
848798640	CNBG_5877	histone demethylase JARID1	supercont2.18	111127	116532	-	PF01388.16|ARID[ARID/BRIGHT DNA binding domain];PF02373.17|JmjC[JmjC domain, hydroxylase];PF02375.12|JmjN[jmjN domain];PF08429.6|PLU-1[PLU-1-like protein];PF00628.24|PHD[PHD-finger];PF02928.11|zf-C5HC2[C5HC2 zinc finger]
848796002	CNBG_5751	histone H2A.Z	supercont2.19	8608	9274	-	PF00808.18|CBFD_NFYB_HMF[Histone-like transcription factor (CBF/NF-Y) and archaeal histone];PF00125.19|Histone[Core histone H2A/H2B/H3/H4]
848795241	CNBG_6128	histone H2A	supercont2.22	99375	100070	+	PF00808.18|CBFD_NFYB_HMF[Histone-like transcription factor (CBF/NF-Y) and archaeal histone];PF00125.19|Histone[Core histone H2A/H2B/H3/H4]
848795239	CNBG_6126	histone H3	supercont2.22	95882	96621	-	PF00125.19|Histone[Core histone H2A/H2B/H3/H4]
848792753	CNBG_4631	histone H4	supercont2.12	402164	402800	-	PF00125.19|Histone[Core histone H2A/H2B/H3/H4];PF02969.12|TAF[TATA box binding protein associated factor (TAF)]
848797288	CNBG_5573	hsp60-like protein	supercont2.16	480375	482516	+	PF00118.19|Cpn60_TCP1[TCP-1/cpn60 chaperonin family];TIGR02348[GroEL: chaperonin GroL]
848798083	CNBG_0756	hsp70-like protein	supercont2.2	540368	541607	-	PF08609.5|Fes1[Nucleotide exchange factor Fes1]
848798231	CNBG_4857	hsp90-like protein	supercont2.13	343950	346342	-	PF02518.21|HATPase_c[Histidine kinase-, DNA gyrase B-, and HSP90-like ATPase];PF00183.13|HSP90[Hsp90 protein];PF13589.1|HATPase_c_3[Histidine kinase-, DNA gyrase B-, and HSP90-like ATPase]
848792724	CNBG_9273	hypothetical protein	supercont2.6	517719	519589	+	.
848792724	CNBG_9274	hypothetical protein	supercont2.6	526302	528170	+	.
848792727	CNBG_5842	hypothetical protein	supercont2.19	253149	255298	-	PF07690.11|MFS_1[Major Facilitator Superfamily];TIGR00879[SP: MFS transporter, sugar porter (SP) family];PF00083.19|Sugar_tr[Sugar (and other) transporter]
848792734	CNBG_9220	hypothetical protein	supercont2.5	600280	602206	-	PF00072.19|Response_reg[Response regulator receiver domain];PF02518.21|HATPase_c[Histidine kinase-, DNA gyrase B-, and HSP90-like ATPase]
848792741	CNBG_2090	hypothetical protein	supercont2.5	176089	181838	+	PF01822.14|WSC[WSC domain];PF09362.5|DUF1996[Domain of unknown function (DUF1996)]
848792748	CNBG_6064	hypothetical protein	supercont2.21	117526	118925	-	PF03935.10|SKN1[Beta-glucan synthesis-associated protein (SKN1)]
848792750	CNBG_0122	hypothetical protein	supercont2.1	330670	332896	+	PF07690.11|MFS_1[Major Facilitator Superfamily]
848792760	CNBG_9245	hypothetical protein	supercont2.6	29760	31681	+	PF07690.11|MFS_1[Major Facilitator Superfamily]
848792760	CNBG_3019	hypothetical protein	supercont2.7	251392	253350	+	PF07690.11|MFS_1[Major Facilitator Superfamily]
848792767	CNBG_0047	hypothetical protein	supercont2.1	133613	135733	+	.
848792767	CNBG_1227	hypothetical protein	supercont2.3	432283	434463	+	.
848792771	CNBG_2941	hypothetical protein	supercont2.7	19950	22813	-	PF04082.13|Fungal_trans[Fungal specific transcription factor domain]
848792841	CNBG_0369	hypothetical protein	supercont2.1	1027256	1031051	-	.
848792846	CNBG_5251	hypothetical protein	supercont2.15	220764	226094	+	.
848792886	CNBG_0792	hypothetical protein	supercont2.2	635033	636261	-	PF00188.21|CAP[Cysteine-rich secretory protein family]
848792894	CNBG_1234	hypothetical protein	supercont2.3	457041	458944	+	.
848792913	CNBG_0203	hypothetical protein	supercont2.1	580427	581551	+	.
848792914	CNBG_0072	hypothetical protein	supercont2.1	198416	202841	-	.
848792957	CNBG_3661	hypothetical protein	supercont2.8	898695	899977	-	PF10429.4|Mtr2[Nuclear pore RNA shuttling protein Mtr2];PF02136.15|NTF2[Nuclear transport factor 2 (NTF2) domain]
848792966	CNBG_3820	hypothetical protein	supercont2.10	296170	296930	-	.
848792968	CNBG_1361	hypothetical protein	supercont2.3	816647	817369	-	PF00652.17|Ricin_B_lectin[Ricin-type beta-trefoil lectin domain]
848792979	CNBG_6035	hypothetical protein	supercont2.21	34299	35102	+	PF09774.4|Cid2[Caffeine-induced death protein 2]
848792982	CNBG_5996	hypothetical protein	supercont2.20	165008	168057	+	PF11710.3|Git3[G protein-coupled glucose receptor regulating Gpa2]
848792993	CNBG_9041	hypothetical protein	supercont2.1	1199465	1201018	-	PF04488.10|Gly_transf_sug[Glycosyltransferase sugar-binding region containing DXD motif]
848793067	CNBG_4510	hypothetical protein	supercont2.12	45955	48497	-	.
848793076	CNBG_1202	hypothetical protein	supercont2.3	373580	373990	+	PF01545.16|Cation_efflux[Cation efflux family]
848793086	CNBG_3099	hypothetical protein	supercont2.7	476574	477887	+	PF02179.11|BAG[BAG domain]
848793099	CNBG_2690	hypothetical protein	supercont2.6	562709	564528	-	PF07470.8|Glyco_hydro_88[Glycosyl Hydrolase Family 88]
848793171	CNBG_4326	hypothetical protein	supercont2.11	211047	212558	+	.
848793187	CNBG_0172	hypothetical protein	supercont2.1	486881	488783	-	PF01408.17|GFO_IDH_MocA[Oxidoreductase family, NAD-binding Rossmann fold];PF08635.5|ox_reductase_C[Putative oxidoreductase C terminal]
848793211	CNBG_3453	hypothetical protein	supercont2.8	346273	347521	+	PF13419.1|HAD_2[Haloacid dehalogenase-like hydrolase];PF00702.21|Hydrolase[haloacid dehalogenase-like hydrolase]
848793213	CNBG_3432	hypothetical protein	supercont2.8	300921	301995	+	.
848793215	CNBG_3593	hypothetical protein	supercont2.8	725552	727444	-	PF00642.19|zf-CCCH[Zinc finger C-x8-C-x5-C-x3-H type (and similar)];PF10453.4|NUFIP1[Nuclear fragile X mental retardation-interacting protein 1 (NUFIP1)]
848793237	CNBG_9062	hypothetical protein	supercont2.2	535503	537810	-	PF03114.13|BAR[BAR domain];PF14604.1|SH3_9[Variant SH3 domain];PF00018.23|SH3_1[SH3 domain];PF07653.12|SH3_2[Variant SH3 domain]
848793357	CNBG_4063	hypothetical protein	supercont2.9	230892	233454	+	.
848793379	CNBG_1362	hypothetical protein	supercont2.3	819120	819846	-	PF00652.17|Ricin_B_lectin[Ricin-type beta-trefoil lectin domain]
848793385	CNBG_2973	hypothetical protein	supercont2.7	116500	117711	+	.
848793406	CNBG_3106	hypothetical protein	supercont2.7	495787	497967	+	.
848793411	CNBG_6027	hypothetical protein	supercont2.21	18070	18977	-	PF00226.26|DnaJ[DnaJ domain]
848793416	CNBG_4842	hypothetical protein	supercont2.13	303645	305083	+	PF00170.16|bZIP_1[bZIP transcription factor];PF07716.10|bZIP_2[Basic region leucine zipper]
848793441	CNBG_2861	hypothetical protein	supercont2.6	1016211	1019395	-	.
848793458	CNBG_3523	hypothetical protein	supercont2.8	526740	528964	+	PF00097.20|zf-C3HC4[Zinc finger, C3HC4 type (RING finger)];PF12678.2|zf-rbx1[RING-H2 zinc finger];PF13639.1|zf-RING_2[Ring finger domain]
848793493	CNBG_5686	hypothetical protein	supercont2.17	239362	241093	+	.
848793538	CNBG_1069	hypothetical protein	supercont2.2	1424896	1425724	-	.
848793543	CNBG_0840	hypothetical protein	supercont2.2	783700	784788	-	.
848793553	CNBG_4224	hypothetical protein	supercont2.9	659837	660345	+	PF13233.1|Complex1_LYR_2[Complex1_LYR-like]
848793569	CNBG_9447	hypothetical protein	supercont2.10	591794	595340	-	PF08700.6|Vps51[Vps51/Vps67]
848793591	CNBG_6114	hypothetical protein	supercont2.22	61666	63227	+	PF00400.27|WD40[WD domain, G-beta repeat]
848793614	CNBG_3397	hypothetical protein	supercont2.8	221943	223089	+	PF08659.5|KR[KR domain];PF13561.1|adh_short_C2[Enoyl-(Acyl carrier protein) reductase];PF00106.20|adh_short[short chain dehydrogenase]
848793622	CNBG_3838	hypothetical protein	supercont2.10	349875	351009	+	.
848793630	CNBG_5217	hypothetical protein	supercont2.15	127689	128553	-	.
848793635	CNBG_2447	hypothetical protein	supercont2.5	1123994	1126102	+	.
848793636	CNBG_2146	hypothetical protein	supercont2.5	334015	337045	-	PF07731.9|Cu-oxidase_2[Multicopper oxidase];PF07732.10|Cu-oxidase_3[Multicopper oxidase];PF00394.17|Cu-oxidase[Multicopper oxidase]
848793696	CNBG_0808	hypothetical protein	supercont2.2	688760	691106	-	PF10297.4|Hap4_Hap_bind[Minimal binding motif of Hap4 for binding to Hap2/3/5]
848793739	CNBG_4819	hypothetical protein	supercont2.13	243954	245328	+	.
848793747	CNBG_1093	hypothetical protein	supercont2.3	39413	42985	+	PF12396.3|DUF3659[Protein of unknown function (DUF3659)]
848793782	CNBG_4425	hypothetical protein	supercont2.11	488845	490156	-	PF01501.15|Glyco_transf_8[Glycosyl transferase family 8]
848793832	CNBG_1053	hypothetical protein	supercont2.2	1378973	1381649	-	PF11951.3|Fungal_trans_2[Fungal specific transcription factor domain];PF00172.13|Zn_clus[Fungal Zn(2)-Cys(6) binuclear cluster domain]
848793860	CNBG_5860	hypothetical protein	supercont2.18	31217	34508	-	.
848793941	CNBG_3976	hypothetical protein	supercont2.9	25852	27254	+	PF00043.20|GST_C[Glutathione S-transferase, C-terminal domain]
848793998	CNBG_4844	hypothetical protein	supercont2.13	307657	312146	-	.
848794023	CNBG_3643	hypothetical protein	supercont2.8	852268	852883	-	.
848794031	CNBG_9448	hypothetical protein	supercont2.10	711934	716260	+	PF07928.7|Vps54[Vps54-like protein]
848794043	CNBG_3146	hypothetical protein	supercont2.7	617195	618302	-	.
848794083	CNBG_5069	hypothetical protein	supercont2.14	334429	334814	+	.
848794199	CNBG_2737	hypothetical protein	supercont2.6	692559	694540	-	PF00415.13|RCC1[Regulator of chromosome condensation (RCC1) repeat];PF13540.1|RCC1_2[Regulator of chromosome condensation (RCC1) repeat];PF00628.24|PHD[PHD-finger]
848794264	CNBG_5803	hypothetical protein	supercont2.19	142125	144620	+	.
848794270	CNBG_2407	hypothetical protein	supercont2.5	1020120	1022090	+	.
848794283	CNBG_1248	hypothetical protein	supercont2.3	497490	498864	-	PF04577.9|DUF563[Protein of unknown function (DUF563)]
848794291	CNBG_5579	hypothetical protein	supercont2.16	503357	504633	+	PF10282.4|Lactonase[Lactonase, 7-bladed beta-propeller]
848794301	CNBG_0265	hypothetical protein	supercont2.1	730522	731693	-	.
848794321	CNBG_1243	hypothetical protein	supercont2.3	480904	481954	+	.
848794327	CNBG_3075	hypothetical protein	supercont2.7	398296	400504	-	PF00155.16|Aminotran_1_2[Aminotransferase class I and II]
848794367	CNBG_3609	hypothetical protein	supercont2.8	767011	767948	+	PF08547.7|CIA30[Complex I intermediate-associated protein 30 (CIA30)]
848794370	CNBG_3824	hypothetical protein	supercont2.10	305569	306707	+	.
848794388	CNBG_3152	hypothetical protein	supercont2.7	636003	637331	+	PF01363.16|FYVE[FYVE zinc finger]
848794399	CNBG_5108	hypothetical protein	supercont2.14	437226	437829	+	PF03330.13|DPBB_1[Rare lipoprotein A (RlpA)-like double-psi beta-barrel]
848794471	CNBG_3091	hypothetical protein	supercont2.7	447449	449467	-	PF02179.11|BAG[BAG domain]
848794516	CNBG_5163	hypothetical protein	supercont2.14	614052	615049	+	PF04939.7|RRS1[Ribosome biogenesis regulatory protein (RRS1)]
848794602	CNBG_5273	hypothetical protein	supercont2.15	270922	272946	+	PF12861.2|zf-Apc11[Anaphase-promoting complex subunit 11 RING-H2 finger];PF13639.1|zf-RING_2[Ring finger domain]
848794637	CNBG_4782	hypothetical protein	supercont2.13	131387	132637	-	.
848794702	CNBG_5583	hypothetical protein	supercont2.16	519193	520677	-	.
848794750	CNBG_9608	hypothetical protein	supercont2.17	112241	115369	-	PF00010.21|HLH[Helix-loop-helix DNA-binding domain]
848794772	CNBG_1687	hypothetical protein	supercont2.4	324178	327107	+	.
848794777	CNBG_1658	hypothetical protein	supercont2.4	250114	252534	-	PF04366.7|DUF500[Family of unknown function (DUF500)];PF14604.1|SH3_9[Variant SH3 domain];PF07653.12|SH3_2[Variant SH3 domain];PF00018.23|SH3_1[SH3 domain]
848794780	CNBG_9553	hypothetical protein	supercont2.14	246756	248707	+	.
848794793	CNBG_2366	hypothetical protein	supercont2.5	895737	896674	+	PF10342.4|GPI-anchored[Ser-Thr-rich glycosyl-phosphatidyl-inositol-anchored membrane family]
848794833	CNBG_2804	hypothetical protein	supercont2.6	865493	867717	-	PF00355.21|Rieske[Rieske [2Fe-2S] domain];PF04305.9|DUF455[Protein of unknown function (DUF455)]
848794836	CNBG_0324	hypothetical protein	supercont2.1	910535	912648	+	.
848794881	CNBG_2641	hypothetical protein	supercont2.6	430546	431923	-	.
848794893	CNBG_3531	hypothetical protein	supercont2.8	546340	548991	-	.
848794916	CNBG_6131	hypothetical protein	supercont2.22	108127	110615	-	PF00010.21|HLH[Helix-loop-helix DNA-binding domain]
848794917	CNBG_6104	hypothetical protein	supercont2.22	30268	31888	-	.
848794964	CNBG_1238	hypothetical protein	supercont2.3	469046	470844	+	.
848795055	CNBG_4727	hypothetical protein	supercont2.12	660825	662354	+	PF07470.8|Glyco_hydro_88[Glycosyl Hydrolase Family 88]
848795069	CNBG_6003	hypothetical protein	supercont2.20	185479	189102	+	PF03781.11|FGE-sulfatase[Sulfatase-modifying factor enzyme 1];PF10017.4|Methyltransf_33[Histidine-specific methyltransferase, SAM-dependent]
848795096	CNBG_5193	hypothetical protein	supercont2.15	61597	62784	-	.
848795125	CNBG_5255	hypothetical protein	supercont2.15	230151	232279	-	PF06101.6|DUF946[Plant protein of unknown function (DUF946)]
848795140	CNBG_5643	hypothetical protein	supercont2.17	122464	123660	-	PF00172.13|Zn_clus[Fungal Zn(2)-Cys(6) binuclear cluster domain]
848795176	CNBG_3911	hypothetical protein	supercont2.10	557238	558009	+	PF07047.7|OPA3[Optic atrophy 3 protein (OPA3)]
848795201	CNBG_2304	hypothetical protein	supercont2.5	743151	745926	-	PF03370.8|CBM_21[Putative phosphatase regulatory subunit]
848795206	CNBG_4918	hypothetical protein	supercont2.13	557631	558610	-	PF03227.11|GILT[Gamma interferon inducible lysosomal thiol reductase (GILT)]
848795243	CNBG_5001	hypothetical protein	supercont2.14	151127	152994	-	.
848795268	CNBG_5873	hypothetical protein	supercont2.18	92206	94450	+	PF05686.7|Glyco_transf_90[Glycosyl transferase family 90]
848795324	CNBG_3940	hypothetical protein	supercont2.10	633372	634946	-	PF14833.1|NAD_binding_11[NAD-binding of NADP-dependent 3-hydroxyisobutyrate dehydrogenase];PF03446.10|NAD_binding_2[NAD binding domain of 6-phosphogluconate dehydrogenase]
848795329	CNBG_5132	hypothetical protein	supercont2.14	510934	512893	-	.
848795347	CNBG_2639	hypothetical protein	supercont2.6	426555	428212	+	PF00400.27|WD40[WD domain, G-beta repeat]
848795390	CNBG_4909	hypothetical protein	supercont2.13	530708	532282	-	PF03330.13|DPBB_1[Rare lipoprotein A (RlpA)-like double-psi beta-barrel]
848795404	CNBG_2448	hypothetical protein	supercont2.5	1126818	1129295	-	PF05653.9|Mg_trans_NIPA[Magnesium transporter NIPA];PF13536.1|EmrE[Multidrug resistance efflux transporter];PF00892.15|EamA[EamA-like transporter family]
848795421	CNBG_0648	hypothetical protein	supercont2.2	261703	262297	-	PF01042.16|Ribonuc_L-PSP[Endoribonuclease L-PSP]
848795435	CNBG_0461	hypothetical protein	supercont2.1	1282289	1285061	+	PF11696.3|DUF3292[Protein of unknown function (DUF3292)]
848795573	CNBG_5068	hypothetical protein	supercont2.14	331497	332556	-	.
848795641	CNBG_2604	hypothetical protein	supercont2.6	319094	320089	-	.
848795649	CNBG_3486	hypothetical protein	supercont2.8	435216	437672	-	PF07690.11|MFS_1[Major Facilitator Superfamily];PF06609.8|TRI12[Fungal trichothecene efflux pump (TRI12)];PF00083.19|Sugar_tr[Sugar (and other) transporter]
848795738	CNBG_1895	hypothetical protein	supercont2.4	903071	904604	-	PF10310.4|DUF2413[Protein of unknown function (DUF2413)]
848795749	CNBG_0982	hypothetical protein	supercont2.2	1181273	1182043	-	.
848795796	CNBG_0843	hypothetical protein	supercont2.2	791698	793721	+	TIGR03804[para_beta_helix: parallel beta-helix repeat]
848795813	CNBG_2272	hypothetical protein	supercont2.5	674475	676027	+	.
848795823	CNBG_4863	hypothetical protein	supercont2.13	358631	362400	+	PF04082.13|Fungal_trans[Fungal specific transcription factor domain];PF00172.13|Zn_clus[Fungal Zn(2)-Cys(6) binuclear cluster domain]
848795836	CNBG_5416	hypothetical protein	supercont2.16	94612	95266	+	.
848795856	CNBG_0328	hypothetical protein	supercont2.1	926645	929007	+	PF00170.16|bZIP_1[bZIP transcription factor]
848795903	CNBG_5817	hypothetical protein	supercont2.19	178932	179681	-	PF00652.17|Ricin_B_lectin[Ricin-type beta-trefoil lectin domain]
848795923	CNBG_2981	hypothetical protein	supercont2.7	138996	141974	-	PF00642.19|zf-CCCH[Zinc finger C-x8-C-x5-C-x3-H type (and similar)];PF08590.5|DUF1771[Domain of unknown function (DUF1771)]
848795931	CNBG_2728	hypothetical protein	supercont2.6	667442	670241	-	PF11700.3|ATG22[Vacuole effluxer Atg22 like]
848795947	CNBG_1038	hypothetical protein	supercont2.2	1339705	1340596	-	PF02466.14|Tim17[Tim17/Tim22/Tim23/Pmp24 family]
848795987	CNBG_6212	hypothetical protein	supercont2.25	10001	11188	-	.
848796018	CNBG_3330	hypothetical protein	supercont2.8	36415	36642	+	.
848796048	CNBG_5718	hypothetical protein	supercont2.17	343373	344573	-	.
848796075	CNBG_1822	hypothetical protein	supercont2.4	686565	688512	+	.
848796083	CNBG_1057	hypothetical protein	supercont2.2	1390506	1393762	-	.
848796097	CNBG_1979	hypothetical protein	supercont2.4	1149268	1149881	-	.
848796139	CNBG_9169	hypothetical protein	supercont2.4	314485	316573	+	PF00250.13|Fork_head[Fork head domain]
848796149	CNBG_2225	hypothetical protein	supercont2.5	537383	539219	+	PF12697.2|Abhydrolase_6[Alpha/beta hydrolase family]
848796175	CNBG_3096	hypothetical protein	supercont2.7	468953	471779	+	PF00022.14|Actin[Actin]
848796255	CNBG_2207	hypothetical protein	supercont2.5	482926	485145	-	PF00320.22|GATA[GATA zinc finger]
848796313	CNBG_4223	hypothetical protein	supercont2.9	656699	659510	-	.
848796314	CNBG_4127	hypothetical protein	supercont2.9	392458	395115	+	.
848796315	CNBG_3648	hypothetical protein	supercont2.8	861346	862040	+	PF12585.3|DUF3759[Protein of unknown function (DUF3759)]
848796362	CNBG_4624	hypothetical protein	supercont2.12	386368	387950	+	PF04117.7|Mpv17_PMP22[Mpv17 / PMP22 family]
848796372	CNBG_5983	hypothetical protein	supercont2.20	126618	129143	+	PF07690.11|MFS_1[Major Facilitator Superfamily]
848796423	CNBG_2697	hypothetical protein	supercont2.6	581142	583417	+	PF01553.16|Acyltransferase[Acyltransferase]
848796557	CNBG_4278	hypothetical protein	supercont2.11	84960	86386	+	.
848796569	CNBG_5331	hypothetical protein	supercont2.15	440434	441305	-	.
848796593	CNBG_1437	hypothetical protein	supercont2.3	1026805	1027878	-	.
848796601	CNBG_2659	hypothetical protein	supercont2.6	480462	481167	-	PF01243.15|Pyridox_oxidase[Pyridoxamine 5'-phosphate oxidase]
848796821	CNBG_0371	hypothetical protein	supercont2.1	1035263	1037078	-	.
848796843	CNBG_1427	hypothetical protein	supercont2.3	1000636	1001996	+	.
848796853	CNBG_2959	hypothetical protein	supercont2.7	65530	66427	-	.
848796857	CNBG_3138	hypothetical protein	supercont2.7	596492	596963	+	.
848796861	CNBG_4349	hypothetical protein	supercont2.11	272857	273816	+	PF01476.15|LysM[LysM domain]
848796887	CNBG_0652	hypothetical protein	supercont2.2	269274	270555	+	PF13460.1|NAD_binding_10[NADH(P)-binding]
848796892	CNBG_1817	hypothetical protein	supercont2.4	671196	673226	-	.
848796893	CNBG_1464	hypothetical protein	supercont2.3	1090355	1093384	-	PF00505.14|HMG_box[HMG (high mobility group) box];PF09011.5|HMG_box_2[HMG-box domain]
848796902	CNBG_6141	hypothetical protein	supercont2.23	847	3981	-	PF01544.13|CorA[CorA-like Mg2+ transporter protein]
848796906	CNBG_5862	hypothetical protein	supercont2.18	40717	44251	+	PF13771.1|zf-HC5HC2H[PHD-like zinc-binding domain];PF01426.13|BAH[BAH domain];PF00628.24|PHD[PHD-finger];PF13832.1|zf-HC5HC2H_2[PHD-zinc-finger like domain];PF13831.1|PHD_2[PHD-finger]
848796963	CNBG_5854	hypothetical protein	supercont2.18	12327	14955	+	.
848796982	CNBG_1312	hypothetical protein	supercont2.3	689882	691042	-	.
848797019	CNBG_9116	hypothetical protein	supercont2.3	577461	579017	-	.
848797020	CNBG_1339	hypothetical protein	supercont2.3	760672	762351	-	.
848797024	CNBG_5554	hypothetical protein	supercont2.16	428175	429225	+	PF01428.11|zf-AN1[AN1-like Zinc finger]
848797040	CNBG_4911	hypothetical protein	supercont2.13	537660	538103	+	.
848797098	CNBG_3863	hypothetical protein	supercont2.10	415638	417126	-	.
848797116	CNBG_3885	hypothetical protein	supercont2.10	479512	481040	+	PF00320.22|GATA[GATA zinc finger]
848797173	CNBG_1980	hypothetical protein	supercont2.4	1151010	1153464	-	.
848797234	CNBG_2112	hypothetical protein	supercont2.5	231788	233547	+	PF00005.22|ABC_tran[ABC transporter];PF00664.18|ABC_membrane[ABC transporter transmembrane region]
848797254	CNBG_0620	hypothetical protein	supercont2.2	181929	182831	+	PF01284.18|MARVEL[Membrane-associating domain]
848797287	CNBG_5447	hypothetical protein	supercont2.16	177088	177996	+	.
848797386	CNBG_5278	hypothetical protein	supercont2.15	281659	284817	+	PF14613.1|DUF4449[Protein of unknown function (DUF4449)]
848797413	CNBG_1022	hypothetical protein	supercont2.2	1295697	1297877	-	PF00170.16|bZIP_1[bZIP transcription factor]
848797418	CNBG_0624	hypothetical protein	supercont2.2	190159	190664	-	.
848797444	CNBG_4329	hypothetical protein	supercont2.11	214880	215473	-	PF08592.6|DUF1772[Domain of unknown function (DUF1772)]
848797469	CNBG_4118	hypothetical protein	supercont2.9	370685	372667	+	.
848797534	CNBG_4710	hypothetical protein	supercont2.12	613058	614569	-	PF11790.3|Glyco_hydro_cc[Glycosyl hydrolase catalytic core]
848797586	CNBG_5868	hypothetical protein	supercont2.18	63576	67237	-	PF00612.22|IQ[IQ calmodulin-binding motif];PF00063.16|Myosin_head[Myosin head (motor domain)];PF01843.14|DIL[DIL domain]
848797597	CNBG_0035	hypothetical protein	supercont2.1	108395	109524	-	PF04750.9|Far-17a_AIG1[FAR-17a/AIG1-like protein]
848797625	CNBG_2479	hypothetical protein	supercont2.5	1221174	1222296	+	.
848797630	CNBG_3989	hypothetical protein	supercont2.9	55037	56433	+	.
848797651	CNBG_0237	hypothetical protein	supercont2.1	656586	659450	-	.
848797669	CNBG_1574	hypothetical protein	supercont2.3	1390966	1392651	+	PF11790.3|Glyco_hydro_cc[Glycosyl hydrolase catalytic core]
848797720	CNBG_5653	hypothetical protein	supercont2.17	146484	147271	+	PF00240.18|ubiquitin[Ubiquitin family];PF13881.1|Rad60-SLD_2[Ubiquitin-2 like Rad60 SUMO-like]
848797737	CNBG_0846	hypothetical protein	supercont2.2	803031	804630	+	.
848797762	CNBG_3878	hypothetical protein	supercont2.10	466593	467241	-	PF00107.21|ADH_zinc_N[Zinc-binding dehydrogenase]
848797789	CNBG_4130	hypothetical protein	supercont2.9	400198	401148	+	PF00857.15|Isochorismatase[Isochorismatase family]
848797801	CNBG_4275	hypothetical protein	supercont2.11	80598	82210	+	.
848797824	CNBG_3690	hypothetical protein	supercont2.8	982929	983463	-	.
848797827	CNBG_3416	hypothetical protein	supercont2.8	264234	265025	+	.
848797842	CNBG_2498	hypothetical protein	supercont2.6	45206	46672	-	.
848797876	CNBG_9636	hypothetical protein	supercont2.19	259099	260651	+	PF13668.1|Ferritin_2[Ferritin-like domain]
848797917	CNBG_5785	hypothetical protein	supercont2.19	87774	90805	+	PF04082.13|Fungal_trans[Fungal specific transcription factor domain]
848797939	CNBG_2707	hypothetical protein	supercont2.6	607084	610189	+	PF04082.13|Fungal_trans[Fungal specific transcription factor domain]
848797980	CNBG_1378	hypothetical protein	supercont2.3	877293	878127	-	PF08241.7|Methyltransf_11[Methyltransferase domain];PF05724.6|TPMT[Thiopurine S-methyltransferase (TPMT)]
848797988	CNBG_2958	hypothetical protein	supercont2.7	62444	63258	-	.
848798014	CNBG_1575	hypothetical protein	supercont2.3	1393478	1394543	+	.
848798016	CNBG_1282	hypothetical protein	supercont2.3	585477	585971	-	PF11779.3|DUF3317[Protein of unknown function (DUF3317)]
848798026	CNBG_5993	hypothetical protein	supercont2.20	157153	158761	-	.
848798116	CNBG_9314	hypothetical protein	supercont2.7	92213	94184	-	PF14610.1|DUF4448[Protein of unknown function (DUF4448)]
848798127	CNBG_4507	hypothetical protein	supercont2.12	38902	41351	-	PF12430.3|ABA_GPCR[Abscisic acid G-protein coupled receptor];PF12537.3|DUF3735[Protein of unknown function (DUF3735)]
848798138	CNBG_1497	hypothetical protein	supercont2.3	1171622	1172691	-	.
848798181	CNBG_0463	hypothetical protein	supercont2.1	1287311	1289061	-	.
848798228	CNBG_4875	hypothetical protein	supercont2.13	410461	412363	-	PF00107.21|ADH_zinc_N[Zinc-binding dehydrogenase];PF08240.7|ADH_N[Alcohol dehydrogenase GroES-like domain]
848798245	CNBG_5588	hypothetical protein	supercont2.16	532974	533832	+	PF02755.10|RPEL[RPEL repeat]
848798260	CNBG_1674	hypothetical protein	supercont2.4	289859	290161	-	.
848798261	CNBG_1854	hypothetical protein	supercont2.4	769948	770420	-	.
848798347	CNBG_5924	hypothetical protein	supercont2.18	266631	266988	-	.
848798363	CNBG_2729	hypothetical protein	supercont2.6	670965	674289	+	PF12821.2|DUF3815[Protein of unknown function (DUF3815)];PF06738.7|DUF1212[Protein of unknown function (DUF1212)]
848798364	CNBG_9568	hypothetical protein	supercont2.14	613196	613610	-	.
848798410	CNBG_3681	hypothetical protein	supercont2.8	953148	954088	-	.
848798447	CNBG_9367	hypothetical protein	supercont2.8	507733	508451	-	.
848798476	CNBG_3714	hypothetical protein	supercont2.8	1052454	1053222	+	PF04525.7|Tub_2[Tubby C 2]
848798500	CNBG_9535	hypothetical protein	supercont2.13	550114	552936	-	.
848798509	CNBG_0724	hypothetical protein	supercont2.2	465304	467611	+	PF05686.7|Glyco_transf_90[Glycosyl transferase family 90]
848798558	CNBG_9372	hypothetical protein	supercont2.8	587658	588265	-	PF12585.3|DUF3759[Protein of unknown function (DUF3759)]
848798587	CNBG_5881	hypothetical protein	supercont2.18	123967	125314	-	PF14226.1|DIOX_N[non-haem dioxygenase in morphine synthesis N-terminal];PF03171.15|2OG-FeII_Oxy[2OG-Fe(II) oxygenase superfamily]
848798591	CNBG_2203	hypothetical protein	supercont2.5	474029	475124	+	.
848798605	CNBG_3163	hypothetical protein	supercont2.7	669604	670714	-	PF04969.11|CS[CS domain]
848798643	CNBG_5876	hypothetical protein	supercont2.18	107456	110207	-	PF09494.5|Slx4[Slx4 endonuclease]
848798682	CNBG_2935	hypothetical protein	supercont2.7	1714	4247	-	PF00155.16|Aminotran_1_2[Aminotransferase class I and II]
848798727	CNBG_5892	hypothetical protein	supercont2.18	159300	161049	+	.
848798788	CNBG_0992	hypothetical protein	supercont2.2	1198478	1199968	+	.
848798791	CNBG_4757	hypothetical protein	supercont2.13	48686	49329	+	.
848798796	CNBG_4491	hypothetical protein	supercont2.11	691588	693496	-	PF07690.11|MFS_1[Major Facilitator Superfamily];TIGR00879[SP: MFS transporter, sugar porter (SP) family];PF00083.19|Sugar_tr[Sugar (and other) transporter]
848798798	CNBG_5144	hypothetical protein	supercont2.14	551776	552213	-	.
848798799	CNBG_9589	hypothetical protein	supercont2.16	3535	6942	-	PF04082.13|Fungal_trans[Fungal specific transcription factor domain]
848798816	CNBG_4904	hypothetical protein	supercont2.13	514007	514591	+	.
848798845	CNBG_5145	hypothetical protein	supercont2.14	553125	553528	+	.
848799128	CNBG_2966	hypothetical protein	supercont2.7	90543	91791	+	.
848799192	CNBG_5802	hypothetical protein	supercont2.19	139688	141292	-	PF00722.16|Glyco_hydro_16[Glycosyl hydrolases family 16]
848799193	CNBG_9418	hypothetical protein	supercont2.9	716683	717075	+	.
848799206	CNBG_0323	hypothetical protein	supercont2.1	908835	910114	+	.
848799211	CNBG_2267	hypothetical protein	supercont2.5	663699	663989	+	.
848799375	CNBG_3718	hypothetical protein	supercont2.8	1064032	1067075	-	PF04082.13|Fungal_trans[Fungal specific transcription factor domain];PF00172.13|Zn_clus[Fungal Zn(2)-Cys(6) binuclear cluster domain]
848799377	CNBG_9396	hypothetical protein	supercont2.8	1067386	1068258	-	PF02698.12|DUF218[DUF218 domain]
848799468	CNBG_3720	hypothetical protein	supercont2.8	1070327	1071773	+	PF00232.13|Glyco_hydro_1[Glycosyl hydrolase family 1]
848799980	CNBG_9476	hypothetical protein	supercont2.11	700680	702700	-	PF12904.2|Collagen_bind_2[Putative collagen-binding domain of a collagenase];PF13204.1|DUF4038[Protein of unknown function (DUF4038)]
uniq_281	CNBG_9661	hypothetical protein	supercont2.21	166163	167474	+	.
848793958	CNBG_5864	IKS protein kinase	supercont2.18	50218	52882	-	PF00069.20|Pkinase[Protein kinase domain];PF07714.12|Pkinase_Tyr[Protein tyrosine kinase]
848793044	CNBG_3246	integral membrane protein	supercont2.7	903332	904709	+	PF04479.8|RTA1[RTA1 like protein]
848794084	CNBG_5007	integral membrane protein	supercont2.14	170908	172556	+	PF08449.6|UAA[UAA transporter family];PF00892.15|EamA[EamA-like transporter family];PF04142.10|Nuc_sug_transp[Nucleotide-sugar transporter]
848797028	CNBG_5438	iron sulfur cluster assembly protein 2, mitochondrial	supercont2.16	146747	147710	-	TIGR01999[iscU: FeS cluster assembly scaffold IscU];PF01592.11|NifU_N[NifU-like N terminal domain]
848796986	CNBG_1458	isovaleryl-CoA dehydrogenase	supercont2.3	1076324	1078791	-	PF08028.6|Acyl-CoA_dh_2[Acyl-CoA dehydrogenase, C-terminal domain];PF02770.14|Acyl-CoA_dh_M[Acyl-CoA dehydrogenase, middle domain];PF02771.11|Acyl-CoA_dh_N[Acyl-CoA dehydrogenase, N-terminal domain];PF00441.19|Acyl-CoA_dh_1[Acyl-CoA dehydrogenase, C-terminal domain]
848795420	CNBG_2053	kynurenine 3-monooxygenase	supercont2.5	65135	66450	-	PF01494.14|FAD_binding_3[FAD binding domain]
848796069	CNBG_2041	L-aminoadipate-semialdehyde dehydrogenase	supercont2.5	29112	33576	+	PF00501.23|AMP-binding[AMP-binding enzyme];PF07993.7|NAD_binding_4[Male sterility protein];TIGR01746[Thioester-redct: thioester reductase domain];PF01073.14|3Beta_HSD[3-beta hydroxysteroid dehydrogenase/isomerase family];TIGR01733[AA-adenyl-dom: amino acid adenylation domain];TIGR03443[alpha_am_amid: L-aminoadipate-semialdehyde dehydrogenase];PF13193.1|AMP-binding_C[AMP-binding enzyme C-terminal …
848794217	CNBG_1676	L-fucose transporter	supercont2.4	294883	297488	-	PF07690.11|MFS_1[Major Facilitator Superfamily]
848797284	CNBG_4019	L-serine ammonia-lyase	supercont2.9	126261	127365	+	PF00291.20|PALP[Pyridoxal-phosphate dependent enzyme]
848798333	CNBG_9424	L-serine ammonia-lyase	supercont2.10	74660	75963	-	PF00291.20|PALP[Pyridoxal-phosphate dependent enzyme]
848795728	CNBG_2144	laccase	supercont2.5	325765	328307	-	PF07731.9|Cu-oxidase_2[Multicopper oxidase];PF07732.10|Cu-oxidase_3[Multicopper oxidase];PF00394.17|Cu-oxidase[Multicopper oxidase]
848794940	CNBG_3840	lipase	supercont2.10	354390	356235	+	PF01764.20|Lipase_3[Lipase (class 3)]
848796366	CNBG_1367	lipid particle protein	supercont2.3	831299	833538	-	.
848797896	CNBG_3660	long-chain acyl-CoA synthetase	supercont2.8	894435	897688	-	PF00501.23|AMP-binding[AMP-binding enzyme]
848796944	CNBG_6151	malate synthase A	supercont2.23	37065	39118	-	PF01274.17|Malate_synthase[Malate synthase];TIGR01344[malate_syn_A: malate synthase A]
848795635	CNBG_6010	mannose-6-phosphate isomerase, class I	supercont2.20	204230	205809	-	PF01238.16|PMI_typeI[Phosphomannose isomerase type I];TIGR00218[manA: mannose-6-phosphate isomerase, class I]
848793997	CNBG_4540	membrane fraction protein	supercont2.12	140085	141498	-	PF01988.14|VIT1[VIT family]
848793410	CNBG_9654	membrane protein	supercont2.21	47658	51446	+	PF13967.1|RSN1_TM[Late exocytosis, associated with Golgi transport];PF02714.10|DUF221[Domain of unknown function DUF221];PF14703.1|DUF4463[Domain of unknown function (DUF4463)]
848793688	CNBG_9044	membrane protein	supercont2.1	1357862	1362301	+	PF14558.1|TRP_N[ML-like domain];PF06011.7|TRP[Transient receptor potential (TRP) ion channel]
848798135	CNBG_1379	membrane transporter	supercont2.3	881544	883740	+	PF07690.11|MFS_1[Major Facilitator Superfamily];PF00083.19|Sugar_tr[Sugar (and other) transporter]
848796067	CNBG_2116	metalloreductase	supercont2.5	249959	252314	+	PF08030.7|NAD_binding_6[Ferric reductase NAD binding domain];PF08022.7|FAD_binding_8[FAD-binding domain];PF01794.14|Ferric_reduct[Ferric reductase like transmembrane component]
848797456	CNBG_5457	methionine-R-sulfoxide reductase	supercont2.16	203686	204736	-	PF01641.13|SelR[SelR domain];TIGR00357[TIGR00357: methionine-R-sulfoxide reductase]
848795459	CNBG_5272	methionyl-tRNA formyltransferase	supercont2.15	268791	270397	-	PF02911.13|Formyl_trans_C[Formyl transferase, C-terminal domain];PF00551.14|Formyl_trans_N[Formyl transferase]
848795429	CNBG_1920	methylenetetrahydrofolate dehydrogenase (NAD+)	supercont2.4	960464	961701	-	PF02882.14|THF_DHG_CYH_C[Tetrahydrofolate dehydrogenase/cyclohydrolase, NAD(P)-binding domain];PF00763.18|THF_DHG_CYH[Tetrahydrofolate dehydrogenase/cyclohydrolase, catalytic domain]
848797929	CNBG_9485	methylenetetrahydrofolate reductase	supercont2.12	172183	174489	-	PF02219.12|MTHFR[Methylenetetrahydrofolate reductase];TIGR00677[fadh2_euk: methylenetetrahydrofolate reductase]
848795366	CNBG_0646	methylmalonate-semialdehyde dehydrogenase (acylating)	supercont2.2	256662	258674	-	TIGR01722[MMSDH: methylmalonate-semialdehyde dehydrogenase (acylating)];PF00171.17|Aldedh[Aldehyde dehydrogenase family]
848796548	CNBG_3274	methylsterol monooxygenase	supercont2.7	1000549	1001822	+	PF04116.8|FA_hydroxylase[Fatty acid hydroxylase superfamily]
848797089	CNBG_2903	methylthioribose-1-phosphate isomerase	supercont2.6	1136570	1138079	-	TIGR00524[eIF-2B_rel: eIF-2B alpha/beta/delta-related uncharacterized proteins];PF01008.12|IF-2B[Initiation factor 2 subunit family];TIGR00512[salvage_mtnA: S-methyl-5-thioribose-1-phosphate isomerase]
848797754	CNBG_0954	MFS transporter, SHS family, lactate transporter	supercont2.2	1105522	1107734	+	PF07690.11|MFS_1[Major Facilitator Superfamily];PF00083.19|Sugar_tr[Sugar (and other) transporter]
848796072	CNBG_1635	MFS transporter, SP family, general alpha glucoside:H+ symporter	supercont2.4	180050	182186	-	PF07690.11|MFS_1[Major Facilitator Superfamily];TIGR00879[SP: MFS transporter, sugar porter (SP) family];PF00083.19|Sugar_tr[Sugar (and other) transporter]
848798648	CNBG_3235	MFS transporter	supercont2.7	869135	871838	+	PF07690.11|MFS_1[Major Facilitator Superfamily];PF00083.19|Sugar_tr[Sugar (and other) transporter]
848796206	CNBG_0952	midasin	supercont2.2	1084067	1099693	+	PF07728.9|AAA_5[AAA domain (dynein-related subfamily)];PF07726.6|AAA_3[ATPase family associated with various cellular activities (AAA)]
848793508	CNBG_3037	mitochondrial distribution and morphology protein 12	supercont2.7	298908	300074	-	.
848792870	CNBG_3917	mitochondrial metalloendopeptidase OMA1	supercont2.10	569579	571237	-	PF01435.13|Peptidase_M48[Peptidase family M48]
848793597	CNBG_6022	mitochondrial protein	supercont2.20	239988	241187	+	PF03061.17|4HBT[Thioesterase superfamily]
848794618	CNBG_1457	mitochondrial protein	supercont2.3	1074864	1075799	-	PF04588.8|HIG_1_N[Hypoxia induced protein conserved region]
848794499	CNBG_1945	mitochondrial Rho GTPase 1	supercont2.4	1036523	1039221	-	PF08477.8|Miro[Miro-like protein];PF13405.1|EF-hand_6[EF-hand domain];TIGR00231[small_GTP: small GTP-binding protein domain];PF00025.16|Arf[ADP-ribosylation factor family];PF00071.17|Ras[Ras family];PF01926.18|MMR_HSR1[50S ribosome-binding GTPase];PF08355.7|EF_assoc_1[EF hand associated];PF08356.7|EF_assoc_2[EF hand associated]
848797908	CNBG_1878	mitofusin	supercont2.4	848171	851000	-	PF01926.18|MMR_HSR1[50S ribosome-binding GTPase];PF00009.22|GTP_EFTU[Elongation factor Tu GTP binding domain];TIGR00231[small_GTP: small GTP-binding protein domain];PF00350.18|Dynamin_N[Dynamin family]
848794886	CNBG_2595	monocarboxylic acid transporter	supercont2.6	295655	297462	+	PF07690.11|MFS_1[Major Facilitator Superfamily]
848792805	CNBG_0417	monooxygenase	supercont2.1	1168901	1170406	-	PF13450.1|NAD_binding_8[NAD(P)-binding Rossmann-like domain];PF01494.14|FAD_binding_3[FAD binding domain]
848794467	CNBG_3229	monosaccharide transporter	supercont2.7	854761	856997	+	PF07690.11|MFS_1[Major Facilitator Superfamily];TIGR00879[SP: MFS transporter, sugar porter (SP) family];PF13347.1|MFS_2[MFS/sugar transport protein];PF00083.19|Sugar_tr[Sugar (and other) transporter]
848796539	CNBG_1820	multifunctional beta-oxidation protein	supercont2.4	680508	682260	-	PF13452.1|MaoC_dehydrat_N[N-terminal half of MaoC dehydratase];PF01575.14|MaoC_dehydratas[MaoC like domain];PF00106.20|adh_short[short chain dehydrogenase]
848792790	CNBG_9392	multiple drug resistance protein	supercont2.8	990071	992149	+	PF07690.11|MFS_1[Major Facilitator Superfamily];PF00083.19|Sugar_tr[Sugar (and other) transporter]
848796434	CNBG_0829	myosin I binding protein	supercont2.2	757348	761388	+	.
848796463	CNBG_1885	NADH dehydrogenase (ubiquinone) Fe-S protein 3	supercont2.4	871175	872126	-	TIGR01961[NuoC_fam: NADH (or F420H2) dehydrogenase, subunit C];PF00329.14|Complex1_30kDa[Respiratory-chain NADH dehydrogenase, 30 Kd subunit]
848797417	CNBG_0583	NADPH-ferrihemoprotein reductase	supercont2.2	94509	96961	-	PF00175.16|NAD_binding_1[Oxidoreductase NAD-binding domain];PF00667.15|FAD_binding_1[FAD binding domain];PF00258.20|Flavodoxin_1[Flavodoxin]
848794464	CNBG_1134	nicotinamidase	supercont2.3	148580	149753	+	PF00857.15|Isochorismatase[Isochorismatase family]
848796762	CNBG_3964	nitric oxide dioxygenase	supercont2.10	706883	708788	+	PF00970.19|FAD_binding_6[Oxidoreductase FAD-binding domain];PF00175.16|NAD_binding_1[Oxidoreductase NAD-binding domain];PF00042.17|Globin[Globin]
848793014	CNBG_3630	nuclear protein	supercont2.8	821423	822043	-	PF01428.11|zf-AN1[AN1-like Zinc finger]
848794564	CNBG_1493	nuclear protein	supercont2.3	1161915	1164165	+	PF10637.4|Ofd1_CTDD[Oxoglutarate and iron-dependent oxygenase degradation C-term];PF13640.1|2OG-FeII_Oxy_3[2OG-Fe(II) oxygenase superfamily]
848796571	CNBG_5328	nuclear protein	supercont2.15	435279	437335	-	PF01189.12|Nol1_Nop2_Fmu[NOL1/NOP2/sun family]
848795009	CNBG_6056	nucleolar pre-ribosomal-associated protein 1	supercont2.21	92235	98755	+	PF11707.3|Npa1[Ribosome 60S biogenesis N-terminal]
848798795	CNBG_1068	nucleoside-diphosphate kinase	supercont2.2	1422848	1424296	+	PF00334.14|NDK[Nucleoside diphosphate kinase]
848795634	CNBG_2983	OPT family small oligopeptide transporter	supercont2.7	147601	150880	+	PF03169.10|OPT[OPT oligopeptide transporter protein];TIGR00727[ISP4_OPT: small oligopeptide transporter, OPT family];TIGR00728[OPT_sfam: oligopeptide transporters, OPT superfamily]
848793977	CNBG_0672	oxidoreductase	supercont2.2	319115	320260	+	PF13561.1|adh_short_C2[Enoyl-(Acyl carrier protein) reductase];PF08659.5|KR[KR domain];PF00106.20|adh_short[short chain dehydrogenase]
848798372	CNBG_5487	oxidoreductase	supercont2.16	275977	277454	+	PF00248.16|Aldo_ket_red[Aldo/keto reductase family]
848795510	CNBG_4404	pentatricopeptide repeat protein	supercont2.11	425491	430087	-	PF01535.15|PPR[PPR repeat];PF13812.1|PPR_3[Pentatricopeptide repeat domain];PF12854.2|PPR_1[PPR repeat];TIGR00756[PPR: pentatricopeptide repeat domain];PF13041.1|PPR_2[PPR repeat family]
848796839	CNBG_1618	peptidyl-prolyl cis-trans isomerase D	supercont2.4	137262	138681	-	PF00160.16|Pro_isomerase[Cyclophilin type peptidyl-prolyl cis-trans isomerase/CLD]
848792885	CNBG_2132	peroxiredoxin (alkyl hydroperoxide reductase subunit C)	supercont2.5	282857	283923	-	PF08534.5|Redoxin[Redoxin];PF10417.4|1-cysPrx_C[C-terminal domain of 1-Cys peroxiredoxin];PF00578.16|AhpC-TSA[AhpC/TSA family]
848796136	CNBG_1868	phosphatase	supercont2.4	824218	825353	+	PF13419.1|HAD_2[Haloacid dehalogenase-like hydrolase];PF13242.1|Hydrolase_like[HAD-hyrolase-like];PF00702.21|Hydrolase[haloacid dehalogenase-like hydrolase];TIGR01509[HAD-SF-IA-v3: HAD hydrolase, family IA, variant 3]
848797435	CNBG_3433	phosphate:H+ symporter	supercont2.8	303426	305480	+	TIGR00887[2A0109: phosphate:H+ symporter];PF07690.11|MFS_1[Major Facilitator Superfamily];PF00083.19|Sugar_tr[Sugar (and other) transporter]
848794995	CNBG_0642	phosphatidylglycerol/phosphatidylinositol transfer protein	supercont2.2	247793	248647	-	PF02221.10|E1_DerP2_DerF2[ML domain]
848796435	CNBG_3734	phosphoketolase	supercont2.10	41256	43994	-	PF09363.5|XFP_C[XFP C-terminal domain];PF03894.10|XFP[D-xylulose 5-phosphate/D-fructose 6-phosphate phosphoketolase];PF09364.5|XFP_N[XFP N-terminal domain]
848795541	CNBG_4798	phospholipase B	supercont2.13	174685	176911	+	PF01735.13|PLA2_B[Lysophospholipase catalytic domain]
848794191	CNBG_5874	phospholipase D	supercont2.18	96544	102117	+	PF00614.17|PLDc[Phospholipase D Active site motif];PF00787.19|PX[PX domain]
848795561	CNBG_4402	Pi-transporter A-1	supercont2.11	419053	421462	-	PF00083.19|Sugar_tr[Sugar (and other) transporter]
848793391	CNBG_4693	pleiotropic drug resistance protein	supercont2.12	560712	562417	+	PF00650.15|CRAL_TRIO[CRAL/TRIO domain];PF13716.1|CRAL_TRIO_2[Divergent CRAL/TRIO domain]
848793787	CNBG_4595	pod-specific dehydrogenase	supercont2.12	292796	294217	-	PF08659.5|KR[KR domain];PF00106.20|adh_short[short chain dehydrogenase]
848797711	CNBG_3294	polygalacturonase	supercont2.7	1051646	1053586	-	PF00295.12|Glyco_hydro_28[Glycosyl hydrolases family 28]
848794578	CNBG_2732	polysaccharide synthase Cps1p	supercont2.6	680047	681730	+	PF13641.1|Glyco_tranf_2_3[Glycosyltransferase like family 2];PF00535.21|Glycos_transf_2[Glycosyl transferase family 2];PF13506.1|Glyco_transf_21[Glycosyl transferase family 21]
848795283	CNBG_0687	POT family proton-dependent oligopeptide transporter	supercont2.2	367030	369277	+	PF00854.16|PTR2[POT family]
848796657	CNBG_5574	potential protein lysine methyltransferase SET5	supercont2.16	482673	484208	+	PF00856.23|SET[SET domain]
848796217	CNBG_1218	pre-mRNA-splicing factor SLT11	supercont2.3	410196	411686	+	.
848795351	CNBG_0537	prohibitin-2	supercont2.1	1490149	1491468	-	PF01145.20|Band_7[SPFH domain / Band 7 family]
848798596	CNBG_2675	protein KRI1	supercont2.6	510664	513041	-	PF05178.7|Kri1[KRI1-like family];PF12936.2|Kri1_C[KRI1-like family C-terminal]
848795497	CNBG_3991	protoplast regeneration and killer toxin resistance protein	supercont2.9	58142	59844	+	PF08238.7|Sel1[Sel1 repeat]
848796828	CNBG_2398	protoporphyrinogen oxidase	supercont2.5	990577	992269	-	PF01593.19|Amino_oxidase[Flavin containing amine oxidoreductase];PF13450.1|NAD_binding_8[NAD(P)-binding Rossmann-like domain];TIGR00562[proto_IX_ox: protoporphyrinogen oxidase]
848795652	CNBG_3745	pyridoxal biosynthesis lyase PdxS	supercont2.10	78592	79964	+	PF05690.9|ThiG[Thiazole biosynthesis protein ThiG];PF01680.12|SOR_SNZ[SOR/SNZ family];TIGR00343[TIGR00343: pyridoxal 5'-phosphate synthase, synthase subunit Pdx1]
848796734	CNBG_0995	pyruvate decarboxylase	supercont2.2	1213043	1215381	-	PF02776.13|TPP_enzyme_N[Thiamine pyrophosphate enzyme, N-terminal TPP binding domain];PF02775.16|TPP_enzyme_C[Thiamine pyrophosphate enzyme, C-terminal TPP binding domain];PF00205.17|TPP_enzyme_M[Thiamine pyrophosphate enzyme, central domain]
848792941	CNBG_2106	pyruvate dehydrogenase X component	supercont2.5	213652	214937	+	PF02817.12|E3_binding[e3 binding domain];PF00364.17|Biotin_lipoyl[Biotin-requiring enzyme]
848794923	CNBG_3028	ribonucleoside-diphosphate reductase subunit M2	supercont2.7	274748	276485	+	PF00268.16|Ribonuc_red_sm[Ribonucleotide reductase, small chain]
848794764	CNBG_2446	serine/threonine protein kinase	supercont2.5	1120191	1121845	+	PF00069.20|Pkinase[Protein kinase domain];PF07714.12|Pkinase_Tyr[Protein tyrosine kinase]
[truncated: 37 more rows]

## Sheet: in vitro annotation GO
Gene locus	Annotation	GO term	GO description
[truncated: 1,016 more rows]

[truncated: 8 more sheets: in vitro conditions overlap, ex vivo expression values, ex vivo annotation, ex vivo annotation GO, ex vivo conditions overlap, overlap with previous genes 1, overlap with previous genes 2, macrophage genes]
